# Supplementary material for: Unveiling the Therapeutic Mechanisms of Chinese Herbs in Heart Failure: Integrating Network Pharmacology, Molecular Docking, and Simulation Analysis
Source: Pharmaceuticals (Basel). 2025 Oct 31;18(11):1648. doi: 10.3390/ph18111648 (PMC12655320; doi:10.3390/ph18111648)
Supplement: Supplementary file 1 [file pharmaceuticals-18-01648-s001.zip]

Archive with 7 entries (7 files):
- supplementary table S1.xlsx
- supplementary table S2.xlsx
- supplementary Table S3.csv
- supplementary Table S4.xlsx
- Supplementary Table S5 Biological function.xlsx
- supplementary Table S6  Cellular Component.xlsx
- Supplementary Table S7 Molecular Function.xlsx
