# Supplementary material for: Unveiling the Therapeutic Mechanisms of Chinese Herbs in Heart Failure: Integrating Network Pharmacology, Molecular Docking, and Simulation Analysis
Source: Pharmaceuticals (Basel). 2025 Oct 31;18(11):1648. doi: 10.3390/ph18111648 (PMC12655320; doi:10.3390/ph18111648)
Supplement: Supplementary file 1 [file pharmaceuticals-18-01648-s001.zip › supplementary table S1.xlsx]

## Sheet: Sheet1
Supplementary Table S1 Basic information of active compounds in herbs
Mol ID	Compound	PubChem ID	Herbs Latin name	Herbs Chinese Pinyin name
MOL001002	ellagic acid	5281855	Radix Paeoniae Rubra	Chishao
MOL001921	Lactiflorin	14605198	Radix Paeoniae Rubra	Chishao
MOL001924	paeoniflorin	442534	Radix Paeoniae Rubra	Chishao
MOL002714	baicalein	5281605	Radix Paeoniae Rubra	Chishao
MOL002776	Baicalin	64982	Radix Paeoniae Rubra	Chishao
MOL000358	beta-sitosterol	222284	Radix Paeoniae Rubra	Chishao
MOL004355	Spinasterol	5281331	Radix Paeoniae Rubra	Chishao
MOL007003	stigmast-7-en-3-ol	3080632	Radix Paeoniae Rubra	Chishao
MOL007004	Albiflorin	24868421	Radix Paeoniae Rubra	Chishao
MOL007016	Paeoniflorigenone	70698143	Radix Paeoniae Rubra	Chishao
MOL007022	evofolinB	383674910	Radix Paeoniae Rubra	Chishao
MOL005043	Campesterol	173183	Radix Paeoniae Rubra	Chishao
MOL011059	Ginkgolid B	6917929	Ginkgo Semen	Baiguo
MOL011063	heneicosadienoic acid	21158985	Ginkgo Semen	Baiguo
MOL011073	Scillaren A	441870	Ginkgo Semen	Baiguo
MOL011075	Shikodonin	442085	Ginkgo Semen	Baiguo
MOL002773	beta-carotene	5280489	Ginkgo Semen	Baiguo
MOL000449	Stigmasterol	5280794	Ginkgo Semen	Baiguo
MOL000354	isorhamnetin	5281654	Ginkgo Semen	Baiguo
MOL000392	formononetin	5280378	Ginkgo Semen	Baiguo
MOL005236	gibberellin	6466	Ginkgo Semen	Baiguo
MOL006821	(-)-epigallocatechin-3-gallate	65064	Ginkgo Semen	Baiguo
MOL001461	Dihydrochelerythrine	485077	Chelidonii Herba	Baiqucai
MOL001465	chelamidine	15160109	Chelidonii Herba	Baiqucai
MOL001466	(+/-)-Homochelidonine	164609	Chelidonii Herba	Baiqucai
MOL001467	Luteanin	10143	Chelidonii Herba	Baiqucai
MOL001474	sanguinarine	5154	Chelidonii Herba	Baiqucai
MOL001476	(S)-Stylopine	440583	Chelidonii Herba	Baiqucai
MOL001481	chelidonine	197810	Chelidonii Herba	Baiqucai
MOL001482	chelilutine	443720	Chelidonii Herba	Baiqucai
MOL000217	(S)-Scoulerine	439654	Chelidonii Herba	Baiqucai
MOL000729	Oxysanguinarine	443716	Chelidonii Herba	Baiqucai
MOL004624	Longikaurin A	433636	Schisandrae Chinensis Fructus	Beiwuweizi
MOL005317	Deoxyharringtonine	285342	Schisandrae Chinensis Fructus	Beiwuweizi
MOL008956	Angeloylgomisin O	91864462	Schisandrae Chinensis Fructus	Beiwuweizi
MOL008957	Schizandrer B	5318785	Schisandrae Chinensis Fructus	Beiwuweizi
MOL008968	Gomisin-A	3001662	Schisandrae Chinensis Fructus	Beiwuweizi
MOL008974	Gomisin G	14992067	Schisandrae Chinensis Fructus	Beiwuweizi
MOL008978	Gomisin R	11495015	Schisandrae Chinensis Fructus	Beiwuweizi
MOL008992	Wuweizisu C	443027	Schisandrae Chinensis Fructus	Beiwuweizi
MOL001558	sesamin	72307	Piperis Longi Fructus	Biba
MOL001559	piperlonguminine	5320621	Piperis Longi Fructus	Biba
MOL001560	pipernonaline	9974595	Piperis Longi Fructus	Biba
MOL001586	N-(2,5-dimethoxyphenyl)-4-methoxybenzamide	532276	Piperis Longi Fructus	Biba
MOL001589	N-Isobutyl-2,4-icosadienamide	6441067	Piperis Longi Fructus	Biba
MOL001592	piperine	638024	Piperis Longi Fructus	Biba
MOL001594	Pisatin	101689	Piperis Longi Fructus	Biba
MOL001601	1,2,5,6-tetrahydrotanshinone	124416	Piperis Longi Fructus	Biba
MOL010964	MAESANIN	5384838	Ardisiae Japonicae Herba	Aidicha
MOL010973	Rapanone	100659	Ardisiae Japonicae Herba	Aidicha
MOL010974	tri-O-methylnorbergenin	44584185	Ardisiae Japonicae Herba	Aidicha
MOL011020	3-Epioleanolic acid	11869658	Ardisiae Japonicae Herba	Aidicha
MOL001663	Diop	33934	Ardisiae Japonicae Herba	Aidicha
MOL002879	kaempferol	5280863	Ardisiae Japonicae Herba	Aidicha
MOL000422	Laricitrin	5282154	Ardisiae Japonicae Herba	Aidicha
MOL009278	quercetin	5280343	Ardisiae Japonicae Herba	Aidicha
MOL001699	Diphyllin	100492	Dysosmae Verspiellis Rhixoma Et Radix	Bajiaolian
MOL001700	deoxypodophyllotoxin	345501	Dysosmae Verspiellis Rhixoma Et Radix	Bajiaolian
MOL001708	picropodophyllone	3083574	Dysosmae Verspiellis Rhixoma Et Radix	Bajiaolian
MOL001710	picropodophyllin	72435	Dysosmae Verspiellis Rhixoma Et Radix	Bajiaolian
MOL001712	Podophyllotoxin glucoside	161177	Dysosmae Verspiellis Rhixoma Et Radix	Bajiaolian
MOL001714	Podofilox	10607	Dysosmae Verspiellis Rhixoma Et Radix	Bajiaolian
MOL001715	Podophyllotoxone	443014	Dysosmae Verspiellis Rhixoma Et Radix	Bajiaolian
