# Supplementary material for: Unveiling the Therapeutic Mechanisms of Chinese Herbs in Heart Failure: Integrating Network Pharmacology, Molecular Docking, and Simulation Analysis
Source: Pharmaceuticals (Basel). 2025 Oct 31;18(11):1648. doi: 10.3390/ph18111648 (PMC12655320; doi:10.3390/ph18111648)
Supplement: Supplementary file 1 [file pharmaceuticals-18-01648-s001.zip › supplementary table S2.xlsx]

## Sheet: Sheet1
Supplementary Table S2 Information of 1947 potential targets of Herbs active compounds
	Target Symbol	Mol Name
	CNR2	ellagic acid
	APEX1	ellagic acid
	HSP90AB1	ellagic acid
	GPR55	ellagic acid
	CTSD	ellagic acid
	RCOR1	ellagic acid
	CLK4	ellagic acid
	NR3C2	ellagic acid
	TRIM24	ellagic acid
	ACACA	ellagic acid
	NTRK3	ellagic acid
	CYP3A4	ellagic acid
	STAT3	ellagic acid
	NFKB1	ellagic acid
	PDE3A	ellagic acid
	IDO1	ellagic acid
	PDE7A	ellagic acid
	TOP2A	ellagic acid
	TDO2	ellagic acid
	MC4R	ellagic acid
	CFTR	ellagic acid
	CACNA1B	ellagic acid
	CNR1	ellagic acid
	FKBP1A	ellagic acid
	C5AR1	ellagic acid
	SCN2A	ellagic acid
	PTPN2	ellagic acid
	TLR4	ellagic acid
	RORB	ellagic acid
	BMP2K	ellagic acid
	S1PR5	ellagic acid
	BLM	Lactiflorin
	PTGS1	Lactiflorin
	KLF5	Lactiflorin
	NFKB1	Lactiflorin
	APEX1	Lactiflorin
	TRIM24	Lactiflorin
	CTSD	Lactiflorin
	RCOR1	Lactiflorin
	MAOB	Lactiflorin
	NTRK3	Lactiflorin
	MAOA	Lactiflorin
	NR1I2	Lactiflorin
	NFE2L2	Lactiflorin
	DUSP3	Lactiflorin
	PDGFRA	Lactiflorin
	TOP2A	Lactiflorin
	ADAM10	Lactiflorin
	SERPINE1	Lactiflorin
	CHUK	Lactiflorin
	GABRG2	Lactiflorin
	SLC6A5	Lactiflorin
	CACNA1B	Lactiflorin
	PSMB1	Lactiflorin
	NR3C2	Lactiflorin
	NFKB1	paeoniflorin
	APEX1	paeoniflorin
	KLF5	paeoniflorin
	PTGS1	paeoniflorin
	RCOR1	paeoniflorin
	CHRM5	paeoniflorin
	TRIM24	paeoniflorin
	CHRM4	paeoniflorin
	HSD17B10	paeoniflorin
	ADORA1	paeoniflorin
	ADAM10	paeoniflorin
	NR1I2	paeoniflorin
	BLM	paeoniflorin
	CTSD	paeoniflorin
	CHRM1	paeoniflorin
	CHUK	paeoniflorin
	NFE2L2	paeoniflorin
	TDP1	paeoniflorin
	CNR1	paeoniflorin
	SLC6A5	paeoniflorin
	SERPINE1	paeoniflorin
	NTRK3	paeoniflorin
	NR3C2	paeoniflorin
	TOP2A	paeoniflorin
	TDP1	baicalein
	HSD17B10	baicalein
	CTSD	baicalein
	TRIM24	baicalein
	HIF1A	baicalein
	ALOX12	baicalein
	THRA	baicalein
	DUSP3	baicalein
	TOP2A	baicalein
	RORB	baicalein
	KLF5	baicalein
	TTR	baicalein
	HPGD	baicalein
	CHRM5	baicalein
	NR1I2	baicalein
	STAT1	baicalein
	CAMKK2	baicalein
	GLO1	baicalein
	SERPINE1	baicalein
	LGALS3	baicalein
	GLRA1	baicalein
	RPS6KA1	baicalein
	ALOX15	baicalein
	USP2	baicalein
	TP53	baicalein
	APEX1	baicalein
	KDM4E	baicalein
	TDP1	Baicalin
	APEX1	Baicalin
	CTSD	Baicalin
	TOP2A	Baicalin
	ALOX12	Baicalin
	KLF5	Baicalin
	MAOA	Baicalin
	TRIM24	Baicalin
	DUSP3	Baicalin
	RORB	Baicalin
	SLC6A5	Baicalin
	CHRM5	Baicalin
	TTR	Baicalin
	HPGD	Baicalin
	HIF1A	Baicalin
	RPS6KA3	Baicalin
	CAMKK2	Baicalin
	CHRM1	Baicalin
	GLRA1	Baicalin
	NR1I2	Baicalin
	CSNK2B	Baicalin
	HSD17B10	Baicalin
	CAPN1	Baicalin
	NTRK3	Baicalin
	TDP1	beta sitosterol
	NFKB1	beta sitosterol
	CTSD	beta sitosterol
	ADORA1	beta sitosterol
	CNR2	beta sitosterol
	CLK4	beta sitosterol
	PTGS1	beta sitosterol
	NR3C2	beta sitosterol
	GPR55	beta sitosterol
	FPR1	beta sitosterol
	GLRA1	beta sitosterol
	RCOR1	beta sitosterol
	APEX1	beta sitosterol
	NTRK3	beta sitosterol
	AR	beta sitosterol
	FPR2	beta sitosterol
	KLF5	beta sitosterol
	PSMB2	beta sitosterol
	AKR1C3	beta sitosterol
	KCNH2	beta sitosterol
	HDAC8	beta sitosterol
	ITK	beta sitosterol
	ESR2	beta sitosterol
	STAT3	beta sitosterol
	TRIM24	beta sitosterol
	TOP2A	beta sitosterol
	MTOR	beta sitosterol
	PRKCD	beta sitosterol
	CNR2	Spinasterol
	PTGS1	Spinasterol
	NFKB1	Spinasterol
	APEX1	Spinasterol
	CLK4	Spinasterol
	KDM1A	Spinasterol
	STAT3	Spinasterol
	NTRK3	Spinasterol
	BLM	Spinasterol
	FPR1	Spinasterol
	ADORA1	Spinasterol
	S1PR2	Spinasterol
	NR3C2	Spinasterol
	GRIN1	Spinasterol
	CTSK	Spinasterol
	FPR2	Spinasterol
	MARK3	Spinasterol
	HDAC2	Spinasterol
	TRIM24	Spinasterol
	GPR55	Spinasterol
	GLRA1	Spinasterol
	CTSD	Spinasterol
	CDK7	Spinasterol
	GBA	Spinasterol
	AURKB	Spinasterol
	CCNE1	Spinasterol
	PIK3CB	Spinasterol
	C5AR1	Spinasterol
	PTK2B	Spinasterol
	S1PR3	Spinasterol
	NTSR2	Spinasterol
	ITK	Spinasterol
	CNR2	stigmast-7-en-3-ol
	PTGS1	stigmast-7-en-3-ol
	NFKB1	stigmast-7-en-3-ol
	CLK4	stigmast-7-en-3-ol
	APEX1	stigmast-7-en-3-ol
	STAT3	stigmast-7-en-3-ol
	KDM1A	stigmast-7-en-3-ol
	NTRK3	stigmast-7-en-3-ol
	GPR55	stigmast-7-en-3-ol
	FPR1	stigmast-7-en-3-ol
	KCNH2	stigmast-7-en-3-ol
	NR3C2	stigmast-7-en-3-ol
	GLRA1	stigmast-7-en-3-ol
	GRIN1	stigmast-7-en-3-ol
	CTSD	stigmast-7-en-3-ol
	CCNE1	stigmast-7-en-3-ol
	FPR2	stigmast-7-en-3-ol
	HTR2C	stigmast-7-en-3-ol
	C5AR1	stigmast-7-en-3-ol
	CTSK	stigmast-7-en-3-ol
	KLF5	stigmast-7-en-3-ol
	TRIM24	stigmast-7-en-3-ol
	HDAC2	stigmast-7-en-3-ol
	PSMB2	stigmast-7-en-3-ol
	ADORA1	stigmast-7-en-3-ol
	CHRM1	stigmast-7-en-3-ol
	AR	stigmast-7-en-3-ol
	HDAC8	stigmast-7-en-3-ol
	ITK	stigmast-7-en-3-ol
	NTRK1	stigmast-7-en-3-ol
	NR3C2	Albiflorin
	TLR4	Albiflorin
	CYP3A4	Albiflorin
	PRSS1	Albiflorin
	PDGFRA	Albiflorin
	MAP2K2	Albiflorin
	FPR2	Albiflorin
	CHRM5	Albiflorin
	C5AR1	Albiflorin
	GABRA1	Albiflorin
	GRK5	Albiflorin
	STING1	Albiflorin
	PTPN2	Albiflorin
	TFPI	Albiflorin
	GPR55	Albiflorin
	SLC2A1	Albiflorin
	TLR8	Albiflorin
	CDK5	Albiflorin
	AOC3	Albiflorin
	PSMB9	Albiflorin
	CNR1	Albiflorin
	SCN3A	Albiflorin
	CHRM1	Albiflorin
	GRIA2	Albiflorin
	PIK3R1	Albiflorin
	ACACB	Albiflorin
	KEAP1	Albiflorin
	GRIN1	Albiflorin
	HSD17B10	Albiflorin
	CAMKK2	Albiflorin
	SLC40A1	Albiflorin
	NTSR2	Albiflorin
	CHRM4	Albiflorin
	TGFBR2	Albiflorin
	PRCP	Albiflorin
	HDAC5	Albiflorin
	SLC9A1	Albiflorin
	TRPA1	Albiflorin
	CFTR	Albiflorin
	ACACA	Albiflorin
	FPR1	Albiflorin
	PRMT5	Albiflorin
	CLK4	Albiflorin
	GRB2	Albiflorin
	AURKB	Albiflorin
	ITK	Albiflorin
	HRH3	Albiflorin
	ABCC1	Albiflorin
	CAPN1	Albiflorin
	MAOA	Albiflorin
	TACR2	Albiflorin
	PRKCD	Albiflorin
	PTPN11	Albiflorin
	CDC25C	Albiflorin
	F13A1	Albiflorin
	STK3	Albiflorin
	APEX1	Paeoniflorigenone
	NFKB1	Paeoniflorigenone
	KLF5	Paeoniflorigenone
	PTGS1	Paeoniflorigenone
	KDM1A	Paeoniflorigenone
	CTSD	Paeoniflorigenone
	TRIM24	Paeoniflorigenone
	CSNK2B	Paeoniflorigenone
	KCNH2	Paeoniflorigenone
	SERPINE1	Paeoniflorigenone
	CHRM5	Paeoniflorigenone
	ADAM10	Paeoniflorigenone
	PSMB1	Paeoniflorigenone
	CYP3A4	Paeoniflorigenone
	MAOA	Paeoniflorigenone
	CACNA1B	Paeoniflorigenone
	PDGFRA	Paeoniflorigenone
	NFKB1	evofolinB
	APEX1	evofolinB
	SLC6A5	evofolinB
	MDM4	evofolinB
	HSD17B10	evofolinB
	KLF5	evofolinB
	SLC2A1	evofolinB
	CHRNB4	evofolinB
	PSMB1	evofolinB
	BLM	evofolinB
	TDP1	evofolinB
	TRIM24	evofolinB
	GUSB	evofolinB
	NFE2L2	evofolinB
	CHRNA1	evofolinB
	CTSD	evofolinB
	DPP9	evofolinB
	HTR2C	evofolinB
	TTR	evofolinB
	ALOX12	evofolinB
	GLRA1	evofolinB
	CYP3A4	evofolinB
	DPP8	evofolinB
	PLAT	evofolinB
	NFKB1	Campesterol
	ADORA1	Campesterol
	TDP1	Campesterol
	CNR2	Campesterol
	CTSD	Campesterol
	PTGS1	Campesterol
	NR3C2	Campesterol
	GRIN1	Campesterol
	APEX1	Campesterol
	GPR55	Campesterol
	GLRA1	Campesterol
	KDM1A	Campesterol
	FPR1	Campesterol
	AR	Campesterol
	NTRK3	Campesterol
	FPR2	Campesterol
	CLK4	Campesterol
	AKR1C3	Campesterol
	SLC6A3	Campesterol
	ACACA	Campesterol
	ITK	Campesterol
	MTOR	Campesterol
	TRIM24	Campesterol
	TOP2A	Campesterol
	HIF1A	Ginkgolid B
	CNR2	Ginkgolid B
	HSD17B10	Ginkgolid B
	KDM1A	Ginkgolid B
	NFKB1	Ginkgolid B
	ALOX12	Ginkgolid B
	TRIM24	Ginkgolid B
	HDAC10	Ginkgolid B
	SCN3A	Ginkgolid B
	TOP2A	Ginkgolid B
	MMP8	Ginkgolid B
	NR3C2	Ginkgolid B
	CACNA1B	Ginkgolid B
	KLF5	Ginkgolid B
	METAP2	Ginkgolid B
	PRKCD	Ginkgolid B
	APEX1	Ginkgolid B
	ACACA	Ginkgolid B
	NR1I2	Ginkgolid B
	CTSD	Ginkgolid B
	SCN2A	Ginkgolid B
	HDAC2	Ginkgolid B
	DUSP3	Ginkgolid B
	PRCP	Ginkgolid B
	FKBP1A	Ginkgolid B
	SLC6A5	heneicosadienoic acid
	PTGS2	heneicosadienoic acid
	GGPS1	heneicosadienoic acid
	PTGS1	heneicosadienoic acid
	NFKB1	heneicosadienoic acid
	S1PR3	heneicosadienoic acid
	CTSD	heneicosadienoic acid
	DPP9	heneicosadienoic acid
	S1PR2	heneicosadienoic acid
	TOP1	heneicosadienoic acid
	S1PR5	heneicosadienoic acid
	FPR1	heneicosadienoic acid
	TDP1	heneicosadienoic acid
	P2RY12	heneicosadienoic acid
	GPR55	heneicosadienoic acid
	GPR35	heneicosadienoic acid
	ERAP2	heneicosadienoic acid
	NFE2L2	heneicosadienoic acid
	KLF5	heneicosadienoic acid
	PIK3R1	heneicosadienoic acid
	CHRNB4	heneicosadienoic acid
	CYP2A6	heneicosadienoic acid
	PIN1	heneicosadienoic acid
	APEX1	Scillaren A
	NFKB1	Scillaren A
	KLF5	Scillaren A
	KDM1A	Scillaren A
	CTSD	Scillaren A
	TRIM24	Scillaren A
	NR3C2	Scillaren A
	ADORA1	Scillaren A
	DUSP3	Scillaren A
	TOP2A	Scillaren A
	NTRK3	Scillaren A
	GPR55	Scillaren A
	CNR2	Scillaren A
	NPC1	Scillaren A
	HSD17B10	Scillaren A
	RAB9A	Scillaren A
	PDGFRB	Scillaren A
	GPR6	Scillaren A
	CSNK2B	Scillaren A
	GRIN1	Scillaren A
	PSMB1	Scillaren A
	TFPI	Scillaren A
	CDK1	Scillaren A
	ACACA	Scillaren A
	CHUK	Scillaren A
	CLK4	Scillaren A
	HDAC5	Scillaren A
	NFE2L2	Scillaren A
	HDAC7	Scillaren A
	ADAM10	Scillaren A
	BLM	Scillaren A
	CLK4	Shikodonin
	APEX1	Shikodonin
	KDM1A	Shikodonin
	CNR2	Shikodonin
	GPR55	Shikodonin
	NFKB1	Shikodonin
	TRIM24	Shikodonin
	STAT3	Shikodonin
	NR3C2	Shikodonin
	MC4R	Shikodonin
	HIF1A	Shikodonin
	IDO1	Shikodonin
	CTSD	Shikodonin
	CACNA1B	Shikodonin
	CSNK2B	Shikodonin
	TOP2A	Shikodonin
	PDGFRA	Shikodonin
	AR	Shikodonin
	PDE3A	Shikodonin
	HDAC2	Shikodonin
	PTGS1	Shikodonin
	HSD17B10	Shikodonin
	ADORA1	Shikodonin
	FKBP1A	Shikodonin
	SLC9A1	Shikodonin
	KLF5	Shikodonin
	FPR2	Shikodonin
	BLM	Shikodonin
	PDE7A	Shikodonin
	HSP90AB1	Shikodonin
	SERPINE1	Shikodonin
	PRCP	Shikodonin
	CETP	Shikodonin
	CFTR	Shikodonin
	ALOX12	Shikodonin
	DUSP3	Shikodonin
	NTRK3	Shikodonin
	HSD11B2	Shikodonin
	RXRA	beta carotene
	APEX1	beta carotene
	RXRB	beta carotene
	RXRG	beta carotene
	PTGS2	beta carotene
	HDAC2	beta carotene
	RORB	beta carotene
	PIN1	beta carotene
	NR4A1	beta carotene
	KLF5	beta carotene
	HDAC8	beta carotene
	TDP1	beta carotene
	TRIM24	beta carotene
	NFKB1	beta carotene
	RET	beta carotene
	NR3C2	beta carotene
	GPR55	beta carotene
	NTRK3	beta carotene
	HDAC1	beta carotene
	CLK4	beta carotene
	NFKB1	Stigmasterol
	ADORA1	Stigmasterol
	CNR2	Stigmasterol
	CTSD	Stigmasterol
	PTGS1	Stigmasterol
	TDP1	Stigmasterol
	CLK4	Stigmasterol
	NR3C2	Stigmasterol
	APEX1	Stigmasterol
	GRIN1	Stigmasterol
	FPR1	Stigmasterol
	KDM1A	Stigmasterol
	GLRA1	Stigmasterol
	FPR2	Stigmasterol
	ESR2	Stigmasterol
	OPRD1	Stigmasterol
	GPR55	Stigmasterol
	NTRK3	Stigmasterol
	AR	Stigmasterol
	TRIM24	Stigmasterol
	ITK	Stigmasterol
	AURKB	Stigmasterol
	DHFR	Stigmasterol
	ADAM10	Stigmasterol
	CFTR	Stigmasterol
	TOP2A	Stigmasterol
	KLF5	Stigmasterol
	CTSB	Stigmasterol
	S1PR2	Stigmasterol
	CYP1B1	isorhamnetin
	CA7	isorhamnetin
	CA12	isorhamnetin
	CA4	isorhamnetin
	CA2	isorhamnetin
	IP6K2	isorhamnetin
	APEX1	isorhamnetin
	HSD17B10	isorhamnetin
	TDP1	isorhamnetin
	ALOX12	isorhamnetin
	DUSP3	isorhamnetin
	TOP2A	isorhamnetin
	KLF5	isorhamnetin
	XDH	isorhamnetin
	TTR	isorhamnetin
	CTSD	isorhamnetin
	ERN1	isorhamnetin
	TRIM24	isorhamnetin
	THRA	isorhamnetin
	CLK4	isorhamnetin
	SLC6A5	isorhamnetin
	NR1I2	isorhamnetin
	NFKB1	isorhamnetin
	GLO1	isorhamnetin
	RPS6KA3	isorhamnetin
	CSNK2B	isorhamnetin
	GLRA1	isorhamnetin
	MAOA	isorhamnetin
	FFAR4	isorhamnetin
	GPBAR1	isorhamnetin
	PSMB1	isorhamnetin
	PDE11A	isorhamnetin
	RORB	isorhamnetin
	PTPN11	isorhamnetin
	IMPDH2	isorhamnetin
	GRIA2	isorhamnetin
	PRKCZ	isorhamnetin
	APEX1	formononetin
	ALOX12	formononetin
	CTSD	formononetin
	TRIM24	formononetin
	ESR2	formononetin
	THRA	formononetin
	DUSP3	formononetin
	ANPEP	formononetin
	KLF5	formononetin
	TOP2A	formononetin
	SLC6A5	formononetin
	HSD17B10	formononetin
	PIN1	formononetin
	GRIA2	formononetin
	TDP1	formononetin
	CSNK2B	formononetin
	STAT1	formononetin
	GPBAR1	formononetin
	PSMB1	formononetin
	XDH	formononetin
	RORB	formononetin
	SLC2A1	formononetin
	HIF1A	formononetin
	SLC1A3	formononetin
	NFKB1	formononetin
	METAP2	formononetin
	PDE11A	formononetin
	CLK4	formononetin
	GRIN1	formononetin
	MIF	formononetin
	GABRA1	formononetin
	TDP1	gibberellin
	APEX1	gibberellin
	GPR55	gibberellin
	CTSD	gibberellin
	CLK4	gibberellin
	TRIM24	gibberellin
	NFKB1	gibberellin
	PTGS1	gibberellin
	KDM1A	gibberellin
	TOP2A	gibberellin
	CSNK2B	gibberellin
	IDO1	gibberellin
	FPR2	gibberellin
	CNR2	gibberellin
	NR3C2	gibberellin
	NTRK3	gibberellin
	ADAM10	gibberellin
	KLF5	gibberellin
	CYP3A4	gibberellin
	ACACA	gibberellin
	PSMB1	gibberellin
	SCN2A	gibberellin
	CDK5	gibberellin
	PSMB5	epigallocatechin 3 gallate
	BCL2	epigallocatechin 3 gallate
	PSMB5	epigallocatechin 3 gallate
	ABCB1	epigallocatechin 3 gallate
	RAD52	epigallocatechin 3 gallate
	TDP1	epigallocatechin 3 gallate
	DYRK1A	epigallocatechin 3 gallate
	BCL2	epigallocatechin 3 gallate
	TTR	epigallocatechin 3 gallate
	POLB	epigallocatechin 3 gallate
	PGAM1	epigallocatechin 3 gallate
	DNMT1	epigallocatechin 3 gallate
	STAT1	epigallocatechin 3 gallate
	BACE1	epigallocatechin 3 gallate
	APEX1	epigallocatechin 3 gallate
	TDP1	epigallocatechin 3 gallate
	FUT7	epigallocatechin 3 gallate
	HSD17B10	epigallocatechin 3 gallate
	MAOA	epigallocatechin 3 gallate
	NFKB1	epigallocatechin 3 gallate
	BLM	epigallocatechin 3 gallate
	KLF5	epigallocatechin 3 gallate
	SERPINE1	epigallocatechin 3 gallate
	ABCC1	epigallocatechin 3 gallate
	CSNK2B	epigallocatechin 3 gallate
	KDM1A	epigallocatechin 3 gallate
	SLC6A5	epigallocatechin 3 gallate
	CHRM3	epigallocatechin 3 gallate
	TOP2A	epigallocatechin 3 gallate
	SLC2A1	epigallocatechin 3 gallate
	CTSD	epigallocatechin 3 gallate
	RPS6KA3	epigallocatechin 3 gallate
	TRIM24	epigallocatechin 3 gallate
	DUSP3	epigallocatechin 3 gallate
	PSMB1	epigallocatechin 3 gallate
	XDH	epigallocatechin 3 gallate
	CYP3A4	epigallocatechin 3 gallate
	DPP9	epigallocatechin 3 gallate
	FFAR4	epigallocatechin 3 gallate
	NTRK3	epigallocatechin 3 gallate
	NR3C2	epigallocatechin 3 gallate
	DRD1	epigallocatechin 3 gallate
	PSMB5	Dihydrochelerythrine
	BCL2	Dihydrochelerythrine
	PSMB5	Dihydrochelerythrine
	ABCB1	Dihydrochelerythrine
	RAD52	Dihydrochelerythrine
	TDP1	Dihydrochelerythrine
	DYRK1A	Dihydrochelerythrine
	BCL2	Dihydrochelerythrine
	TTR	Dihydrochelerythrine
	POLB	Dihydrochelerythrine
	PGAM1	Dihydrochelerythrine
	DNMT1	Dihydrochelerythrine
	STAT1	Dihydrochelerythrine
	BACE1	Dihydrochelerythrine
	APEX1	Dihydrochelerythrine
	TDP1	Dihydrochelerythrine
	FUT7	Dihydrochelerythrine
	HSD17B10	Dihydrochelerythrine
	MAOA	Dihydrochelerythrine
	NFKB1	Dihydrochelerythrine
	BLM	Dihydrochelerythrine
	KLF5	Dihydrochelerythrine
	SERPINE1	Dihydrochelerythrine
	ABCC1	Dihydrochelerythrine
	CSNK2B	Dihydrochelerythrine
	KDM1A	Dihydrochelerythrine
	SLC6A5	Dihydrochelerythrine
	CHRM3	Dihydrochelerythrine
	TOP2A	Dihydrochelerythrine
	SLC2A1	Dihydrochelerythrine
	CTSD	Dihydrochelerythrine
	RPS6KA3	Dihydrochelerythrine
	TRIM24	Dihydrochelerythrine
	DUSP3	Dihydrochelerythrine
	PSMB1	Dihydrochelerythrine
	XDH	Dihydrochelerythrine
	CYP3A4	Dihydrochelerythrine
	DPP9	Dihydrochelerythrine
	FFAR4	Dihydrochelerythrine
	NTRK3	Dihydrochelerythrine
	NR3C2	Dihydrochelerythrine
	DRD1	Dihydrochelerythrine
	PSMB5	chelamidine
	BCL2	chelamidine
	PSMB5	chelamidine
	ABCB1	chelamidine
	RAD52	chelamidine
	TDP1	chelamidine
	DYRK1A	chelamidine
	BCL2	chelamidine
	TTR	chelamidine
	POLB	chelamidine
	PGAM1	chelamidine
	DNMT1	chelamidine
	STAT1	chelamidine
	BACE1	chelamidine
	APEX1	chelamidine
	TDP1	chelamidine
	FUT7	chelamidine
	HSD17B10	chelamidine
	MAOA	chelamidine
	NFKB1	chelamidine
	BLM	chelamidine
	KLF5	chelamidine
	SERPINE1	chelamidine
	ABCC1	chelamidine
	CSNK2B	chelamidine
	KDM1A	chelamidine
	SLC6A5	chelamidine
	CHRM3	chelamidine
	TOP2A	chelamidine
	SLC2A1	chelamidine
	CTSD	chelamidine
	RPS6KA3	chelamidine
	TRIM24	chelamidine
	DUSP3	chelamidine
	PSMB1	chelamidine
	XDH	chelamidine
	CYP3A4	chelamidine
	DPP9	chelamidine
	FFAR4	chelamidine
	NTRK3	chelamidine
	NR3C2	chelamidine
	DRD1	chelamidine
	NFKB1	Homochelidonine
	HSP90AB1	Homochelidonine
	CLK4	Homochelidonine
	KLF5	Homochelidonine
	NTRK3	Homochelidonine
	TRIM24	Homochelidonine
	HTR2C	Homochelidonine
	APEX1	Homochelidonine
	C5AR1	Homochelidonine
	CTSD	Homochelidonine
	TOP2A	Homochelidonine
	ALK	Homochelidonine
	SLC2A1	Homochelidonine
	HIF1A	Homochelidonine
	HDAC8	Homochelidonine
	KEAP1	Homochelidonine
	DRD1	Homochelidonine
	ALOX12	Homochelidonine
	PSMB1	Homochelidonine
	CCR1	Homochelidonine
	CLK2	Homochelidonine
	GRIN1	Homochelidonine
	DUSP3	Homochelidonine
	NR3C2	Homochelidonine
	PRCP	Homochelidonine
	CREBBP	Homochelidonine
	KDM1A	Homochelidonine
	GLS	Homochelidonine
	GLRA1	Homochelidonine
	FFAR4	Homochelidonine
	ABL1	Homochelidonine
	AKR1C3	Homochelidonine
	ACVRL1	Homochelidonine
	NFE2L2	Homochelidonine
	CNR2	Homochelidonine
	KDM4C	Homochelidonine
	NFKB1	Luteanin
	TDP1	Luteanin
	DRD2	Luteanin
	DRD1	Luteanin
	HDAC8	Luteanin
	MAOA	Luteanin
	TRIM24	Luteanin
	APEX1	Luteanin
	HIF1A	Luteanin
	HTR2C	Luteanin
	EGLN1	Luteanin
	NTRK3	Luteanin
	KLF5	Luteanin
	CA1	Luteanin
	CTSD	Luteanin
	PRKCZ	Luteanin
	PSMB1	Luteanin
	PTK2B	Luteanin
	DUSP3	Luteanin
	GPR55	Luteanin
	RET	Luteanin
	GRIN1	Luteanin
	CLK4	Luteanin
	FFAR4	Luteanin
	ALOX12	Luteanin
	KEAP1	Luteanin
	SLC6A5	Luteanin
	ALK	Luteanin
	PDE3A	Luteanin
	SLC2A1	Luteanin
	TOP2A	Luteanin
	CCR1	Luteanin
	PRCP	Luteanin
	CREBBP	Luteanin
	GLS	sanguinarine
	LMNA	sanguinarine
	HSP90AB1	sanguinarine
	NOS2	sanguinarine
	MAOB	sanguinarine
	CLK4	sanguinarine
	TRIM24	sanguinarine
	APEX1	sanguinarine
	MAOA	sanguinarine
	NR1I2	sanguinarine
	CTSD	sanguinarine
	CLK1	sanguinarine
	ALOX12	sanguinarine
	C5AR1	sanguinarine
	HTR2C	sanguinarine
	EGLN1	sanguinarine
	KLF5	sanguinarine
	KCNH2	sanguinarine
	NR3C2	sanguinarine
	PKN1	sanguinarine
	NFE2L2	sanguinarine
	NFKB1	sanguinarine
	PRCP	sanguinarine
	DUSP3	sanguinarine
	MCHR1	sanguinarine
	EGLN1	S Stylopine
	CLK4	S Stylopine
	DRD2	S Stylopine
	APEX1	S Stylopine
	NFKB1	S Stylopine
	HSP90AB1	S Stylopine
	YES1	S Stylopine
	TRIM24	S Stylopine
	CTSD	S Stylopine
	AXL	S Stylopine
	ACVRL1	S Stylopine
	LYN	S Stylopine
	KLF5	S Stylopine
	NR3C2	S Stylopine
	NTRK3	S Stylopine
	GRIN1	S Stylopine
	BLM	S Stylopine
	SLC9A1	S Stylopine
	CA1	S Stylopine
	GRM5	S Stylopine
	CLK2	S Stylopine
	HTR2C	S Stylopine
	PRCP	S Stylopine
	GLRA1	S Stylopine
	FFAR4	S Stylopine
	PRKCZ	S Stylopine
	NOS3	S Stylopine
	KDM1A	S Stylopine
	PHF8	S Stylopine
	C5AR1	S Stylopine
	TOP2A	S Stylopine
	PKN1	S Stylopine
	QRFPR	S Stylopine
	DRD1	S Stylopine
	KEAP1	S Stylopine
	NOS2	S Stylopine
	KDM4A	S Stylopine
	NFKB1	chelidonine
	HSP90AB1	chelidonine
	CTSD	chelidonine
	CLK4	chelidonine
	TRIM24	chelidonine
	EGLN1	chelidonine
	NTRK3	chelidonine
	KLF5	chelidonine
	TOP2A	chelidonine
	APEX1	chelidonine
	NR3C2	chelidonine
	NR1I2	chelidonine
	PRCP	chelidonine
	CLK2	chelidonine
	PSMB1	chelidonine
	LYN	chelidonine
	NOS3	chelidonine
	KDM1A	chelidonine
	GLRA1	chelidonine
	FYN	chelidonine
	C5AR1	chelidonine
	NOS2	chelidonine
	DRD2	chelidonine
	KDM4A	chelidonine
	GRIN1	chelidonine
	DRD1	chelilutine
	HSP90AB1	chelilutine
	APEX1	chelilutine
	CLK4	chelilutine
	ALOX12	chelilutine
	NOS2	chelilutine
	DUSP3	chelilutine
	C5AR1	chelilutine
	TRIM24	chelilutine
	HTR2C	chelilutine
	NFE2L2	chelilutine
	KLF5	chelilutine
	ALOX5	chelilutine
	NFKB1	chelilutine
	HDAC8	chelilutine
	KCNA5	chelilutine
	SLC2A1	chelilutine
	CLK1	chelilutine
	CLK2	chelilutine
	ENPP1	chelilutine
	TOP2A	chelilutine
	TFPI	chelilutine
	CREBBP	chelilutine
	PDE3A	chelilutine
	ACVRL1	chelilutine
	NTRK3	chelilutine
	SLC6A5	chelilutine
	MCHR1	chelilutine
	HDAC9	chelilutine
	HDAC7	chelilutine
	PSMB1	chelilutine
	KEAP1	chelilutine
	DRD1	S Scoulerine
	DRD2	S Scoulerine
	DRD1	S Scoulerine
	NFKB1	S Scoulerine
	APEX1	S Scoulerine
	ALOX12	S Scoulerine
	RET	S Scoulerine
	HIF1A	S Scoulerine
	KLF5	S Scoulerine
	PDE3A	S Scoulerine
	CLK4	S Scoulerine
	HTR2C	S Scoulerine
	NTRK3	S Scoulerine
	PRKCZ	S Scoulerine
	CTSD	S Scoulerine
	EGLN1	S Scoulerine
	TRIM24	S Scoulerine
	SLC2A1	S Scoulerine
	HSD17B10	S Scoulerine
	GRIN1	S Scoulerine
	GLRA1	S Scoulerine
	PSMB1	S Scoulerine
	KEAP1	S Scoulerine
	CREBBP	S Scoulerine
	PTK2B	S Scoulerine
	HDAC8	S Scoulerine
	GLS	S Scoulerine
	NAMPT	S Scoulerine
	TDP1	S Scoulerine
	SLC6A5	S Scoulerine
	DUSP3	S Scoulerine
	AKR1C3	S Scoulerine
	GPBAR1	S Scoulerine
	AXL	S Scoulerine
	SLC9A1	S Scoulerine
	TNIK	S Scoulerine
	PDGFRB	S Scoulerine
	PRCP	S Scoulerine
	GCK	S Scoulerine
	ALK	S Scoulerine
	HSP90AB1	Oxysanguinarine
	CTSD	Oxysanguinarine
	TRIM24	Oxysanguinarine
	TOP2A	Oxysanguinarine
	EGLN1	Oxysanguinarine
	MAOA	Oxysanguinarine
	PKN1	Oxysanguinarine
	DUSP3	Oxysanguinarine
	CLK4	Oxysanguinarine
	C5AR1	Oxysanguinarine
	PTPN11	Oxysanguinarine
	NFKB1	Oxysanguinarine
	APEX1	Oxysanguinarine
	TDO2	Oxysanguinarine
	KLF5	Oxysanguinarine
	HDAC8	Oxysanguinarine
	NOS2	Oxysanguinarine
	CLK2	Oxysanguinarine
	KCNH2	Oxysanguinarine
	ALOX12	Oxysanguinarine
	NR3C2	Oxysanguinarine
	PDE11A	Oxysanguinarine
	CSNK2B	Oxysanguinarine
	NTRK3	Oxysanguinarine
	CDC25C	Oxysanguinarine
	HTR2C	Oxysanguinarine
	CLK1	Oxysanguinarine
	NR1I2	Oxysanguinarine
	CDC25B	Oxysanguinarine
	CNR2	Longikaurin A
	APEX1	Longikaurin A
	HSP90AB1	Longikaurin A
	GPR55	Longikaurin A
	CTSD	Longikaurin A
	KDM1A	Longikaurin A
	CLK4	Longikaurin A
	NR3C2	Longikaurin A
	TRIM24	Longikaurin A
	ACACA	Longikaurin A
	NTRK3	Longikaurin A
	CYP3A4	Longikaurin A
	STAT3	Longikaurin A
	NFKB1	Longikaurin A
	PDE3A	Longikaurin A
	IDO1	Longikaurin A
	PDE7A	Longikaurin A
	TOP2A	Longikaurin A
	TDO2	Longikaurin A
	MC4R	Longikaurin A
	CFTR	Longikaurin A
	CACNA1B	Longikaurin A
	CNR1	Longikaurin A
	CSNK2B	Longikaurin A
	CDK5	Longikaurin A
	FKBP1A	Longikaurin A
	C5AR1	Longikaurin A
	SCN2A	Longikaurin A
	PTPN2	Longikaurin A
	TLR4	Longikaurin A
	RORB	Longikaurin A
	BMP2K	Longikaurin A
	S1PR5	Longikaurin A
	NFKB1	Deoxyharringtonine
	CLK4	Deoxyharringtonine
	APEX1	Deoxyharringtonine
	HIF1A	Deoxyharringtonine
	C5AR1	Deoxyharringtonine
	CTSD	Deoxyharringtonine
	HSP90AB1	Deoxyharringtonine
	ROCK1	Deoxyharringtonine
	KLF5	Deoxyharringtonine
	GLRA1	Deoxyharringtonine
	KDM1A	Deoxyharringtonine
	ALOX12	Deoxyharringtonine
	BLM	Deoxyharringtonine
	SLC9A1	Deoxyharringtonine
	PDGFRA	Deoxyharringtonine
	NTRK3	Deoxyharringtonine
	ADAM10	Deoxyharringtonine
	NAMPT	Deoxyharringtonine
	CYP3A4	Deoxyharringtonine
	CNR2	Deoxyharringtonine
	TOP2A	Deoxyharringtonine
	CCR1	Deoxyharringtonine
	PIK3CB	Deoxyharringtonine
	PTK2B	Deoxyharringtonine
	NTRK1	Deoxyharringtonine
	CACNA1B	Deoxyharringtonine
	KIF11	Deoxyharringtonine
	TRIM24	Deoxyharringtonine
	GUSB	Deoxyharringtonine
	PIK3CD	Deoxyharringtonine
	PIK3R1	Deoxyharringtonine
	FPR2	Deoxyharringtonine
	ENPP2	Deoxyharringtonine
	AOC3	Deoxyharringtonine
	AXL	Deoxyharringtonine
	FPR1	Deoxyharringtonine
	NR3C2	Deoxyharringtonine
	HSD11B2	Deoxyharringtonine
	PRCP	Deoxyharringtonine
	AURKB	Deoxyharringtonine
	GRIN1	Deoxyharringtonine
	MMP9	Deoxyharringtonine
	PSMB1	Deoxyharringtonine
	MCHR1	Deoxyharringtonine
	PTGS2	Deoxyharringtonine
	BLM	Angeloylgomisin O
	APEX1	Angeloylgomisin O
	NFKB1	Angeloylgomisin O
	KLF5	Angeloylgomisin O
	SLC6A5	Angeloylgomisin O
	ALOX12	Angeloylgomisin O
	TOP2A	Angeloylgomisin O
	CLK4	Angeloylgomisin O
	CCR1	Angeloylgomisin O
	TRIM24	Angeloylgomisin O
	C5AR1	Angeloylgomisin O
	DRD2	Angeloylgomisin O
	CA1	Angeloylgomisin O
	ACVRL1	Angeloylgomisin O
	HSP90AB1	Angeloylgomisin O
	SLC2A1	Angeloylgomisin O
	GRIN1	Angeloylgomisin O
	NOS2	Angeloylgomisin O
	NR3C2	Angeloylgomisin O
	CYP3A4	Angeloylgomisin O
	HSD17B10	Angeloylgomisin O
	PIK3CB	Angeloylgomisin O
	CLK2	Angeloylgomisin O
	CSNK2B	Angeloylgomisin O
	ALK	Angeloylgomisin O
	NTRK3	Angeloylgomisin O
	PDE3A	Angeloylgomisin O
	DRD1	Angeloylgomisin O
	PRCP	Angeloylgomisin O
	RORB	Angeloylgomisin O
	APEX1	Schizandrer B
	BLM	Schizandrer B
	NFKB1	Schizandrer B
	CLK4	Schizandrer B
	KLF5	Schizandrer B
	TRIM24	Schizandrer B
	HSP90AB1	Schizandrer B
	TOP2A	Schizandrer B
	C5AR1	Schizandrer B
	CCR1	Schizandrer B
	DRD2	Schizandrer B
	SLC6A5	Schizandrer B
	HSD17B10	Schizandrer B
	NR3C2	Schizandrer B
	CA1	Schizandrer B
	CYP3A4	Schizandrer B
	PDE3A	Schizandrer B
	TDP1	Schizandrer B
	ALOX12	Schizandrer B
	NTRK3	Schizandrer B
	SLC2A1	Schizandrer B
	CTSD	Schizandrer B
	ACVRL1	Schizandrer B
	PIK3CB	Schizandrer B
	PSMB1	Schizandrer B
	GRIN1	Schizandrer B
	CLK2	Schizandrer B
	CACNA1B	Schizandrer B
	PDGFRA	Schizandrer B
	CSNK2B	Schizandrer B
	RORB	Schizandrer B
	PRCP	Schizandrer B
	DPP9	Schizandrer B
	DRD1	Schizandrer B
	NOS2	Schizandrer B
	DUSP3	Schizandrer B
	ALK	Schizandrer B
	ADAM10	Schizandrer B
	APEX1	Gomisin A
	NFKB1	Gomisin A
	CA1	Gomisin A
	HSP90AB1	Gomisin A
	KLF5	Gomisin A
	ALOX12	Gomisin A
	C5AR1	Gomisin A
	HIF1A	Gomisin A
	CCR1	Gomisin A
	CLK4	Gomisin A
	PDE3A	Gomisin A
	NR3C2	Gomisin A
	KCNA5	Gomisin A
	DUSP3	Gomisin A
	NTRK3	Gomisin A
	ACVRL1	Gomisin A
	PSMB1	Gomisin A
	CLK2	Gomisin A
	GRIN1	Gomisin A
	ALK	Gomisin A
	BLM	Gomisin A
	TRIM24	Gomisin A
	KDM1A	Gomisin A
	TOP2A	Gomisin A
	SLC6A5	Gomisin A
	DRD2	Gomisin A
	CACNA1B	Gomisin A
	CDK1	Gomisin A
	SLC2A1	Gomisin A
	KEAP1	Gomisin A
	CNR2	Gomisin A
	DHODH	Gomisin A
	DRD1	Gomisin A
	ALOX5	Gomisin A
	PRCP	Gomisin A
	KLF5	Gomisin G
	APEX1	Gomisin G
	CA1	Gomisin G
	NFKB1	Gomisin G
	BLM	Gomisin G
	TRIM24	Gomisin G
	SLC2A1	Gomisin G
	CTSD	Gomisin G
	C5AR1	Gomisin G
	CSNK2B	Gomisin G
	SLC6A5	Gomisin G
	PSMB1	Gomisin G
	ADAM10	Gomisin G
	CACNA1B	Gomisin G
	TOP2A	Gomisin G
	CCR1	Gomisin G
	HSP90AB1	Gomisin G
	CYP3A4	Gomisin G
	NTRK3	Gomisin G
	DRD1	Gomisin G
	ACVRL1	Gomisin G
	HDAC8	Gomisin G
	NR3C2	Gomisin G
	ABCB1	Gomisin G
	SERPINE1	Gomisin G
	RORB	Gomisin G
	KCNA5	Gomisin G
	GRIN1	Gomisin G
	PRCP	Gomisin G
	CDK1	Gomisin G
	PDGFRA	Gomisin G
	BLM	Gomisin R
	APEX1	Gomisin R
	NFKB1	Gomisin R
	HSP90AB1	Gomisin R
	ACVRL1	Gomisin R
	CLK4	Gomisin R
	KLF5	Gomisin R
	ALOX12	Gomisin R
	CA1	Gomisin R
	C5AR1	Gomisin R
	HIF1A	Gomisin R
	HSD17B10	Gomisin R
	GRIN1	Gomisin R
	TRIM24	Gomisin R
	LYN	Gomisin R
	SLC6A5	Gomisin R
	NR3C2	Gomisin R
	KDM1A	Gomisin R
	TOP2A	Gomisin R
	CNR2	Gomisin R
	NOS2	Gomisin R
	NTRK3	Gomisin R
	CTSD	Gomisin R
	KCNA5	Gomisin R
	APEX1	Wuweizisu C
	HSP90AB1	Wuweizisu C
	BLM	Wuweizisu C
	NFKB1	Wuweizisu C
	CA1	Wuweizisu C
	KLF5	Wuweizisu C
	NOS2	Wuweizisu C
	CLK4	Wuweizisu C
	ACVRL1	Wuweizisu C
	C5AR1	Wuweizisu C
	KCNA5	Wuweizisu C
	TRIM24	Wuweizisu C
	CLK2	Wuweizisu C
	ALOX12	Wuweizisu C
	KDM1A	Wuweizisu C
	CTSD	Wuweizisu C
	NOS3	Wuweizisu C
	NR3C2	Wuweizisu C
	GRIN1	Wuweizisu C
	LYN	Wuweizisu C
	DUSP3	Wuweizisu C
	SLC6A5	Wuweizisu C
	NTRK3	Wuweizisu C
	EGLN1	Wuweizisu C
	CACNA1B	Wuweizisu C
	APEX1	sesamin
	KDM1A	sesamin
	NOS2	sesamin
	HSP90AB1	sesamin
	MAOB	sesamin
	CLK4	sesamin
	TRIM24	sesamin
	LYN	sesamin
	C5AR1	sesamin
	CLK2	sesamin
	PRKCZ	sesamin
	TOP2A	sesamin
	NR3C2	sesamin
	NFKB1	sesamin
	EGLN1	sesamin
	KLF5	sesamin
	HTR2C	sesamin
	ULK1	sesamin
	FYN	sesamin
	PRCP	sesamin
	HDAC9	sesamin
	CTSD	sesamin
	SLC9A1	sesamin
	HDAC5	sesamin
	ACVRL1	sesamin
	TRPV1	piperlonguminine
	APEX1	piperlonguminine
	NOS2	piperlonguminine
	CTSD	piperlonguminine
	CLK4	piperlonguminine
	NFE2L2	piperlonguminine
	NR1I2	piperlonguminine
	NFKB1	piperlonguminine
	HSP90AB1	piperlonguminine
	CLK2	piperlonguminine
	MAOB	piperlonguminine
	KLF5	piperlonguminine
	TRIM24	piperlonguminine
	TOP2A	piperlonguminine
	PSMB1	piperlonguminine
	PSMB2	piperlonguminine
	CLK1	piperlonguminine
	GLRA1	piperlonguminine
	SLC6A5	piperlonguminine
	PIK3CB	piperlonguminine
	CCR1	piperlonguminine
	TAOK1	piperlonguminine
	C5AR1	piperlonguminine
	HTR2C	piperlonguminine
	GPR35	piperlonguminine
	ADAM10	piperlonguminine
	CYP2A6	piperlonguminine
	CHRNB4	piperlonguminine
	HSD17B10	pipernonaline
	CLK4	pipernonaline
	CTSD	pipernonaline
	KLF5	pipernonaline
	APEX1	pipernonaline
	NFE2L2	pipernonaline
	NFKB1	pipernonaline
	TRIM24	pipernonaline
	HSP90AB1	pipernonaline
	TOP2A	pipernonaline
	SLC6A5	pipernonaline
	SLC9A1	pipernonaline
	PIN1	pipernonaline
	GLRA1	pipernonaline
	PSMB1	pipernonaline
	AXL	pipernonaline
	NAMPT	pipernonaline
	C5AR1	pipernonaline
	ADAM10	pipernonaline
	HPGD	pipernonaline
	HTR2C	pipernonaline
	NTRK3	pipernonaline
	NR3C2	pipernonaline
	ALOX12	pipernonaline
	NOS3	pipernonaline
	TOP1	pipernonaline
	CCR1	pipernonaline
	MAOB	pipernonaline
	NPC1	N 2 5 dimethoxyphenyl 4 methoxybenzamide
	RAB9A	N 2 5 dimethoxyphenyl 4 methoxybenzamide
	PSMB1	N 2 5 dimethoxyphenyl 4 methoxybenzamide
	PDGFRA	N 2 5 dimethoxyphenyl 4 methoxybenzamide
	TRIM24	N 2 5 dimethoxyphenyl 4 methoxybenzamide
	NFKB1	N 2 5 dimethoxyphenyl 4 methoxybenzamide
	SLC6A5	N 2 5 dimethoxyphenyl 4 methoxybenzamide
	SLC2A1	N 2 5 dimethoxyphenyl 4 methoxybenzamide
	MDM4	N 2 5 dimethoxyphenyl 4 methoxybenzamide
	NFE2L2	N 2 5 dimethoxyphenyl 4 methoxybenzamide
	ABL1	N 2 5 dimethoxyphenyl 4 methoxybenzamide
	CYP3A4	N 2 5 dimethoxyphenyl 4 methoxybenzamide
	KLF5	N 2 5 dimethoxyphenyl 4 methoxybenzamide
	SLC1A3	N 2 5 dimethoxyphenyl 4 methoxybenzamide
	GPR6	N 2 5 dimethoxyphenyl 4 methoxybenzamide
	PDGFRB	N 2 5 dimethoxyphenyl 4 methoxybenzamide
	DUSP3	N 2 5 dimethoxyphenyl 4 methoxybenzamide
	PTPN11	N 2 5 dimethoxyphenyl 4 methoxybenzamide
	PIK3R1	N 2 5 dimethoxyphenyl 4 methoxybenzamide
	ANPEP	N 2 5 dimethoxyphenyl 4 methoxybenzamide
	GPR55	N 2 5 dimethoxyphenyl 4 methoxybenzamide
	APEX1	N 2 5 dimethoxyphenyl 4 methoxybenzamide
	EPHB2	N 2 5 dimethoxyphenyl 4 methoxybenzamide
	C5AR1	N 2 5 dimethoxyphenyl 4 methoxybenzamide
	KLK7	N 2 5 dimethoxyphenyl 4 methoxybenzamide
	CNR2	N Isobutyl 2 4 icosadienamide
	S1PR3	N Isobutyl 2 4 icosadienamide
	CTSD	N Isobutyl 2 4 icosadienamide
	SLC6A5	N Isobutyl 2 4 icosadienamide
	PTGS2	N Isobutyl 2 4 icosadienamide
	NFKB1	N Isobutyl 2 4 icosadienamide
	S1PR2	N Isobutyl 2 4 icosadienamide
	GPR35	N Isobutyl 2 4 icosadienamide
	FPR1	N Isobutyl 2 4 icosadienamide
	CA3	N Isobutyl 2 4 icosadienamide
	PIK3CG	N Isobutyl 2 4 icosadienamide
	CES1	N Isobutyl 2 4 icosadienamide
	PTGS1	N Isobutyl 2 4 icosadienamide
	CHRNB4	N Isobutyl 2 4 icosadienamide
	PIK3CD	N Isobutyl 2 4 icosadienamide
	CLK4	N Isobutyl 2 4 icosadienamide
	DPP9	N Isobutyl 2 4 icosadienamide
	NR1I2	N Isobutyl 2 4 icosadienamide
	PIK3R1	N Isobutyl 2 4 icosadienamide
	APEX1	N Isobutyl 2 4 icosadienamide
	FPR2	N Isobutyl 2 4 icosadienamide
	GGPS1	N Isobutyl 2 4 icosadienamide
	PRKCA	N Isobutyl 2 4 icosadienamide
	NFE2L2	N Isobutyl 2 4 icosadienamide
	GLRA1	N Isobutyl 2 4 icosadienamide
	DPP8	N Isobutyl 2 4 icosadienamide
	TOP1	N Isobutyl 2 4 icosadienamide
	CYP2A6	N Isobutyl 2 4 icosadienamide
	TAOK3	N Isobutyl 2 4 icosadienamide
	TAOK1	N Isobutyl 2 4 icosadienamide
	IDO1	N Isobutyl 2 4 icosadienamide
	RXFP1	N Isobutyl 2 4 icosadienamide
	SCN3A	N Isobutyl 2 4 icosadienamide
	S1PR5	N Isobutyl 2 4 icosadienamide
	NTSR2	N Isobutyl 2 4 icosadienamide
	GPR55	N Isobutyl 2 4 icosadienamide
	MAP2K2	N Isobutyl 2 4 icosadienamide
	DPP7	N Isobutyl 2 4 icosadienamide
	LMNA	piperine
	HSP90AB1	piperine
	KLF5	piperine
	HSD17B10	piperine
	MAOB	piperine
	TOP2A	piperine
	TRIM24	piperine
	APEX1	piperine
	CLK4	piperine
	NFE2L2	piperine
	HPGD	piperine
	ALOX12	piperine
	CTSD	piperine
	NOS2	piperine
	SLC9A1	piperine
	NFKB1	piperine
	PSMB1	piperine
	GLRA1	piperine
	PTGS2	piperine
	HIF1A	piperine
	ADAM10	piperine
	NR3C2	piperine
	HTR2C	piperine
	C5AR1	piperine
	APEX1	Pisatin
	HSP90AB1	Pisatin
	CLK4	Pisatin
	NFKB1	Pisatin
	NOS2	Pisatin
	MAOB	Pisatin
	HSD17B10	Pisatin
	C5AR1	Pisatin
	KLF5	Pisatin
	ALOX12	Pisatin
	KDM1A	Pisatin
	TRIM24	Pisatin
	DUSP3	Pisatin
	NTRK3	Pisatin
	DYRK1A	Pisatin
	CLK2	Pisatin
	PSMB1	Pisatin
	KCNH2	Pisatin
	THRA	Pisatin
	GPR6	Pisatin
	PRCP	Pisatin
	CSNK2B	Pisatin
	GLS	Pisatin
	EGLN1	Pisatin
	SLC2A1	Pisatin
	PSMB2	Pisatin
	CTSD	Pisatin
	GRIN1	Pisatin
	ACVRL1	Pisatin
	PTK6	Pisatin
	NR1I2	Pisatin
	ANPEP	Pisatin
	CTSD	tetrahydrotanshinone
	TRIM24	tetrahydrotanshinone
	APEX1	tetrahydrotanshinone
	CES1	tetrahydrotanshinone
	MAOA	tetrahydrotanshinone
	EGLN1	tetrahydrotanshinone
	NR3C2	tetrahydrotanshinone
	KLF5	tetrahydrotanshinone
	NR1I2	tetrahydrotanshinone
	HSD17B10	tetrahydrotanshinone
	CSNK2B	tetrahydrotanshinone
	GLRA1	tetrahydrotanshinone
	CNR2	tetrahydrotanshinone
	CDK2	tetrahydrotanshinone
	TOP2A	tetrahydrotanshinone
	PSMB2	tetrahydrotanshinone
	TDP1	tetrahydrotanshinone
	KDM1A	tetrahydrotanshinone
	FPR1	tetrahydrotanshinone
	ANPEP	tetrahydrotanshinone
	CDC25C	tetrahydrotanshinone
	NOS2	tetrahydrotanshinone
	AR	tetrahydrotanshinone
	PSMB1	tetrahydrotanshinone
	NOS3	tetrahydrotanshinone
	TDP1	Maesanin
	CTSD	Maesanin
	ALOX12	Maesanin
	APEX1	Maesanin
	SLC6A5	Maesanin
	ALOX5	Maesanin
	KLF5	Maesanin
	GGPS1	Maesanin
	HSD17B10	Maesanin
	TRIM24	Maesanin
	NFKB1	Maesanin
	S1PR5	Maesanin
	NFE2L2	Maesanin
	CES1	Maesanin
	GPR35	Maesanin
	PTGS2	Maesanin
	CSNK2B	Maesanin
	CLK4	Maesanin
	DPP8	Maesanin
	ANPEP	Maesanin
	TOP1	Maesanin
	PIK3R1	Maesanin
	CAPN1	Maesanin
	DPP9	Maesanin
	GLRA1	Maesanin
	CA3	Maesanin
	NR1I2	Maesanin
	GPR84	Rapanone
	ALOX5	Rapanone
	MAPK1	Rapanone
	PTGES	Rapanone
	MPEG1	Rapanone
	ALOX5	Rapanone
	MPEG1	Rapanone
	ALOX5	Rapanone
	ALOX5	Rapanone
	MPEG1	Rapanone
	ALOX5	Rapanone
	ALOX5	Rapanone
	ALOX5	Rapanone
	ALOX5	Rapanone
	CTSD	Rapanone
	TDP1	Rapanone
	PTGS2	Rapanone
	GGPS1	Rapanone
	APEX1	Rapanone
	CES1	Rapanone
	HSD17B10	Rapanone
	NFKB1	Rapanone
	TRIM24	Rapanone
	CSNK2B	Rapanone
	S1PR5	Rapanone
	GLRA1	Rapanone
	CNR2	Rapanone
	SLC6A5	Rapanone
	KLF5	Rapanone
	S1PR2	Rapanone
	NR1I2	Rapanone
	ABCC1	Rapanone
	ERAP2	Rapanone
	S1PR3	Rapanone
	ADORA2B	Rapanone
	APEX1	tri O methylnorbergenin
	NFKB1	tri O methylnorbergenin
	BLM	tri O methylnorbergenin
	TRIM24	tri O methylnorbergenin
	SLC6A5	tri O methylnorbergenin
	DUSP3	tri O methylnorbergenin
	KLF5	tri O methylnorbergenin
	TOP2A	tri O methylnorbergenin
	GRIA2	tri O methylnorbergenin
	CTSD	tri O methylnorbergenin
	NFE2L2	tri O methylnorbergenin
	CACNA1B	tri O methylnorbergenin
	ALOX12	tri O methylnorbergenin
	HIF1A	tri O methylnorbergenin
	NR1I2	tri O methylnorbergenin
	HSD17B10	tri O methylnorbergenin
	C5AR1	tri O methylnorbergenin
	SLC2A1	tri O methylnorbergenin
	PSMB1	tri O methylnorbergenin
	KDM1A	tri O methylnorbergenin
	CHUK	tri O methylnorbergenin
	AKR1B10	3Epioleanolic acid
	CDC25B	3Epioleanolic acid
	BLM	3Epioleanolic acid
	GPR55	3Epioleanolic acid
	PTGS1	3Epioleanolic acid
	NFKB1	3Epioleanolic acid
	KDM1A	3Epioleanolic acid
	APEX1	3Epioleanolic acid
	CLK4	3Epioleanolic acid
	TRIM24	3Epioleanolic acid
	HSP90AB1	3Epioleanolic acid
	NR3C2	3Epioleanolic acid
	CTSD	3Epioleanolic acid
	PTPN2	3Epioleanolic acid
	NTRK3	3Epioleanolic acid
	PTPN1	3Epioleanolic acid
	STAT3	3Epioleanolic acid
	ADAM10	3Epioleanolic acid
	TLR4	3Epioleanolic acid
	CYP3A4	3Epioleanolic acid
	CSNK2B	3Epioleanolic acid
	CDK5	3Epioleanolic acid
	TDP1	Diop
	NFKB1	Diop
	CTSD	Diop
	CA3	Diop
	NR1I2	Diop
	SLC6A5	Diop
	FPR1	Diop
	APEX1	Diop
	PTGS1	Diop
	CHRM5	Diop
	TRIM24	Diop
	CHRNB4	Diop
	KLF5	Diop
	RORB	Diop
	NFE2L2	Diop
	FBP1	Diop
	CAPN1	Diop
	ADAM10	Diop
	ANPEP	Diop
	GLRA1	Diop
	HDAC5	Diop
	FPR2	Diop
	CA7	kaempferol
	CYP1B1	kaempferol
	CISD1	kaempferol
	CA12	kaempferol
	HSD17B2	kaempferol
	DPP4	kaempferol
	HSD17B10	kaempferol
	APEX1	kaempferol
	TDP1	kaempferol
	RPS6KA3	kaempferol
	TOP2A	kaempferol
	XDH	kaempferol
	CTSD	kaempferol
	TTR	kaempferol
	MAOA	kaempferol
	ESR2	kaempferol
	ALOX12	kaempferol
	DUSP3	kaempferol
	THRA	kaempferol
	NR1I2	kaempferol
	KLF5	kaempferol
	TRIM24	kaempferol
	CLK4	kaempferol
	GLRA1	kaempferol
	CSNK2B	kaempferol
	RPS6KA1	kaempferol
	AAK1	kaempferol
	YES1	kaempferol
	GPBAR1	kaempferol
	FFAR4	kaempferol
	TBK1	kaempferol
	F13A1	kaempferol
	SLC6A5	kaempferol
	RPS6KA6	kaempferol
	ERN1	kaempferol
	PTPN11	kaempferol
	GLO1	kaempferol
	HSD17B10	Laricitrin
	ALOX12	Laricitrin
	TDP1	Laricitrin
	APEX1	Laricitrin
	DUSP3	Laricitrin
	TOP2A	Laricitrin
	TTR	Laricitrin
	KLF5	Laricitrin
	TRIM24	Laricitrin
	ERN1	Laricitrin
	CTSD	Laricitrin
	GLO1	Laricitrin
	SLC6A5	Laricitrin
	NR1I2	Laricitrin
	NFKB1	Laricitrin
	IMPDH2	Laricitrin
	XDH	Laricitrin
	CSNK2B	Laricitrin
	RPS6KA3	Laricitrin
	PTPN11	Laricitrin
	THRA	Laricitrin
	MDM4	Laricitrin
	GLRA1	Laricitrin
	PDE3A	Laricitrin
	PSMB1	Laricitrin
	CLK4	Laricitrin
	RORB	Laricitrin
	C5AR1	Laricitrin
	PDE11A	Laricitrin
	HIF1A	Laricitrin
	GSK3B	Laricitrin
	CYP19A1	quercetin
	AKR1B1	quercetin
	CYP1B1	quercetin
	PIM1	quercetin
	ABCG2	quercetin
	SRC	quercetin
	HSD17B10	quercetin
	NPSR1	quercetin
	POLB	quercetin
	KDR	quercetin
	XDH	quercetin
	IGF1R	quercetin
	YES1	quercetin
	MET	quercetin
	FLT3	quercetin
	RECQL	quercetin
	IP6K2	quercetin
	ALOX5	quercetin
	ALOX15	quercetin
	AURKB	quercetin
	AXL	quercetin
	TDP1	quercetin
	APEX1	quercetin
	MAOA	quercetin
	TOP2A	quercetin
	ALOX12	quercetin
	TTR	quercetin
	THRA	quercetin
	CTSD	quercetin
	RPS6KA3	quercetin
	KLF5	quercetin
	NR1I2	quercetin
	DUSP3	quercetin
	TRIM24	quercetin
	CLK4	quercetin
	ERN1	quercetin
	GLRA1	quercetin
	GLO1	quercetin
	GPBAR1	quercetin
	AAK1	quercetin
	PTPN11	quercetin
	TBK1	quercetin
	RPS6KA1	quercetin
	MIF	quercetin
	SLC6A5	quercetin
	PDE11A	quercetin
	FFAR4	quercetin
	APEX1	Diphyllin
	ALOX12	Diphyllin
	CLK4	Diphyllin
	KLF5	Diphyllin
	CTSD	Diphyllin
	TRIM24	Diphyllin
	IMPDH2	Diphyllin
	MAOA	Diphyllin
	HIF1A	Diphyllin
	TOP2A	Diphyllin
	HSP90AB1	Diphyllin
	C5AR1	Diphyllin
	NOS2	Diphyllin
	DUSP3	Diphyllin
	NFKB1	Diphyllin
	SLC2A1	Diphyllin
	CLK2	Diphyllin
	ANPEP	Diphyllin
	PDE11A	Diphyllin
	NTRK3	Diphyllin
	PRKCZ	Diphyllin
	CSNK2B	Diphyllin
	THRA	Diphyllin
	SLC6A5	Diphyllin
	NFE2L2	Diphyllin
	PSMB1	Diphyllin
	ENPP1	Diphyllin
	RORB	Diphyllin
	ACVRL1	Diphyllin
	DYRK1A	Diphyllin
	NR1I2	Diphyllin
	GLRA1	Diphyllin
	DRD1	Diphyllin
	NR3C2	Diphyllin
	MAPK1	deoxypodophyllotoxin
	HIF1A	deoxypodophyllotoxin
	ALOX12	deoxypodophyllotoxin
	APEX1	deoxypodophyllotoxin
	HSD17B10	deoxypodophyllotoxin
	NFKB1	deoxypodophyllotoxin
	CLK4	deoxypodophyllotoxin
	TRIM24	deoxypodophyllotoxin
	ALK	deoxypodophyllotoxin
	TOP2A	deoxypodophyllotoxin
	C5AR1	deoxypodophyllotoxin
	HSP90AB1	deoxypodophyllotoxin
	KLF5	deoxypodophyllotoxin
	KDM1A	deoxypodophyllotoxin
	ACVRL1	deoxypodophyllotoxin
	BLM	deoxypodophyllotoxin
	DUSP3	deoxypodophyllotoxin
	NTRK3	deoxypodophyllotoxin
	CACNA1B	deoxypodophyllotoxin
	CTSD	deoxypodophyllotoxin
	CLK2	deoxypodophyllotoxin
	HTR2C	deoxypodophyllotoxin
	SLC2A1	deoxypodophyllotoxin
	NR3C2	deoxypodophyllotoxin
	GRIN1	deoxypodophyllotoxin
	NOS2	deoxypodophyllotoxin
	DUT	deoxypodophyllotoxin
	GLRA1	deoxypodophyllotoxin
	NFE2L2	deoxypodophyllotoxin
	KEAP1	deoxypodophyllotoxin
	ALOX12	picropodophyllone
	HSP90AB1	picropodophyllone
	APEX1	picropodophyllone
	HIF1A	picropodophyllone
	NFKB1	picropodophyllone
	TOP2A	picropodophyllone
	TRIM24	picropodophyllone
	ALK	picropodophyllone
	C5AR1	picropodophyllone
	KDM1A	picropodophyllone
	HTR2C	picropodophyllone
	ACVRL1	picropodophyllone
	HSD17B10	picropodophyllone
	CTSD	picropodophyllone
	CLK2	picropodophyllone
	KLF5	picropodophyllone
	DUSP3	picropodophyllone
	CACNA1B	picropodophyllone
	CLK4	picropodophyllone
	DHODH	picropodophyllone
	SLC2A1	picropodophyllone
	NR3C2	picropodophyllone
	NTRK3	picropodophyllone
	NFE2L2	picropodophyllone
	CNR2	picropodophyllone
	GLRA1	picropodophyllone
	HSP90AA1	picropodophyllone
	SLC9A1	picropodophyllone
	MIF	picropodophyllone
	CCR1	picropodophyllone
	NOS2	picropodophyllone
	DUT	picropodophyllone
	SLC6A5	picropodophyllone
	NR3C1	picropodophyllin
	HIF1A	picropodophyllin
	LMNA	picropodophyllin
	RAB9A	picropodophyllin
	SMN1	picropodophyllin
	NPC1	picropodophyllin
	MAPK1	picropodophyllin
	LMNA	picropodophyllin
	LMNA	picropodophyllin
	MTOR	picropodophyllin
	GMNN	picropodophyllin
	NPSR1	picropodophyllin
	TOP2A	picropodophyllin
	HIF1A	picropodophyllin
	LMNA	picropodophyllin
	TP53	picropodophyllin
	MAPK1	picropodophyllin
	THPO	picropodophyllin
	ALOX12	picropodophyllin
	NFKB1	picropodophyllin
	APEX1	picropodophyllin
	CLK4	picropodophyllin
	TRIM24	picropodophyllin
	HSP90AB1	picropodophyllin
	C5AR1	picropodophyllin
	KLF5	picropodophyllin
	KDM1A	picropodophyllin
	CTSD	picropodophyllin
	ACVRL1	picropodophyllin
	DUSP3	picropodophyllin
	HSD17B10	picropodophyllin
	ALK	picropodophyllin
	SLC2A1	picropodophyllin
	NR3C2	picropodophyllin
	SLC6A5	picropodophyllin
	CACNA1B	picropodophyllin
	HTR2C	picropodophyllin
	GLRA1	picropodophyllin
	GRIN1	picropodophyllin
	CSNK2B	picropodophyllin
	HIF1A	Podophyllotoxin glucoside
	APEX1	Podophyllotoxin glucoside
	NFKB1	Podophyllotoxin glucoside
	TOP2A	Podophyllotoxin glucoside
	ALOX12	Podophyllotoxin glucoside
	MAPK1	Podophyllotoxin glucoside
	BLM	Podophyllotoxin glucoside
	HSD17B10	Podophyllotoxin glucoside
	KDM1A	Podophyllotoxin glucoside
	TRIM24	Podophyllotoxin glucoside
	C5AR1	Podophyllotoxin glucoside
	CLK4	Podophyllotoxin glucoside
	KLF5	Podophyllotoxin glucoside
	HSP90AB1	Podophyllotoxin glucoside
	CTSD	Podophyllotoxin glucoside
	SLC6A5	Podophyllotoxin glucoside
	NFE2L2	Podophyllotoxin glucoside
	DUSP3	Podophyllotoxin glucoside
	GRIN1	Podophyllotoxin glucoside
	HTR2C	Podophyllotoxin glucoside
	NR3C2	Podophyllotoxin glucoside
	NR1I2	Podophyllotoxin glucoside
	CACNA1B	Podophyllotoxin glucoside
	ACVRL1	Podophyllotoxin glucoside
	PSMB1	Podophyllotoxin glucoside
	CNR1	Podophyllotoxin glucoside
	NR3C1	Podofilox
	HIF1A	Podofilox
	LMNA	Podofilox
	RAB9A	Podofilox
	SMN1	Podofilox
	NPC1	Podofilox
	MAPK1	Podofilox
	LMNA	Podofilox
	LMNA	Podofilox
	MTOR	Podofilox
	GMNN	Podofilox
	NPSR1	Podofilox
	TOP2A	Podofilox
	HIF1A	Podofilox
	LMNA	Podofilox
	TP53	Podofilox
	MAPK1	Podofilox
	THPO	Podofilox
	ALOX12	Podofilox
	NFKB1	Podofilox
	APEX1	Podofilox
	CLK4	Podofilox
	TRIM24	Podofilox
	HSP90AB1	Podofilox
	C5AR1	Podofilox
	KLF5	Podofilox
	KDM1A	Podofilox
	CTSD	Podofilox
	ACVRL1	Podofilox
	DUSP3	Podofilox
	HSD17B10	Podofilox
	ALK	Podofilox
	SLC2A1	Podofilox
	NR3C2	Podofilox
	SLC6A5	Podofilox
	CACNA1B	Podofilox
	HTR2C	Podofilox
	GLRA1	Podofilox
	GRIN1	Podofilox
	CSNK2B	Podofilox
	ALOX12	Podophyllotoxone
	HSP90AB1	Podophyllotoxone
	APEX1	Podophyllotoxone
	HIF1A	Podophyllotoxone
	NFKB1	Podophyllotoxone
	TOP2A	Podophyllotoxone
	TRIM24	Podophyllotoxone
	ALK	Podophyllotoxone
	C5AR1	Podophyllotoxone
	KDM1A	Podophyllotoxone
	HTR2C	Podophyllotoxone
	ACVRL1	Podophyllotoxone
	HSD17B10	Podophyllotoxone
	CTSD	Podophyllotoxone
	CLK2	Podophyllotoxone
	KLF5	Podophyllotoxone
	DUSP3	Podophyllotoxone
	CACNA1B	Podophyllotoxone
	CLK4	Podophyllotoxone
	DHODH	Podophyllotoxone
	SLC2A1	Podophyllotoxone
	NR3C2	Podophyllotoxone
	NTRK3	Podophyllotoxone
	NFE2L2	Podophyllotoxone
	CNR2	Podophyllotoxone
	GLRA1	Podophyllotoxone
	HSP90AA1	Podophyllotoxone
	SLC9A1	Podophyllotoxone
	MIF	Podophyllotoxone
	CCR1	Podophyllotoxone
	NOS2	Podophyllotoxone
	DUT	Podophyllotoxone
	SLC6A5	Podophyllotoxone
