# Supplementary material for: Unveiling the Therapeutic Mechanisms of Chinese Herbs in Heart Failure: Integrating Network Pharmacology, Molecular Docking, and Simulation Analysis
Source: Pharmaceuticals (Basel). 2025 Oct 31;18(11):1648. doi: 10.3390/ph18111648 (PMC12655320; doi:10.3390/ph18111648)
Supplement: Supplementary file 1 [file pharmaceuticals-18-01648-s001.zip › supplementary Table S3.csv]

Supplementary Table S3 Information of Heart failure disease targets
Gene Symbol	Protein Names	Category	Relevance score	GeneCards Link
TTN	Titin	Protein Coding	132.4725189	https://www.genecards.org/cgi-bin/carddisp.pl?gene=TTN
NKX2-5	NK2 Homeobox 5	Protein Coding	100.6476593	https://www.genecards.org/cgi-bin/carddisp.pl?gene=NKX2-5
RTEL1	Regulator Of Telomere Elongation Helicase 1	Protein Coding	97.67045593	https://www.genecards.org/cgi-bin/carddisp.pl?gene=RTEL1
SCN5A	Sodium Voltage-Gated Channel Alpha Subunit 5	Protein Coding	95.12458801	https://www.genecards.org/cgi-bin/carddisp.pl?gene=SCN5A
RTEL1-TNFRSF6B	RTEL1-TNFRSF6B Readthrough (NMD Candidate)	RNA Gene	89.3167038	https://www.genecards.org/cgi-bin/carddisp.pl?gene=RTEL1-TNFRSF6B
PRKAG2	Protein Kinase AMP-Activated Non-Catalytic Subunit Gamma 2	Protein Coding	88.14750671	https://www.genecards.org/cgi-bin/carddisp.pl?gene=PRKAG2
TRPM4	Transient Receptor Potential Cation Channel Subfamily M Member 4	Protein Coding	86.911026	https://www.genecards.org/cgi-bin/carddisp.pl?gene=TRPM4
TTN-AS1	TTN Antisense RNA 1	RNA Gene	84.99092102	https://www.genecards.org/cgi-bin/carddisp.pl?gene=TTN-AS1
GATA4	GATA Binding Protein 4	Protein Coding	84.585289	https://www.genecards.org/cgi-bin/carddisp.pl?gene=GATA4
LMNA	Lamin A/C	Protein Coding	77.97711945	https://www.genecards.org/cgi-bin/carddisp.pl?gene=LMNA
ACE	Angiotensin I Converting Enzyme	Protein Coding	76.46098328	https://www.genecards.org/cgi-bin/carddisp.pl?gene=ACE
MYH7	Myosin Heavy Chain 7	Protein Coding	73.4387207	https://www.genecards.org/cgi-bin/carddisp.pl?gene=MYH7
MYH6	Myosin Heavy Chain 6	Protein Coding	70.22829437	https://www.genecards.org/cgi-bin/carddisp.pl?gene=MYH6
NPPA	Natriuretic Peptide A	Protein Coding	67.99926758	https://www.genecards.org/cgi-bin/carddisp.pl?gene=NPPA
NPPB	Natriuretic Peptide B	Protein Coding	66.3875351	https://www.genecards.org/cgi-bin/carddisp.pl?gene=NPPB
MYBPC3	Myosin Binding Protein C3	Protein Coding	66.00939178	https://www.genecards.org/cgi-bin/carddisp.pl?gene=MYBPC3
GATA6	GATA Binding Protein 6	Protein Coding	65.27352905	https://www.genecards.org/cgi-bin/carddisp.pl?gene=GATA6
TBX5	T-Box Transcription Factor 5	Protein Coding	64.71658325	https://www.genecards.org/cgi-bin/carddisp.pl?gene=TBX5
GJA1	Gap Junction Protein Alpha 1	Protein Coding	64.46524811	https://www.genecards.org/cgi-bin/carddisp.pl?gene=GJA1
TNNI3	Troponin I3, Cardiac Type	Protein Coding	59.93088531	https://www.genecards.org/cgi-bin/carddisp.pl?gene=TNNI3
JAG1	Jagged Canonical Notch Ligand 1	Protein Coding	58.98387909	https://www.genecards.org/cgi-bin/carddisp.pl?gene=JAG1
GYS1	Glycogen Synthase 1	Protein Coding	58.27947617	https://www.genecards.org/cgi-bin/carddisp.pl?gene=GYS1
HAND1	Heart And Neural Crest Derivatives Expressed 1	Protein Coding	58.26159286	https://www.genecards.org/cgi-bin/carddisp.pl?gene=HAND1
ACTC1	Actin Alpha Cardiac Muscle 1	Protein Coding	58.12363434	https://www.genecards.org/cgi-bin/carddisp.pl?gene=ACTC1
MYL2	Myosin Light Chain 2	Protein Coding	56.43802643	https://www.genecards.org/cgi-bin/carddisp.pl?gene=MYL2
TNNT2	Troponin T2, Cardiac Type	Protein Coding	55.88101959	https://www.genecards.org/cgi-bin/carddisp.pl?gene=TNNT2
RYR2	Ryanodine Receptor 2	Protein Coding	55.12443924	https://www.genecards.org/cgi-bin/carddisp.pl?gene=RYR2
DNAH1	Dynein Axonemal Heavy Chain 1	Protein Coding	54.82969666	https://www.genecards.org/cgi-bin/carddisp.pl?gene=DNAH1
TBX20	T-Box Transcription Factor 20	Protein Coding	53.05353165	https://www.genecards.org/cgi-bin/carddisp.pl?gene=TBX20
NOTCH1	Notch Receptor 1	Protein Coding	52.99381256	https://www.genecards.org/cgi-bin/carddisp.pl?gene=NOTCH1
PTPN11	Protein Tyrosine Phosphatase Non-Receptor Type 11	Protein Coding	52.5485878	https://www.genecards.org/cgi-bin/carddisp.pl?gene=PTPN11
PARN	Poly(A)-Specific Ribonuclease	Protein Coding	52.43011475	https://www.genecards.org/cgi-bin/carddisp.pl?gene=PARN
TTR	Transthyretin	Protein Coding	52.18457794	https://www.genecards.org/cgi-bin/carddisp.pl?gene=TTR
TERT	Telomerase Reverse Transcriptase	Protein Coding	51.93148041	https://www.genecards.org/cgi-bin/carddisp.pl?gene=TERT
HAND2	Heart And Neural Crest Derivatives Expressed 2	Protein Coding	51.69328308	https://www.genecards.org/cgi-bin/carddisp.pl?gene=HAND2
IL6	Interleukin 6	Protein Coding	51.18115234	https://www.genecards.org/cgi-bin/carddisp.pl?gene=IL6
DSP	Desmoplakin	Protein Coding	49.73339462	https://www.genecards.org/cgi-bin/carddisp.pl?gene=DSP
B3GAT3	Beta-1,3-Glucuronyltransferase 3	Protein Coding	48.76237488	https://www.genecards.org/cgi-bin/carddisp.pl?gene=B3GAT3
BRAF	B-Raf Proto-Oncogene, Serine/Threonine Kinase	Protein Coding	48.33647156	https://www.genecards.org/cgi-bin/carddisp.pl?gene=BRAF
DES	Desmin	Protein Coding	48.15177917	https://www.genecards.org/cgi-bin/carddisp.pl?gene=DES
ZIC3	Zic Family Member 3	Protein Coding	48.00272751	https://www.genecards.org/cgi-bin/carddisp.pl?gene=ZIC3
TBX1	T-Box Transcription Factor 1	Protein Coding	47.9478035	https://www.genecards.org/cgi-bin/carddisp.pl?gene=TBX1
KCNQ1	Potassium Voltage-Gated Channel Subfamily Q Member 1	Protein Coding	47.31505966	https://www.genecards.org/cgi-bin/carddisp.pl?gene=KCNQ1
TRMU	TRNA Mitochondrial 2-Thiouridylase	Protein Coding	46.99185181	https://www.genecards.org/cgi-bin/carddisp.pl?gene=TRMU
DMD	Dystrophin	Protein Coding	46.96325302	https://www.genecards.org/cgi-bin/carddisp.pl?gene=DMD
PLN	Phospholamban	Protein Coding	46.6879425	https://www.genecards.org/cgi-bin/carddisp.pl?gene=PLN
TNF	Tumor Necrosis Factor	Protein Coding	46.42481232	https://www.genecards.org/cgi-bin/carddisp.pl?gene=TNF
CACNA1C	Calcium Voltage-Gated Channel Subunit Alpha1 C	Protein Coding	46.06150055	https://www.genecards.org/cgi-bin/carddisp.pl?gene=CACNA1C
TP53	Tumor Protein P53	Protein Coding	45.66334152	https://www.genecards.org/cgi-bin/carddisp.pl?gene=TP53
NKX2-6	NK2 Homeobox 6	Protein Coding	45.55757904	https://www.genecards.org/cgi-bin/carddisp.pl?gene=NKX2-6
FLNA	Filamin A	Protein Coding	45.00595093	https://www.genecards.org/cgi-bin/carddisp.pl?gene=FLNA
GLA	Galactosidase Alpha	Protein Coding	44.76490021	https://www.genecards.org/cgi-bin/carddisp.pl?gene=GLA
REN	Renin	Protein Coding	44.65056229	https://www.genecards.org/cgi-bin/carddisp.pl?gene=REN
ADRB1	Adrenoceptor Beta 1	Protein Coding	44.61148834	https://www.genecards.org/cgi-bin/carddisp.pl?gene=ADRB1
KCNH2	Potassium Voltage-Gated Channel Subfamily H Member 2	Protein Coding	43.92730713	https://www.genecards.org/cgi-bin/carddisp.pl?gene=KCNH2
GJA5	Gap Junction Protein Alpha 5	Protein Coding	43.89480591	https://www.genecards.org/cgi-bin/carddisp.pl?gene=GJA5
CHD7	Chromodomain Helicase DNA Binding Protein 7	Protein Coding	43.86255264	https://www.genecards.org/cgi-bin/carddisp.pl?gene=CHD7
ELN	Elastin	Protein Coding	43.42743301	https://www.genecards.org/cgi-bin/carddisp.pl?gene=ELN
TPM1	Tropomyosin 1	Protein Coding	42.90641785	https://www.genecards.org/cgi-bin/carddisp.pl?gene=TPM1
RAF1	Raf-1 Proto-Oncogene, Serine/Threonine Kinase	Protein Coding	42.76245117	https://www.genecards.org/cgi-bin/carddisp.pl?gene=RAF1
APOB	Apolipoprotein B	Protein Coding	42.48283005	https://www.genecards.org/cgi-bin/carddisp.pl?gene=APOB
TAB2	TGF-Beta Activated Kinase 1 (MAP3K7) Binding Protein 2	Protein Coding	42.47170258	https://www.genecards.org/cgi-bin/carddisp.pl?gene=TAB2
KRAS	KRAS Proto-Oncogene, GTPase	Protein Coding	42.46322632	https://www.genecards.org/cgi-bin/carddisp.pl?gene=KRAS
NR2F2	Nuclear Receptor Subfamily 2 Group F Member 2	Protein Coding	42.3987999	https://www.genecards.org/cgi-bin/carddisp.pl?gene=NR2F2
INS	Insulin	Protein Coding	42.37030029	https://www.genecards.org/cgi-bin/carddisp.pl?gene=INS
PKP2	Plakophilin 2	Protein Coding	42.29143906	https://www.genecards.org/cgi-bin/carddisp.pl?gene=PKP2
GAA	Alpha Glucosidase	Protein Coding	41.71736526	https://www.genecards.org/cgi-bin/carddisp.pl?gene=GAA
ABL1	ABL Proto-Oncogene 1, Non-Receptor Tyrosine Kinase	Protein Coding	41.65727997	https://www.genecards.org/cgi-bin/carddisp.pl?gene=ABL1
FANCM	FA Complementation Group M	Protein Coding	41.50582504	https://www.genecards.org/cgi-bin/carddisp.pl?gene=FANCM
ANKRD1	Ankyrin Repeat Domain 1	Protein Coding	41.26143646	https://www.genecards.org/cgi-bin/carddisp.pl?gene=ANKRD1
NF1	Neurofibromin 1	Protein Coding	41.25465393	https://www.genecards.org/cgi-bin/carddisp.pl?gene=NF1
ABCC8	ATP Binding Cassette Subfamily C Member 8	Protein Coding	41.23918915	https://www.genecards.org/cgi-bin/carddisp.pl?gene=ABCC8
TAFAZZIN	Tafazzin, Phospholipid-Lysophospholipid Transacylase	Protein Coding	40.53850555	https://www.genecards.org/cgi-bin/carddisp.pl?gene=TAFAZZIN
HRAS	HRas Proto-Oncogene, GTPase	Protein Coding	40.32215881	https://www.genecards.org/cgi-bin/carddisp.pl?gene=HRAS
HCN4	Hyperpolarization Activated Cyclic Nucleotide Gated Potassium Channel 4	Protein Coding	40.26663589	https://www.genecards.org/cgi-bin/carddisp.pl?gene=HCN4
GDF1	Growth Differentiation Factor 1	Protein Coding	40.0369873	https://www.genecards.org/cgi-bin/carddisp.pl?gene=GDF1
CRP	C-Reactive Protein	Protein Coding	40.0232048	https://www.genecards.org/cgi-bin/carddisp.pl?gene=CRP
NBAS	NBAS Subunit Of NRZ Tethering Complex	Protein Coding	39.90789032	https://www.genecards.org/cgi-bin/carddisp.pl?gene=NBAS
GATA5	GATA Binding Protein 5	Protein Coding	39.89324951	https://www.genecards.org/cgi-bin/carddisp.pl?gene=GATA5
BMPR2	Bone Morphogenetic Protein Receptor Type 2	Protein Coding	39.63694763	https://www.genecards.org/cgi-bin/carddisp.pl?gene=BMPR2
TGFB1	Transforming Growth Factor Beta 1	Protein Coding	39.50532532	https://www.genecards.org/cgi-bin/carddisp.pl?gene=TGFB1
SOS1	SOS Ras/Rac Guanine Nucleotide Exchange Factor 1	Protein Coding	39.46415329	https://www.genecards.org/cgi-bin/carddisp.pl?gene=SOS1
LDB3	LIM Domain Binding 3	Protein Coding	39.42455292	https://www.genecards.org/cgi-bin/carddisp.pl?gene=LDB3
FBN1	Fibrillin 1	Protein Coding	39.42161179	https://www.genecards.org/cgi-bin/carddisp.pl?gene=FBN1
EDN1	Endothelin 1	Protein Coding	39.36158752	https://www.genecards.org/cgi-bin/carddisp.pl?gene=EDN1
MAP2K1	Mitogen-Activated Protein Kinase Kinase 1	Protein Coding	39.25266266	https://www.genecards.org/cgi-bin/carddisp.pl?gene=MAP2K1
SMAD2	SMAD Family Member 2	Protein Coding	38.90174103	https://www.genecards.org/cgi-bin/carddisp.pl?gene=SMAD2
LAMP2	Lysosomal Associated Membrane Protein 2	Protein Coding	38.78347397	https://www.genecards.org/cgi-bin/carddisp.pl?gene=LAMP2
H19	H19 Imprinted Maternally Expressed Transcript	RNA Gene	38.6917305	https://www.genecards.org/cgi-bin/carddisp.pl?gene=H19
HFE	Homeostatic Iron Regulator	Protein Coding	38.66160965	https://www.genecards.org/cgi-bin/carddisp.pl?gene=HFE
ZFPM2	Zinc Finger Protein, FOG Family Member 2	Protein Coding	38.63873291	https://www.genecards.org/cgi-bin/carddisp.pl?gene=ZFPM2
F2	Coagulation Factor II, Thrombin	Protein Coding	38.32632446	https://www.genecards.org/cgi-bin/carddisp.pl?gene=F2
FLNC	Filamin C	Protein Coding	38.21829987	https://www.genecards.org/cgi-bin/carddisp.pl?gene=FLNC
RIT1	Ras Like Without CAAX 1	Protein Coding	37.6072731	https://www.genecards.org/cgi-bin/carddisp.pl?gene=RIT1
NODAL	Nodal Growth Differentiation Factor	Protein Coding	37.53572464	https://www.genecards.org/cgi-bin/carddisp.pl?gene=NODAL
POLG	DNA Polymerase Gamma, Catalytic Subunit	Protein Coding	37.39378357	https://www.genecards.org/cgi-bin/carddisp.pl?gene=POLG
DSG2	Desmoglein 2	Protein Coding	37.23964691	https://www.genecards.org/cgi-bin/carddisp.pl?gene=DSG2
ALB	Albumin	Protein Coding	37.23246002	https://www.genecards.org/cgi-bin/carddisp.pl?gene=ALB
AGTR1	Angiotensin II Receptor Type 1	Protein Coding	37.1778183	https://www.genecards.org/cgi-bin/carddisp.pl?gene=AGTR1
APOE	Apolipoprotein E	Protein Coding	37.13443756	https://www.genecards.org/cgi-bin/carddisp.pl?gene=APOE
MHRT	Myosin Heavy Chain Associated RNA Transcript	RNA Gene	37.09310913	https://www.genecards.org/cgi-bin/carddisp.pl?gene=MHRT
PITX2	Paired Like Homeodomain 2	Protein Coding	36.9443512	https://www.genecards.org/cgi-bin/carddisp.pl?gene=PITX2
KCNJ5	Potassium Inwardly Rectifying Channel Subfamily J Member 5	Protein Coding	36.85651398	https://www.genecards.org/cgi-bin/carddisp.pl?gene=KCNJ5
KCNA5	Potassium Voltage-Gated Channel Subfamily A Member 5	Protein Coding	36.82649231	https://www.genecards.org/cgi-bin/carddisp.pl?gene=KCNA5
MIR21	MicroRNA 21	RNA Gene	36.53871155	https://www.genecards.org/cgi-bin/carddisp.pl?gene=MIR21
NEXN	Nexilin F-Actin Binding Protein	Protein Coding	36.52901077	https://www.genecards.org/cgi-bin/carddisp.pl?gene=NEXN
MAP2K2	Mitogen-Activated Protein Kinase Kinase 2	Protein Coding	36.30990601	https://www.genecards.org/cgi-bin/carddisp.pl?gene=MAP2K2
RBM20	RNA Binding Motif Protein 20	Protein Coding	36.18967819	https://www.genecards.org/cgi-bin/carddisp.pl?gene=RBM20
NRAS	NRAS Proto-Oncogene, GTPase	Protein Coding	35.96018219	https://www.genecards.org/cgi-bin/carddisp.pl?gene=NRAS
KCNJ2	Potassium Inwardly Rectifying Channel Subfamily J Member 2	Protein Coding	35.87654877	https://www.genecards.org/cgi-bin/carddisp.pl?gene=KCNJ2
NOS3	Nitric Oxide Synthase 3	Protein Coding	35.84729767	https://www.genecards.org/cgi-bin/carddisp.pl?gene=NOS3
IL10	Interleukin 10	Protein Coding	35.83145523	https://www.genecards.org/cgi-bin/carddisp.pl?gene=IL10
SCARB2	Scavenger Receptor Class B Member 2	Protein Coding	35.78656769	https://www.genecards.org/cgi-bin/carddisp.pl?gene=SCARB2
DTNA	Dystrobrevin Alpha	Protein Coding	35.77318192	https://www.genecards.org/cgi-bin/carddisp.pl?gene=DTNA
ACTN2	Actinin Alpha 2	Protein Coding	35.65790176	https://www.genecards.org/cgi-bin/carddisp.pl?gene=ACTN2
ACTB	Actin Beta	Protein Coding	35.52104568	https://www.genecards.org/cgi-bin/carddisp.pl?gene=ACTB
ABCC9	ATP Binding Cassette Subfamily C Member 9	Protein Coding	35.4792099	https://www.genecards.org/cgi-bin/carddisp.pl?gene=ABCC9
APOA1	Apolipoprotein A1	Protein Coding	35.45603561	https://www.genecards.org/cgi-bin/carddisp.pl?gene=APOA1
IFNG	Interferon Gamma	Protein Coding	35.3716011	https://www.genecards.org/cgi-bin/carddisp.pl?gene=IFNG
BAG3	BAG Cochaperone 3	Protein Coding	35.21483231	https://www.genecards.org/cgi-bin/carddisp.pl?gene=BAG3
AGT	Angiotensinogen	Protein Coding	35.15009308	https://www.genecards.org/cgi-bin/carddisp.pl?gene=AGT
WDPCP	WD Repeat Containing Planar Cell Polarity Effector	Protein Coding	34.94792175	https://www.genecards.org/cgi-bin/carddisp.pl?gene=WDPCP
AFF4	ALF Transcription Elongation Factor 4	Protein Coding	34.91728592	https://www.genecards.org/cgi-bin/carddisp.pl?gene=AFF4
SMAD3	SMAD Family Member 3	Protein Coding	34.78532791	https://www.genecards.org/cgi-bin/carddisp.pl?gene=SMAD3
MYL3	Myosin Light Chain 3	Protein Coding	34.76906586	https://www.genecards.org/cgi-bin/carddisp.pl?gene=MYL3
CSRP3	Cysteine And Glycine Rich Protein 3	Protein Coding	34.653862	https://www.genecards.org/cgi-bin/carddisp.pl?gene=CSRP3
WT1	WT1 Transcription Factor	Protein Coding	34.61410904	https://www.genecards.org/cgi-bin/carddisp.pl?gene=WT1
EMD	Emerin	Protein Coding	34.47955322	https://www.genecards.org/cgi-bin/carddisp.pl?gene=EMD
KCNJ8	Potassium Inwardly Rectifying Channel Subfamily J Member 8	Protein Coding	34.43458176	https://www.genecards.org/cgi-bin/carddisp.pl?gene=KCNJ8
NR5A1	Nuclear Receptor Subfamily 5 Group A Member 1	Protein Coding	34.33964157	https://www.genecards.org/cgi-bin/carddisp.pl?gene=NR5A1
ANK2	Ankyrin 2	Protein Coding	34.31614685	https://www.genecards.org/cgi-bin/carddisp.pl?gene=ANK2
EYA4	EYA Transcriptional Coactivator And Phosphatase 4	Protein Coding	34.21269226	https://www.genecards.org/cgi-bin/carddisp.pl?gene=EYA4
CFTR	CF Transmembrane Conductance Regulator	Protein Coding	34.19673538	https://www.genecards.org/cgi-bin/carddisp.pl?gene=CFTR
CITED2	Cbp/P300 Interacting Transactivator With Glu/Asp Rich Carboxy-Terminal Domain 2	Protein Coding	34.07320023	https://www.genecards.org/cgi-bin/carddisp.pl?gene=CITED2
LZTR1	Leucine Zipper Like Post Translational Regulator 1	Protein Coding	33.92281342	https://www.genecards.org/cgi-bin/carddisp.pl?gene=LZTR1
CBS	Cystathionine Beta-Synthase	Protein Coding	33.86065674	https://www.genecards.org/cgi-bin/carddisp.pl?gene=CBS
RYR1	Ryanodine Receptor 1	Protein Coding	33.72705078	https://www.genecards.org/cgi-bin/carddisp.pl?gene=RYR1
CASQ2	Calsequestrin 2	Protein Coding	33.68675232	https://www.genecards.org/cgi-bin/carddisp.pl?gene=CASQ2
NPHP4	Nephrocystin 4	Protein Coding	33.55865479	https://www.genecards.org/cgi-bin/carddisp.pl?gene=NPHP4
CBL	Cbl Proto-Oncogene	Protein Coding	33.54072571	https://www.genecards.org/cgi-bin/carddisp.pl?gene=CBL
VWF	Von Willebrand Factor	Protein Coding	33.5274353	https://www.genecards.org/cgi-bin/carddisp.pl?gene=VWF
LDLR	Low Density Lipoprotein Receptor	Protein Coding	33.469841	https://www.genecards.org/cgi-bin/carddisp.pl?gene=LDLR
TMEM43	Transmembrane Protein 43	Protein Coding	33.26665497	https://www.genecards.org/cgi-bin/carddisp.pl?gene=TMEM43
TSFM	Ts Translation Elongation Factor, Mitochondrial	Protein Coding	33.18379211	https://www.genecards.org/cgi-bin/carddisp.pl?gene=TSFM
BMP2	Bone Morphogenetic Protein 2	Protein Coding	33.03125381	https://www.genecards.org/cgi-bin/carddisp.pl?gene=BMP2
LEP	Leptin	Protein Coding	33.00613785	https://www.genecards.org/cgi-bin/carddisp.pl?gene=LEP
SARS2	Seryl-TRNA Synthetase 2, Mitochondrial	Protein Coding	32.95898819	https://www.genecards.org/cgi-bin/carddisp.pl?gene=SARS2
KCNE1	Potassium Voltage-Gated Channel Subfamily E Regulatory Subunit 1	Protein Coding	32.87685013	https://www.genecards.org/cgi-bin/carddisp.pl?gene=KCNE1
SCN1B	Sodium Voltage-Gated Channel Beta Subunit 1	Protein Coding	32.86901474	https://www.genecards.org/cgi-bin/carddisp.pl?gene=SCN1B
LPL	Lipoprotein Lipase	Protein Coding	32.84981155	https://www.genecards.org/cgi-bin/carddisp.pl?gene=LPL
VCL	Vinculin	Protein Coding	32.84247208	https://www.genecards.org/cgi-bin/carddisp.pl?gene=VCL
SDHA	Succinate Dehydrogenase Complex Flavoprotein Subunit A	Protein Coding	32.83587646	https://www.genecards.org/cgi-bin/carddisp.pl?gene=SDHA
SMAD6	SMAD Family Member 6	Protein Coding	32.82202148	https://www.genecards.org/cgi-bin/carddisp.pl?gene=SMAD6
MYH11	Myosin Heavy Chain 11	Protein Coding	32.6280632	https://www.genecards.org/cgi-bin/carddisp.pl?gene=MYH11
FOXC1	Forkhead Box C1	Protein Coding	32.51648712	https://www.genecards.org/cgi-bin/carddisp.pl?gene=FOXC1
JUP	Junction Plakoglobin	Protein Coding	32.43203354	https://www.genecards.org/cgi-bin/carddisp.pl?gene=JUP
ENG	Endoglin	Protein Coding	32.34458923	https://www.genecards.org/cgi-bin/carddisp.pl?gene=ENG
NOTCH2	Notch Receptor 2	Protein Coding	32.32226944	https://www.genecards.org/cgi-bin/carddisp.pl?gene=NOTCH2
LOC110121269	VISTA Enhancer Hs2177	Functional Element	32.19290924	https://www.genecards.org/cgi-bin/carddisp.pl?gene=LOC110121269
CDKN2B-AS1	CDKN2B Antisense RNA 1	RNA Gene	32.17422104	https://www.genecards.org/cgi-bin/carddisp.pl?gene=CDKN2B-AS1
TNNI3K	TNNI3 Interacting Kinase	Protein Coding	32.11847687	https://www.genecards.org/cgi-bin/carddisp.pl?gene=TNNI3K
FABP3	Fatty Acid Binding Protein 3	Protein Coding	32.05439758	https://www.genecards.org/cgi-bin/carddisp.pl?gene=FABP3
MYPN	Myopalladin	Protein Coding	31.9475708	https://www.genecards.org/cgi-bin/carddisp.pl?gene=MYPN
SLC25A4	Solute Carrier Family 25 Member 4	Protein Coding	31.94117928	https://www.genecards.org/cgi-bin/carddisp.pl?gene=SLC25A4
KCNE2	Potassium Voltage-Gated Channel Subfamily E Regulatory Subunit 2	Protein Coding	31.77924156	https://www.genecards.org/cgi-bin/carddisp.pl?gene=KCNE2
ACTA2	Actin Alpha 2, Smooth Muscle	Protein Coding	31.72930336	https://www.genecards.org/cgi-bin/carddisp.pl?gene=ACTA2
CAV3	Caveolin 3	Protein Coding	31.67635155	https://www.genecards.org/cgi-bin/carddisp.pl?gene=CAV3
ISL1	ISL LIM Homeobox 1	Protein Coding	31.60053253	https://www.genecards.org/cgi-bin/carddisp.pl?gene=ISL1
JPH2	Junctophilin 2	Protein Coding	31.55831528	https://www.genecards.org/cgi-bin/carddisp.pl?gene=JPH2
SMAD4	SMAD Family Member 4	Protein Coding	31.51187515	https://www.genecards.org/cgi-bin/carddisp.pl?gene=SMAD4
ESR1	Estrogen Receptor 1	Protein Coding	31.43064499	https://www.genecards.org/cgi-bin/carddisp.pl?gene=ESR1
EP300	E1A Binding Protein P300	Protein Coding	31.28913879	https://www.genecards.org/cgi-bin/carddisp.pl?gene=EP300
SHOC2	SHOC2 Leucine Rich Repeat Scaffold Protein	Protein Coding	31.14236832	https://www.genecards.org/cgi-bin/carddisp.pl?gene=SHOC2
THBD	Thrombomodulin	Protein Coding	31.04956436	https://www.genecards.org/cgi-bin/carddisp.pl?gene=THBD
KMT2D	Lysine Methyltransferase 2D	Protein Coding	31.0459671	https://www.genecards.org/cgi-bin/carddisp.pl?gene=KMT2D
MAPK1	Mitogen-Activated Protein Kinase 1	Protein Coding	30.96221352	https://www.genecards.org/cgi-bin/carddisp.pl?gene=MAPK1
CREBBP	CREB Binding Protein	Protein Coding	30.82138062	https://www.genecards.org/cgi-bin/carddisp.pl?gene=CREBBP
COL1A1	Collagen Type I Alpha 1 Chain	Protein Coding	30.79197311	https://www.genecards.org/cgi-bin/carddisp.pl?gene=COL1A1
DNAH8	Dynein Axonemal Heavy Chain 8	Protein Coding	30.75942993	https://www.genecards.org/cgi-bin/carddisp.pl?gene=DNAH8
TNNC1	Troponin C1, Slow Skeletal And Cardiac Type	Protein Coding	30.75486374	https://www.genecards.org/cgi-bin/carddisp.pl?gene=TNNC1
CPT2	Carnitine Palmitoyltransferase 2	Protein Coding	30.75069809	https://www.genecards.org/cgi-bin/carddisp.pl?gene=CPT2
CAV1	Caveolin 1	Protein Coding	30.52823067	https://www.genecards.org/cgi-bin/carddisp.pl?gene=CAV1
TERC	Telomerase RNA Component	RNA Gene	30.43146706	https://www.genecards.org/cgi-bin/carddisp.pl?gene=TERC
KCND3	Potassium Voltage-Gated Channel Subfamily D Member 3	Protein Coding	30.39648628	https://www.genecards.org/cgi-bin/carddisp.pl?gene=KCND3
TCAP	Titin-Cap	Protein Coding	30.3943634	https://www.genecards.org/cgi-bin/carddisp.pl?gene=TCAP
AARS2	Alanyl-TRNA Synthetase 2, Mitochondrial	Protein Coding	30.39394569	https://www.genecards.org/cgi-bin/carddisp.pl?gene=AARS2
TRDN	Triadin	Protein Coding	30.33181763	https://www.genecards.org/cgi-bin/carddisp.pl?gene=TRDN
FOXH1	Forkhead Box H1	Protein Coding	30.2732811	https://www.genecards.org/cgi-bin/carddisp.pl?gene=FOXH1
IL1B	Interleukin 1 Beta	Protein Coding	30.25129509	https://www.genecards.org/cgi-bin/carddisp.pl?gene=IL1B
STAT3	Signal Transducer And Activator Of Transcription 3	Protein Coding	30.06991577	https://www.genecards.org/cgi-bin/carddisp.pl?gene=STAT3
MTHFR	Methylenetetrahydrofolate Reductase	Protein Coding	30.05864716	https://www.genecards.org/cgi-bin/carddisp.pl?gene=MTHFR
PPARG	Peroxisome Proliferator Activated Receptor Gamma	Protein Coding	30.03320313	https://www.genecards.org/cgi-bin/carddisp.pl?gene=PPARG
PPP1CB	Protein Phosphatase 1 Catalytic Subunit Beta	Protein Coding	29.89554596	https://www.genecards.org/cgi-bin/carddisp.pl?gene=PPP1CB
FMR1	Fragile X Messenger Ribonucleoprotein 1	Protein Coding	29.89460945	https://www.genecards.org/cgi-bin/carddisp.pl?gene=FMR1
PSEN1	Presenilin 1	Protein Coding	29.75161362	https://www.genecards.org/cgi-bin/carddisp.pl?gene=PSEN1
CD36	CD36 Molecule (CD36 Blood Group)	Protein Coding	29.69893837	https://www.genecards.org/cgi-bin/carddisp.pl?gene=CD36
FGFR1	Fibroblast Growth Factor Receptor 1	Protein Coding	29.69169998	https://www.genecards.org/cgi-bin/carddisp.pl?gene=FGFR1
CRELD1	Cysteine Rich With EGF Like Domains 1	Protein Coding	29.67762375	https://www.genecards.org/cgi-bin/carddisp.pl?gene=CRELD1
PRDM16	PR/SET Domain 16	Protein Coding	29.63266563	https://www.genecards.org/cgi-bin/carddisp.pl?gene=PRDM16
IGF1	Insulin Like Growth Factor 1	Protein Coding	29.60460281	https://www.genecards.org/cgi-bin/carddisp.pl?gene=IGF1
DSC2	Desmocollin 2	Protein Coding	29.39596939	https://www.genecards.org/cgi-bin/carddisp.pl?gene=DSC2
RET	Ret Proto-Oncogene	Protein Coding	29.34535599	https://www.genecards.org/cgi-bin/carddisp.pl?gene=RET
ATM	ATM Serine/Threonine Kinase	Protein Coding	29.33443069	https://www.genecards.org/cgi-bin/carddisp.pl?gene=ATM
CACNB2	Calcium Voltage-Gated Channel Auxiliary Subunit Beta 2	Protein Coding	29.32196426	https://www.genecards.org/cgi-bin/carddisp.pl?gene=CACNB2
TWNK	Twinkle MtDNA Helicase	Protein Coding	29.29730225	https://www.genecards.org/cgi-bin/carddisp.pl?gene=TWNK
PIGL	Phosphatidylinositol Glycan Anchor Biosynthesis Class L	Protein Coding	29.28850174	https://www.genecards.org/cgi-bin/carddisp.pl?gene=PIGL
MIB1	MIB E3 Ubiquitin Protein Ligase 1	Protein Coding	29.26299858	https://www.genecards.org/cgi-bin/carddisp.pl?gene=MIB1
LARS1	Leucyl-TRNA Synthetase 1	Protein Coding	29.18227386	https://www.genecards.org/cgi-bin/carddisp.pl?gene=LARS1
MED12	Mediator Complex Subunit 12	Protein Coding	29.09343719	https://www.genecards.org/cgi-bin/carddisp.pl?gene=MED12
PON1	Paraoxonase 1	Protein Coding	29.01846695	https://www.genecards.org/cgi-bin/carddisp.pl?gene=PON1
CEP290	Centrosomal Protein 290	Protein Coding	28.75336266	https://www.genecards.org/cgi-bin/carddisp.pl?gene=CEP290
FOXF1	Forkhead Box F1	Protein Coding	28.74049568	https://www.genecards.org/cgi-bin/carddisp.pl?gene=FOXF1
PTH1R	Parathyroid Hormone 1 Receptor	Protein Coding	28.64628792	https://www.genecards.org/cgi-bin/carddisp.pl?gene=PTH1R
CTNNB1	Catenin Beta 1	Protein Coding	28.62591553	https://www.genecards.org/cgi-bin/carddisp.pl?gene=CTNNB1
SALL4	Spalt Like Transcription Factor 4	Protein Coding	28.60913086	https://www.genecards.org/cgi-bin/carddisp.pl?gene=SALL4
COL4A5	Collagen Type IV Alpha 5 Chain	Protein Coding	28.51202393	https://www.genecards.org/cgi-bin/carddisp.pl?gene=COL4A5
NR3C2	Nuclear Receptor Subfamily 3 Group C Member 2	Protein Coding	28.50523758	https://www.genecards.org/cgi-bin/carddisp.pl?gene=NR3C2
CRYAB	Crystallin Alpha B	Protein Coding	28.40788651	https://www.genecards.org/cgi-bin/carddisp.pl?gene=CRYAB
PKD1	Polycystin 1, Transient Receptor Potential Channel Interacting	Protein Coding	28.3630085	https://www.genecards.org/cgi-bin/carddisp.pl?gene=PKD1
PTEN	Phosphatase And Tensin Homolog	Protein Coding	28.30965233	https://www.genecards.org/cgi-bin/carddisp.pl?gene=PTEN
TGFBR2	Transforming Growth Factor Beta Receptor 2	Protein Coding	28.2677803	https://www.genecards.org/cgi-bin/carddisp.pl?gene=TGFBR2
WDR19	WD Repeat Domain 19	Protein Coding	28.26342583	https://www.genecards.org/cgi-bin/carddisp.pl?gene=WDR19
AKAP9	A-Kinase Anchoring Protein 9	Protein Coding	28.25286484	https://www.genecards.org/cgi-bin/carddisp.pl?gene=AKAP9
ADRB2	Adrenoceptor Beta 2	Protein Coding	28.22980499	https://www.genecards.org/cgi-bin/carddisp.pl?gene=ADRB2
ABCA1	ATP Binding Cassette Subfamily A Member 1	Protein Coding	28.22421455	https://www.genecards.org/cgi-bin/carddisp.pl?gene=ABCA1
CDKN2A	Cyclin Dependent Kinase Inhibitor 2A	Protein Coding	28.18283844	https://www.genecards.org/cgi-bin/carddisp.pl?gene=CDKN2A
PDGFRA	Platelet Derived Growth Factor Receptor Alpha	Protein Coding	28.16555786	https://www.genecards.org/cgi-bin/carddisp.pl?gene=PDGFRA
PRKD1	Protein Kinase D1	Protein Coding	28.15901947	https://www.genecards.org/cgi-bin/carddisp.pl?gene=PRKD1
MIR214	MicroRNA 214	RNA Gene	27.97371292	https://www.genecards.org/cgi-bin/carddisp.pl?gene=MIR214
TF	Transferrin	Protein Coding	27.95081329	https://www.genecards.org/cgi-bin/carddisp.pl?gene=TF
ACVR2B	Activin A Receptor Type 2B	Protein Coding	27.9133606	https://www.genecards.org/cgi-bin/carddisp.pl?gene=ACVR2B
SLC22A5	Solute Carrier Family 22 Member 5	Protein Coding	27.90143776	https://www.genecards.org/cgi-bin/carddisp.pl?gene=SLC22A5
HOTAIR	HOX Transcript Antisense RNA	RNA Gene	27.83187866	https://www.genecards.org/cgi-bin/carddisp.pl?gene=HOTAIR
ERCC6	ERCC Excision Repair 6, Chromatin Remodeling Factor	Protein Coding	27.81505203	https://www.genecards.org/cgi-bin/carddisp.pl?gene=ERCC6
ACAD9	Acyl-CoA Dehydrogenase Family Member 9	Protein Coding	27.81432724	https://www.genecards.org/cgi-bin/carddisp.pl?gene=ACAD9
MYOT	Myotilin	Protein Coding	27.76691437	https://www.genecards.org/cgi-bin/carddisp.pl?gene=MYOT
ABCG5	ATP Binding Cassette Subfamily G Member 5	Protein Coding	27.70152664	https://www.genecards.org/cgi-bin/carddisp.pl?gene=ABCG5
SOS2	SOS Ras/Rho Guanine Nucleotide Exchange Factor 2	Protein Coding	27.67150116	https://www.genecards.org/cgi-bin/carddisp.pl?gene=SOS2
NOD2	Nucleotide Binding Oligomerization Domain Containing 2	Protein Coding	27.6165123	https://www.genecards.org/cgi-bin/carddisp.pl?gene=NOD2
GBE1	1,4-Alpha-Glucan Branching Enzyme 1	Protein Coding	27.60556602	https://www.genecards.org/cgi-bin/carddisp.pl?gene=GBE1
ADIPOQ	Adiponectin, C1Q And Collagen Domain Containing	Protein Coding	27.5111866	https://www.genecards.org/cgi-bin/carddisp.pl?gene=ADIPOQ
ACADVL	Acyl-CoA Dehydrogenase Very Long Chain	Protein Coding	27.49886703	https://www.genecards.org/cgi-bin/carddisp.pl?gene=ACADVL
MED13L	Mediator Complex Subunit 13L	Protein Coding	27.40084267	https://www.genecards.org/cgi-bin/carddisp.pl?gene=MED13L
TGFB3	Transforming Growth Factor Beta 3	Protein Coding	27.35539436	https://www.genecards.org/cgi-bin/carddisp.pl?gene=TGFB3
SOD1	Superoxide Dismutase 1	Protein Coding	27.26448822	https://www.genecards.org/cgi-bin/carddisp.pl?gene=SOD1
PHOX2B	Paired Like Homeobox 2B	Protein Coding	27.25753403	https://www.genecards.org/cgi-bin/carddisp.pl?gene=PHOX2B
TGFB2	Transforming Growth Factor Beta 2	Protein Coding	27.23767281	https://www.genecards.org/cgi-bin/carddisp.pl?gene=TGFB2
RERE	Arginine-Glutamic Acid Dipeptide Repeats	Protein Coding	27.0805645	https://www.genecards.org/cgi-bin/carddisp.pl?gene=RERE
SCN10A	Sodium Voltage-Gated Channel Alpha Subunit 10	Protein Coding	27.03715897	https://www.genecards.org/cgi-bin/carddisp.pl?gene=SCN10A
FKRP	Fukutin Related Protein	Protein Coding	26.96143723	https://www.genecards.org/cgi-bin/carddisp.pl?gene=FKRP
EPO	Erythropoietin	Protein Coding	26.93732452	https://www.genecards.org/cgi-bin/carddisp.pl?gene=EPO
PMM2	Phosphomannomutase 2	Protein Coding	26.6477623	https://www.genecards.org/cgi-bin/carddisp.pl?gene=PMM2
BRCA2	BRCA2 DNA Repair Associated	Protein Coding	26.64481354	https://www.genecards.org/cgi-bin/carddisp.pl?gene=BRCA2
MYL4	Myosin Light Chain 4	Protein Coding	26.62926483	https://www.genecards.org/cgi-bin/carddisp.pl?gene=MYL4
EHMT1	Euchromatic Histone Lysine Methyltransferase 1	Protein Coding	26.62685013	https://www.genecards.org/cgi-bin/carddisp.pl?gene=EHMT1
SDHB	Succinate Dehydrogenase Complex Iron Sulfur Subunit B	Protein Coding	26.50647354	https://www.genecards.org/cgi-bin/carddisp.pl?gene=SDHB
FGF8	Fibroblast Growth Factor 8	Protein Coding	26.50073051	https://www.genecards.org/cgi-bin/carddisp.pl?gene=FGF8
ACTA1	Actin Alpha 1, Skeletal Muscle	Protein Coding	26.49107361	https://www.genecards.org/cgi-bin/carddisp.pl?gene=ACTA1
CORIN	Corin, Serine Peptidase	Protein Coding	26.37577438	https://www.genecards.org/cgi-bin/carddisp.pl?gene=CORIN
TSC2	TSC Complex Subunit 2	Protein Coding	26.37053299	https://www.genecards.org/cgi-bin/carddisp.pl?gene=TSC2
HAMP	Hepcidin Antimicrobial Peptide	Protein Coding	26.3204422	https://www.genecards.org/cgi-bin/carddisp.pl?gene=HAMP
SCO2	Synthesis Of Cytochrome C Oxidase 2	Protein Coding	26.29545975	https://www.genecards.org/cgi-bin/carddisp.pl?gene=SCO2
ACVR1	Activin A Receptor Type 1	Protein Coding	26.26586914	https://www.genecards.org/cgi-bin/carddisp.pl?gene=ACVR1
CFC1	Cryptic, EGF-CFC Family Member 1	Protein Coding	26.21307945	https://www.genecards.org/cgi-bin/carddisp.pl?gene=CFC1
GJC1	Gap Junction Protein Gamma 1	Protein Coding	26.20586777	https://www.genecards.org/cgi-bin/carddisp.pl?gene=GJC1
MRAS	Muscle RAS Oncogene Homolog	Protein Coding	26.11701202	https://www.genecards.org/cgi-bin/carddisp.pl?gene=MRAS
FLT4	Fms Related Receptor Tyrosine Kinase 4	Protein Coding	26.07020569	https://www.genecards.org/cgi-bin/carddisp.pl?gene=FLT4
KDR	Kinase Insert Domain Receptor	Protein Coding	26.01648712	https://www.genecards.org/cgi-bin/carddisp.pl?gene=KDR
TBX4	T-Box Transcription Factor 4	Protein Coding	25.98858261	https://www.genecards.org/cgi-bin/carddisp.pl?gene=TBX4
POF1B	POF1B Actin Binding Protein	Protein Coding	25.98781204	https://www.genecards.org/cgi-bin/carddisp.pl?gene=POF1B
F5	Coagulation Factor V	Protein Coding	25.9861393	https://www.genecards.org/cgi-bin/carddisp.pl?gene=F5
MMUT	Methylmalonyl-CoA Mutase	Protein Coding	25.95597839	https://www.genecards.org/cgi-bin/carddisp.pl?gene=MMUT
SLC37A4	Solute Carrier Family 37 Member 4	Protein Coding	25.88216019	https://www.genecards.org/cgi-bin/carddisp.pl?gene=SLC37A4
FOXL2	Forkhead Box L2	Protein Coding	25.87784195	https://www.genecards.org/cgi-bin/carddisp.pl?gene=FOXL2
CLCN5	Chloride Voltage-Gated Channel 5	Protein Coding	25.8752079	https://www.genecards.org/cgi-bin/carddisp.pl?gene=CLCN5
PIK3CA	Phosphatidylinositol-4,5-Bisphosphate 3-Kinase Catalytic Subunit Alpha	Protein Coding	25.85202599	https://www.genecards.org/cgi-bin/carddisp.pl?gene=PIK3CA
SGCD	Sarcoglycan Delta	Protein Coding	25.80319405	https://www.genecards.org/cgi-bin/carddisp.pl?gene=SGCD
ABCG8	ATP Binding Cassette Subfamily G Member 8	Protein Coding	25.78237915	https://www.genecards.org/cgi-bin/carddisp.pl?gene=ABCG8
HADHB	Hydroxyacyl-CoA Dehydrogenase Trifunctional Multienzyme Complex Subunit Beta	Protein Coding	25.76827431	https://www.genecards.org/cgi-bin/carddisp.pl?gene=HADHB
SERPINE1	Serpin Family E Member 1	Protein Coding	25.76459885	https://www.genecards.org/cgi-bin/carddisp.pl?gene=SERPINE1
BCS1L	BCS1 Homolog, Ubiquinol-Cytochrome C Reductase Complex Chaperone	Protein Coding	25.74977493	https://www.genecards.org/cgi-bin/carddisp.pl?gene=BCS1L
KANSL1	KAT8 Regulatory NSL Complex Subunit 1	Protein Coding	25.72601128	https://www.genecards.org/cgi-bin/carddisp.pl?gene=KANSL1
TFAP2B	Transcription Factor AP-2 Beta	Protein Coding	25.71676064	https://www.genecards.org/cgi-bin/carddisp.pl?gene=TFAP2B
HADHA	Hydroxyacyl-CoA Dehydrogenase Trifunctional Multienzyme Complex Subunit Alpha	Protein Coding	25.70354843	https://www.genecards.org/cgi-bin/carddisp.pl?gene=HADHA
LAMA2	Laminin Subunit Alpha 2	Protein Coding	25.68439865	https://www.genecards.org/cgi-bin/carddisp.pl?gene=LAMA2
PCSK9	Proprotein Convertase Subtilisin/Kexin Type 9	Protein Coding	25.68358231	https://www.genecards.org/cgi-bin/carddisp.pl?gene=PCSK9
CTNNA3	Catenin Alpha 3	Protein Coding	25.64389038	https://www.genecards.org/cgi-bin/carddisp.pl?gene=CTNNA3
DNAH9	Dynein Axonemal Heavy Chain 9	Protein Coding	25.63849258	https://www.genecards.org/cgi-bin/carddisp.pl?gene=DNAH9
TMEM70	Transmembrane Protein 70	Protein Coding	25.61574554	https://www.genecards.org/cgi-bin/carddisp.pl?gene=TMEM70
MYOZ2	Myozenin 2	Protein Coding	25.61392403	https://www.genecards.org/cgi-bin/carddisp.pl?gene=MYOZ2
PDHA1	Pyruvate Dehydrogenase E1 Subunit Alpha 1	Protein Coding	25.58628082	https://www.genecards.org/cgi-bin/carddisp.pl?gene=PDHA1
EVC	EvC Ciliary Complex Subunit 1	Protein Coding	25.56620407	https://www.genecards.org/cgi-bin/carddisp.pl?gene=EVC
TSC1	TSC Complex Subunit 1	Protein Coding	25.53635216	https://www.genecards.org/cgi-bin/carddisp.pl?gene=TSC1
CLIC2	Chloride Intracellular Channel 2	Protein Coding	25.43647957	https://www.genecards.org/cgi-bin/carddisp.pl?gene=CLIC2
FANCA	FA Complementation Group A	Protein Coding	25.4351368	https://www.genecards.org/cgi-bin/carddisp.pl?gene=FANCA
SURF1	SURF1 Cytochrome C Oxidase Assembly Factor	Protein Coding	25.40349388	https://www.genecards.org/cgi-bin/carddisp.pl?gene=SURF1
TGFBR1	Transforming Growth Factor Beta Receptor 1	Protein Coding	25.40101242	https://www.genecards.org/cgi-bin/carddisp.pl?gene=TGFBR1
MIR210	MicroRNA 210	RNA Gene	25.3828373	https://www.genecards.org/cgi-bin/carddisp.pl?gene=MIR210
HLA-DRB1	Major Histocompatibility Complex, Class II, DR Beta 1	Protein Coding	25.38274384	https://www.genecards.org/cgi-bin/carddisp.pl?gene=HLA-DRB1
AGL	Amylo-Alpha-1, 6-Glucosidase, 4-Alpha-Glucanotransferase	Protein Coding	25.2550087	https://www.genecards.org/cgi-bin/carddisp.pl?gene=AGL
MKKS	MKKS Centrosomal Shuttling Protein	Protein Coding	25.20012283	https://www.genecards.org/cgi-bin/carddisp.pl?gene=MKKS
CP	Ceruloplasmin	Protein Coding	25.18102455	https://www.genecards.org/cgi-bin/carddisp.pl?gene=CP
ACTG1	Actin Gamma 1	Protein Coding	25.17998314	https://www.genecards.org/cgi-bin/carddisp.pl?gene=ACTG1
LARS2	Leucyl-TRNA Synthetase 2, Mitochondrial	Protein Coding	25.17149925	https://www.genecards.org/cgi-bin/carddisp.pl?gene=LARS2
GPT	Glutamic--Pyruvic Transaminase	Protein Coding	25.13285828	https://www.genecards.org/cgi-bin/carddisp.pl?gene=GPT
CDK13	Cyclin Dependent Kinase 13	Protein Coding	25.05888939	https://www.genecards.org/cgi-bin/carddisp.pl?gene=CDK13
STAG3	STAG3 Cohesin Complex Component	Protein Coding	25.02412605	https://www.genecards.org/cgi-bin/carddisp.pl?gene=STAG3
FHL1	Four And A Half LIM Domains 1	Protein Coding	25.01751709	https://www.genecards.org/cgi-bin/carddisp.pl?gene=FHL1
POLG2	DNA Polymerase Gamma 2, Accessory Subunit	Protein Coding	24.99410057	https://www.genecards.org/cgi-bin/carddisp.pl?gene=POLG2
FXN	Frataxin	Protein Coding	24.95500183	https://www.genecards.org/cgi-bin/carddisp.pl?gene=FXN
PSEN2	Presenilin 2	Protein Coding	24.94684601	https://www.genecards.org/cgi-bin/carddisp.pl?gene=PSEN2
COL4A4	Collagen Type IV Alpha 4 Chain	Protein Coding	24.92000389	https://www.genecards.org/cgi-bin/carddisp.pl?gene=COL4A4
MPV17	Mitochondrial Inner Membrane Protein MPV17	Protein Coding	24.91046524	https://www.genecards.org/cgi-bin/carddisp.pl?gene=MPV17
CTF1	Cardiotrophin 1	Protein Coding	24.84259796	https://www.genecards.org/cgi-bin/carddisp.pl?gene=CTF1
SDHD	Succinate Dehydrogenase Complex Subunit D	Protein Coding	24.82337189	https://www.genecards.org/cgi-bin/carddisp.pl?gene=SDHD
ASXL3	ASXL Transcriptional Regulator 3	Protein Coding	24.82305336	https://www.genecards.org/cgi-bin/carddisp.pl?gene=ASXL3
SYNE1	Spectrin Repeat Containing Nuclear Envelope Protein 1	Protein Coding	24.81085396	https://www.genecards.org/cgi-bin/carddisp.pl?gene=SYNE1
ADM	Adrenomedullin	Protein Coding	24.76313782	https://www.genecards.org/cgi-bin/carddisp.pl?gene=ADM
CFH	Complement Factor H	Protein Coding	24.7300415	https://www.genecards.org/cgi-bin/carddisp.pl?gene=CFH
CST3	Cystatin C	Protein Coding	24.72289467	https://www.genecards.org/cgi-bin/carddisp.pl?gene=CST3
SLC17A5	Solute Carrier Family 17 Member 5	Protein Coding	24.71899414	https://www.genecards.org/cgi-bin/carddisp.pl?gene=SLC17A5
G6PD	Glucose-6-Phosphate Dehydrogenase	Protein Coding	24.70072174	https://www.genecards.org/cgi-bin/carddisp.pl?gene=G6PD
HSPD1	Heat Shock Protein Family D (Hsp60) Member 1	Protein Coding	24.69020844	https://www.genecards.org/cgi-bin/carddisp.pl?gene=HSPD1
SERPINC1	Serpin Family C Member 1	Protein Coding	24.65062523	https://www.genecards.org/cgi-bin/carddisp.pl?gene=SERPINC1
AGK	Acylglycerol Kinase	Protein Coding	24.61289978	https://www.genecards.org/cgi-bin/carddisp.pl?gene=AGK
PPA2	Inorganic Pyrophosphatase 2	Protein Coding	24.60221863	https://www.genecards.org/cgi-bin/carddisp.pl?gene=PPA2
MMP2	Matrix Metallopeptidase 2	Protein Coding	24.49057007	https://www.genecards.org/cgi-bin/carddisp.pl?gene=MMP2
NPHS2	NPHS2 Stomatin Family Member, Podocin	Protein Coding	24.46473694	https://www.genecards.org/cgi-bin/carddisp.pl?gene=NPHS2
BMP6	Bone Morphogenetic Protein 6	Protein Coding	24.44064903	https://www.genecards.org/cgi-bin/carddisp.pl?gene=BMP6
MIR494	MicroRNA 494	RNA Gene	24.43942261	https://www.genecards.org/cgi-bin/carddisp.pl?gene=MIR494
MKS1	MKS Transition Zone Complex Subunit 1	Protein Coding	24.43325615	https://www.genecards.org/cgi-bin/carddisp.pl?gene=MKS1
MEFV	MEFV Innate Immunity Regulator, Pyrin	Protein Coding	24.40686798	https://www.genecards.org/cgi-bin/carddisp.pl?gene=MEFV
SMAD9	SMAD Family Member 9	Protein Coding	24.3821888	https://www.genecards.org/cgi-bin/carddisp.pl?gene=SMAD9
COL1A2	Collagen Type I Alpha 2 Chain	Protein Coding	24.36972046	https://www.genecards.org/cgi-bin/carddisp.pl?gene=COL1A2
ACVRL1	Activin A Receptor Like Type 1	Protein Coding	24.32309914	https://www.genecards.org/cgi-bin/carddisp.pl?gene=ACVRL1
CYP17A1	Cytochrome P450 Family 17 Subfamily A Member 1	Protein Coding	24.26285362	https://www.genecards.org/cgi-bin/carddisp.pl?gene=CYP17A1
TP63	Tumor Protein P63	Protein Coding	24.24084473	https://www.genecards.org/cgi-bin/carddisp.pl?gene=TP63
FOXP1	Forkhead Box P1	Protein Coding	24.22668457	https://www.genecards.org/cgi-bin/carddisp.pl?gene=FOXP1
IRX4	Iroquois Homeobox 4	Protein Coding	24.21078873	https://www.genecards.org/cgi-bin/carddisp.pl?gene=IRX4
GJD2-DT	GJD2 Divergent Transcript	RNA Gene	24.1449585	https://www.genecards.org/cgi-bin/carddisp.pl?gene=GJD2-DT
G6PC1	Glucose-6-Phosphatase Catalytic Subunit 1	Protein Coding	24.11981964	https://www.genecards.org/cgi-bin/carddisp.pl?gene=G6PC1
RPL5	Ribosomal Protein L5	Protein Coding	24.08201981	https://www.genecards.org/cgi-bin/carddisp.pl?gene=RPL5
LEFTY2	Left-Right Determination Factor 2	Protein Coding	24.06333542	https://www.genecards.org/cgi-bin/carddisp.pl?gene=LEFTY2
KCNJ11	Potassium Inwardly Rectifying Channel Subfamily J Member 11	Protein Coding	23.99260521	https://www.genecards.org/cgi-bin/carddisp.pl?gene=KCNJ11
MIR320A	MicroRNA 320a	RNA Gene	23.9487896	https://www.genecards.org/cgi-bin/carddisp.pl?gene=MIR320A
TLL1	Tolloid Like 1	Protein Coding	23.94328117	https://www.genecards.org/cgi-bin/carddisp.pl?gene=TLL1
FKTN	Fukutin	Protein Coding	23.93720055	https://www.genecards.org/cgi-bin/carddisp.pl?gene=FKTN
MTR	5-Methyltetrahydrofolate-Homocysteine Methyltransferase	Protein Coding	23.92042923	https://www.genecards.org/cgi-bin/carddisp.pl?gene=MTR
FANCC	FA Complementation Group C	Protein Coding	23.87120056	https://www.genecards.org/cgi-bin/carddisp.pl?gene=FANCC
PYGM	Glycogen Phosphorylase, Muscle Associated	Protein Coding	23.86645699	https://www.genecards.org/cgi-bin/carddisp.pl?gene=PYGM
TKT	Transketolase	Protein Coding	23.85106087	https://www.genecards.org/cgi-bin/carddisp.pl?gene=TKT
PLXND1	Plexin D1	Protein Coding	23.85031891	https://www.genecards.org/cgi-bin/carddisp.pl?gene=PLXND1
CALM3	Calmodulin 3	Protein Coding	23.82937241	https://www.genecards.org/cgi-bin/carddisp.pl?gene=CALM3
NAGLU	N-Acetyl-Alpha-Glucosaminidase	Protein Coding	23.8197937	https://www.genecards.org/cgi-bin/carddisp.pl?gene=NAGLU
CYP19A1	Cytochrome P450 Family 19 Subfamily A Member 1	Protein Coding	23.79475403	https://www.genecards.org/cgi-bin/carddisp.pl?gene=CYP19A1
NOBOX	NOBOX Oogenesis Homeobox	Protein Coding	23.75190735	https://www.genecards.org/cgi-bin/carddisp.pl?gene=NOBOX
BRCA1	BRCA1 DNA Repair Associated	Protein Coding	23.74603081	https://www.genecards.org/cgi-bin/carddisp.pl?gene=BRCA1
NPHP3	Nephrocystin 3	Protein Coding	23.65346909	https://www.genecards.org/cgi-bin/carddisp.pl?gene=NPHP3
INSR	Insulin Receptor	Protein Coding	23.60115242	https://www.genecards.org/cgi-bin/carddisp.pl?gene=INSR
SLC25A20	Solute Carrier Family 25 Member 20	Protein Coding	23.59880829	https://www.genecards.org/cgi-bin/carddisp.pl?gene=SLC25A20
ACADM	Acyl-CoA Dehydrogenase Medium Chain	Protein Coding	23.57281113	https://www.genecards.org/cgi-bin/carddisp.pl?gene=ACADM
APOC3	Apolipoprotein C3	Protein Coding	23.5699234	https://www.genecards.org/cgi-bin/carddisp.pl?gene=APOC3
TK2	Thymidine Kinase 2	Protein Coding	23.56958008	https://www.genecards.org/cgi-bin/carddisp.pl?gene=TK2
AKT1	AKT Serine/Threonine Kinase 1	Protein Coding	23.51931	https://www.genecards.org/cgi-bin/carddisp.pl?gene=AKT1
VEGFA	Vascular Endothelial Growth Factor A	Protein Coding	23.48044014	https://www.genecards.org/cgi-bin/carddisp.pl?gene=VEGFA
ITGB3	Integrin Subunit Beta 3	Protein Coding	23.46251678	https://www.genecards.org/cgi-bin/carddisp.pl?gene=ITGB3
CCL2	C-C Motif Chemokine Ligand 2	Protein Coding	23.45820618	https://www.genecards.org/cgi-bin/carddisp.pl?gene=CCL2
PTCH1	Patched 1	Protein Coding	23.38087082	https://www.genecards.org/cgi-bin/carddisp.pl?gene=PTCH1
COX10	Cytochrome C Oxidase Assembly Factor Heme A:Farnesyltransferase COX10	Protein Coding	23.35000038	https://www.genecards.org/cgi-bin/carddisp.pl?gene=COX10
LPA	Lipoprotein(A)	Protein Coding	23.34354401	https://www.genecards.org/cgi-bin/carddisp.pl?gene=LPA
XDH	Xanthine Dehydrogenase	Protein Coding	23.33012009	https://www.genecards.org/cgi-bin/carddisp.pl?gene=XDH
INPP5E	Inositol Polyphosphate-5-Phosphatase E	Protein Coding	23.31126213	https://www.genecards.org/cgi-bin/carddisp.pl?gene=INPP5E
CRIPTO	Cripto, EGF-CFC Family Member	Protein Coding	23.30131912	https://www.genecards.org/cgi-bin/carddisp.pl?gene=CRIPTO
ABCA3	ATP Binding Cassette Subfamily A Member 3	Protein Coding	23.29850388	https://www.genecards.org/cgi-bin/carddisp.pl?gene=ABCA3
JAK2	Janus Kinase 2	Protein Coding	23.29298782	https://www.genecards.org/cgi-bin/carddisp.pl?gene=JAK2
TLR4	Toll Like Receptor 4	Protein Coding	23.27546883	https://www.genecards.org/cgi-bin/carddisp.pl?gene=TLR4
CETP	Cholesteryl Ester Transfer Protein	Protein Coding	23.22660065	https://www.genecards.org/cgi-bin/carddisp.pl?gene=CETP
MIR195	MicroRNA 195	RNA Gene	23.12485123	https://www.genecards.org/cgi-bin/carddisp.pl?gene=MIR195
NDUFS4	NADH:Ubiquinone Oxidoreductase Subunit S4	Protein Coding	23.10708427	https://www.genecards.org/cgi-bin/carddisp.pl?gene=NDUFS4
MMP9	Matrix Metallopeptidase 9	Protein Coding	23.0994339	https://www.genecards.org/cgi-bin/carddisp.pl?gene=MMP9
CDH2	Cadherin 2	Protein Coding	23.06881905	https://www.genecards.org/cgi-bin/carddisp.pl?gene=CDH2
MME	Membrane Metalloendopeptidase	Protein Coding	23.00996971	https://www.genecards.org/cgi-bin/carddisp.pl?gene=MME
BDNF	Brain Derived Neurotrophic Factor	Protein Coding	23.00727844	https://www.genecards.org/cgi-bin/carddisp.pl?gene=BDNF
SLC25A13	Solute Carrier Family 25 Member 13	Protein Coding	23.0043869	https://www.genecards.org/cgi-bin/carddisp.pl?gene=SLC25A13
DNAJC21	DnaJ Heat Shock Protein Family (Hsp40) Member C21	Protein Coding	22.9871788	https://www.genecards.org/cgi-bin/carddisp.pl?gene=DNAJC21
PKD2	Polycystin 2, Transient Receptor Potential Cation Channel	Protein Coding	22.96665955	https://www.genecards.org/cgi-bin/carddisp.pl?gene=PKD2
MCTP2	Multiple C2 And Transmembrane Domain Containing 2	Protein Coding	22.90784836	https://www.genecards.org/cgi-bin/carddisp.pl?gene=MCTP2
ATRX	ATRX Chromatin Remodeler	Protein Coding	22.8845253	https://www.genecards.org/cgi-bin/carddisp.pl?gene=ATRX
SMARCA4	SWI/SNF Related, Matrix Associated, Actin Dependent Regulator Of Chromatin, Subfamily A, Member 4	Protein Coding	22.87581635	https://www.genecards.org/cgi-bin/carddisp.pl?gene=SMARCA4
BMP15	Bone Morphogenetic Protein 15	Protein Coding	22.8691597	https://www.genecards.org/cgi-bin/carddisp.pl?gene=BMP15
HBB	Hemoglobin Subunit Beta	Protein Coding	22.86272812	https://www.genecards.org/cgi-bin/carddisp.pl?gene=HBB
COQ2	Coenzyme Q2, Polyprenyltransferase	Protein Coding	22.80428696	https://www.genecards.org/cgi-bin/carddisp.pl?gene=COQ2
COL2A1	Collagen Type II Alpha 1 Chain	Protein Coding	22.79891205	https://www.genecards.org/cgi-bin/carddisp.pl?gene=COL2A1
CXCL8	C-X-C Motif Chemokine Ligand 8	Protein Coding	22.79130554	https://www.genecards.org/cgi-bin/carddisp.pl?gene=CXCL8
CYCS	Cytochrome C, Somatic	Protein Coding	22.7749691	https://www.genecards.org/cgi-bin/carddisp.pl?gene=CYCS
SLC8A1	Solute Carrier Family 8 Member A1	Protein Coding	22.7513504	https://www.genecards.org/cgi-bin/carddisp.pl?gene=SLC8A1
CHRM2	Cholinergic Receptor Muscarinic 2	Protein Coding	22.7328701	https://www.genecards.org/cgi-bin/carddisp.pl?gene=CHRM2
SLC25A3	Solute Carrier Family 25 Member 3	Protein Coding	22.73005676	https://www.genecards.org/cgi-bin/carddisp.pl?gene=SLC25A3
TNFRSF1A	TNF Receptor Superfamily Member 1A	Protein Coding	22.67884827	https://www.genecards.org/cgi-bin/carddisp.pl?gene=TNFRSF1A
AMPD1	Adenosine Monophosphate Deaminase 1	Protein Coding	22.6655426	https://www.genecards.org/cgi-bin/carddisp.pl?gene=AMPD1
COL3A1	Collagen Type III Alpha 1 Chain	Protein Coding	22.65219879	https://www.genecards.org/cgi-bin/carddisp.pl?gene=COL3A1
LOX	Lysyl Oxidase	Protein Coding	22.64493561	https://www.genecards.org/cgi-bin/carddisp.pl?gene=LOX
DLD	Dihydrolipoamide Dehydrogenase	Protein Coding	22.64233589	https://www.genecards.org/cgi-bin/carddisp.pl?gene=DLD
NPPC	Natriuretic Peptide C	Protein Coding	22.60337067	https://www.genecards.org/cgi-bin/carddisp.pl?gene=NPPC
WFS1	Wolframin ER Transmembrane Glycoprotein	Protein Coding	22.59969139	https://www.genecards.org/cgi-bin/carddisp.pl?gene=WFS1
AVPR2	Arginine Vasopressin Receptor 2	Protein Coding	22.5970726	https://www.genecards.org/cgi-bin/carddisp.pl?gene=AVPR2
PKHD1	PKHD1 Ciliary IPT Domain Containing Fibrocystin/Polyductin	Protein Coding	22.5854969	https://www.genecards.org/cgi-bin/carddisp.pl?gene=PKHD1
MMP3	Matrix Metallopeptidase 3	Protein Coding	22.55838013	https://www.genecards.org/cgi-bin/carddisp.pl?gene=MMP3
GPD1L	Glycerol-3-Phosphate Dehydrogenase 1 Like	Protein Coding	22.55013084	https://www.genecards.org/cgi-bin/carddisp.pl?gene=GPD1L
MIR23A	MicroRNA 23a	RNA Gene	22.54347992	https://www.genecards.org/cgi-bin/carddisp.pl?gene=MIR23A
MALAT1	Metastasis Associated Lung Adenocarcinoma Transcript 1	RNA Gene	22.51767349	https://www.genecards.org/cgi-bin/carddisp.pl?gene=MALAT1
ALMS1	ALMS1 Centrosome And Basal Body Associated Protein	Protein Coding	22.49567795	https://www.genecards.org/cgi-bin/carddisp.pl?gene=ALMS1
MB	Myoglobin	Protein Coding	22.47773743	https://www.genecards.org/cgi-bin/carddisp.pl?gene=MB
MEG3	Maternally Expressed 3	RNA Gene	22.4617691	https://www.genecards.org/cgi-bin/carddisp.pl?gene=MEG3
LAMA4	Laminin Subunit Alpha 4	Protein Coding	22.45648003	https://www.genecards.org/cgi-bin/carddisp.pl?gene=LAMA4
SELENON	Selenoprotein N	Protein Coding	22.44338989	https://www.genecards.org/cgi-bin/carddisp.pl?gene=SELENON
F3	Coagulation Factor III, Tissue Factor	Protein Coding	22.4427948	https://www.genecards.org/cgi-bin/carddisp.pl?gene=F3
GLB1	Galactosidase Beta 1	Protein Coding	22.40885162	https://www.genecards.org/cgi-bin/carddisp.pl?gene=GLB1
ALDH2	Aldehyde Dehydrogenase 2 Family Member	Protein Coding	22.38392258	https://www.genecards.org/cgi-bin/carddisp.pl?gene=ALDH2
SERPINA1	Serpin Family A Member 1	Protein Coding	22.37826538	https://www.genecards.org/cgi-bin/carddisp.pl?gene=SERPINA1
SOX9	SRY-Box Transcription Factor 9	Protein Coding	22.36872673	https://www.genecards.org/cgi-bin/carddisp.pl?gene=SOX9
DYSF	Dysferlin	Protein Coding	22.26339722	https://www.genecards.org/cgi-bin/carddisp.pl?gene=DYSF
B2M	Beta-2-Microglobulin	Protein Coding	22.24587631	https://www.genecards.org/cgi-bin/carddisp.pl?gene=B2M
CALM1	Calmodulin 1	Protein Coding	22.23972321	https://www.genecards.org/cgi-bin/carddisp.pl?gene=CALM1
ACE2	Angiotensin Converting Enzyme 2	Protein Coding	22.20624161	https://www.genecards.org/cgi-bin/carddisp.pl?gene=ACE2
FHL2	Four And A Half LIM Domains 2	Protein Coding	22.17914963	https://www.genecards.org/cgi-bin/carddisp.pl?gene=FHL2
MT-CYB	Mitochondrially Encoded Cytochrome B	Protein Coding	22.16719437	https://www.genecards.org/cgi-bin/carddisp.pl?gene=MT-CYB
B4GALT7	Beta-1,4-Galactosyltransferase 7	Protein Coding	22.16426468	https://www.genecards.org/cgi-bin/carddisp.pl?gene=B4GALT7
BMPR1A	Bone Morphogenetic Protein Receptor Type 1A	Protein Coding	22.14228821	https://www.genecards.org/cgi-bin/carddisp.pl?gene=BMPR1A
SYNE2	Spectrin Repeat Containing Nuclear Envelope Protein 2	Protein Coding	22.12114334	https://www.genecards.org/cgi-bin/carddisp.pl?gene=SYNE2
LOC101927055	Uncharacterized LOC101927055	RNA Gene	22.11941719	https://www.genecards.org/cgi-bin/carddisp.pl?gene=LOC101927055
C3	Complement C3	Protein Coding	22.10567474	https://www.genecards.org/cgi-bin/carddisp.pl?gene=C3
GFM1	G Elongation Factor Mitochondrial 1	Protein Coding	22.10223007	https://www.genecards.org/cgi-bin/carddisp.pl?gene=GFM1
IDH2	Isocitrate Dehydrogenase (NADP(+)) 2	Protein Coding	22.10065079	https://www.genecards.org/cgi-bin/carddisp.pl?gene=IDH2
ADAMTS13	ADAM Metallopeptidase With Thrombospondin Type 1 Motif 13	Protein Coding	22.08587646	https://www.genecards.org/cgi-bin/carddisp.pl?gene=ADAMTS13
ATP2A2	ATPase Sarcoplasmic/Endoplasmic Reticulum Ca2+ Transporting 2	Protein Coding	22.01686859	https://www.genecards.org/cgi-bin/carddisp.pl?gene=ATP2A2
HJV	Hemojuvelin BMP Co-Receptor	Protein Coding	22.00206757	https://www.genecards.org/cgi-bin/carddisp.pl?gene=HJV
KCNE3	Potassium Voltage-Gated Channel Subfamily E Regulatory Subunit 3	Protein Coding	21.99716949	https://www.genecards.org/cgi-bin/carddisp.pl?gene=KCNE3
KNG1	Kininogen 1	Protein Coding	21.97676086	https://www.genecards.org/cgi-bin/carddisp.pl?gene=KNG1
SCN4B	Sodium Voltage-Gated Channel Beta Subunit 4	Protein Coding	21.97215652	https://www.genecards.org/cgi-bin/carddisp.pl?gene=SCN4B
MYH9	Myosin Heavy Chain 9	Protein Coding	21.95409012	https://www.genecards.org/cgi-bin/carddisp.pl?gene=MYH9
MIR155	MicroRNA 155	RNA Gene	21.95359612	https://www.genecards.org/cgi-bin/carddisp.pl?gene=MIR155
CACNA1D	Calcium Voltage-Gated Channel Subunit Alpha1 D	Protein Coding	21.92586708	https://www.genecards.org/cgi-bin/carddisp.pl?gene=CACNA1D
SCN3B	Sodium Voltage-Gated Channel Beta Subunit 3	Protein Coding	21.92394638	https://www.genecards.org/cgi-bin/carddisp.pl?gene=SCN3B
PNPLA2	Patatin Like Phospholipase Domain Containing 2	Protein Coding	21.90794182	https://www.genecards.org/cgi-bin/carddisp.pl?gene=PNPLA2
AR	Androgen Receptor	Protein Coding	21.8763504	https://www.genecards.org/cgi-bin/carddisp.pl?gene=AR
ICAM1	Intercellular Adhesion Molecule 1	Protein Coding	21.84090996	https://www.genecards.org/cgi-bin/carddisp.pl?gene=ICAM1
COL4A3	Collagen Type IV Alpha 3 Chain	Protein Coding	21.81854248	https://www.genecards.org/cgi-bin/carddisp.pl?gene=COL4A3
TNFSF11	TNF Superfamily Member 11	Protein Coding	21.78642845	https://www.genecards.org/cgi-bin/carddisp.pl?gene=TNFSF11
NR3C1	Nuclear Receptor Subfamily 3 Group C Member 1	Protein Coding	21.77157593	https://www.genecards.org/cgi-bin/carddisp.pl?gene=NR3C1
DNAJC19	DnaJ Heat Shock Protein Family (Hsp40) Member C19	Protein Coding	21.74781227	https://www.genecards.org/cgi-bin/carddisp.pl?gene=DNAJC19
IL18	Interleukin 18	Protein Coding	21.74688339	https://www.genecards.org/cgi-bin/carddisp.pl?gene=IL18
RRAS2	RAS Related 2	Protein Coding	21.73280907	https://www.genecards.org/cgi-bin/carddisp.pl?gene=RRAS2
XRCC2	X-Ray Repair Cross Complementing 2	Protein Coding	21.70391464	https://www.genecards.org/cgi-bin/carddisp.pl?gene=XRCC2
PRF1	Perforin 1	Protein Coding	21.6974678	https://www.genecards.org/cgi-bin/carddisp.pl?gene=PRF1
EGFR	Epidermal Growth Factor Receptor	Protein Coding	21.69009018	https://www.genecards.org/cgi-bin/carddisp.pl?gene=EGFR
NOS2	Nitric Oxide Synthase 2	Protein Coding	21.68611526	https://www.genecards.org/cgi-bin/carddisp.pl?gene=NOS2
GBA1	Glucosylceramidase Beta 1	Protein Coding	21.68185425	https://www.genecards.org/cgi-bin/carddisp.pl?gene=GBA1
ENPP1	Ectonucleotide Pyrophosphatase/Phosphodiesterase 1	Protein Coding	21.66028595	https://www.genecards.org/cgi-bin/carddisp.pl?gene=ENPP1
POLR1C	RNA Polymerase I And III Subunit C	Protein Coding	21.6501255	https://www.genecards.org/cgi-bin/carddisp.pl?gene=POLR1C
CALM2	Calmodulin 2	Protein Coding	21.6415844	https://www.genecards.org/cgi-bin/carddisp.pl?gene=CALM2
EDNRA	Endothelin Receptor Type A	Protein Coding	21.64038467	https://www.genecards.org/cgi-bin/carddisp.pl?gene=EDNRA
CPT1A	Carnitine Palmitoyltransferase 1A	Protein Coding	21.6143074	https://www.genecards.org/cgi-bin/carddisp.pl?gene=CPT1A
YARS2	Tyrosyl-TRNA Synthetase 2	Protein Coding	21.57086945	https://www.genecards.org/cgi-bin/carddisp.pl?gene=YARS2
MIR196A2	MicroRNA 196a-2	RNA Gene	21.54541397	https://www.genecards.org/cgi-bin/carddisp.pl?gene=MIR196A2
NPHP1	Nephrocystin 1	Protein Coding	21.54076767	https://www.genecards.org/cgi-bin/carddisp.pl?gene=NPHP1
BMP7	Bone Morphogenetic Protein 7	Protein Coding	21.5282383	https://www.genecards.org/cgi-bin/carddisp.pl?gene=BMP7
PGR-AS1	PGR Antisense RNA 1	RNA Gene	21.518013	https://www.genecards.org/cgi-bin/carddisp.pl?gene=PGR-AS1
CD40LG	CD40 Ligand	Protein Coding	21.51793861	https://www.genecards.org/cgi-bin/carddisp.pl?gene=CD40LG
LEPR	Leptin Receptor	Protein Coding	21.51550674	https://www.genecards.org/cgi-bin/carddisp.pl?gene=LEPR
FAH	Fumarylacetoacetate Hydrolase	Protein Coding	21.48808289	https://www.genecards.org/cgi-bin/carddisp.pl?gene=FAH
HMGCR	3-Hydroxy-3-Methylglutaryl-CoA Reductase	Protein Coding	21.48370361	https://www.genecards.org/cgi-bin/carddisp.pl?gene=HMGCR
CYP11B2	Cytochrome P450 Family 11 Subfamily B Member 2	Protein Coding	21.4763298	https://www.genecards.org/cgi-bin/carddisp.pl?gene=CYP11B2
CACNA2D1	Calcium Voltage-Gated Channel Auxiliary Subunit Alpha2delta 1	Protein Coding	21.47533226	https://www.genecards.org/cgi-bin/carddisp.pl?gene=CACNA2D1
LOC126806423	CDK7 Strongly-Dependent Group 2 Enhancer GRCh37_chr2:179443309-179444508	Functional Element	21.47424698	https://www.genecards.org/cgi-bin/carddisp.pl?gene=LOC126806423
POMC	Proopiomelanocortin	Protein Coding	21.43127441	https://www.genecards.org/cgi-bin/carddisp.pl?gene=POMC
MIR499A	MicroRNA 499a	RNA Gene	21.41422272	https://www.genecards.org/cgi-bin/carddisp.pl?gene=MIR499A
DGUOK	Deoxyguanosine Kinase	Protein Coding	21.40642357	https://www.genecards.org/cgi-bin/carddisp.pl?gene=DGUOK
COMT	Catechol-O-Methyltransferase	Protein Coding	21.39703369	https://www.genecards.org/cgi-bin/carddisp.pl?gene=COMT
GNAS	GNAS Complex Locus	Protein Coding	21.39642334	https://www.genecards.org/cgi-bin/carddisp.pl?gene=GNAS
BMP4	Bone Morphogenetic Protein 4	Protein Coding	21.39346695	https://www.genecards.org/cgi-bin/carddisp.pl?gene=BMP4
FOXP3	Forkhead Box P3	Protein Coding	21.38169861	https://www.genecards.org/cgi-bin/carddisp.pl?gene=FOXP3
F9	Coagulation Factor IX	Protein Coding	21.37800598	https://www.genecards.org/cgi-bin/carddisp.pl?gene=F9
MFN2	Mitofusin 2	Protein Coding	21.32278252	https://www.genecards.org/cgi-bin/carddisp.pl?gene=MFN2
FAS	Fas Cell Surface Death Receptor	Protein Coding	21.28336716	https://www.genecards.org/cgi-bin/carddisp.pl?gene=FAS
FLNC-AS1	FLNC Antisense RNA 1	RNA Gene	21.22366714	https://www.genecards.org/cgi-bin/carddisp.pl?gene=FLNC-AS1
TET2	Tet Methylcytosine Dioxygenase 2	Protein Coding	21.2195015	https://www.genecards.org/cgi-bin/carddisp.pl?gene=TET2
ABCB1	ATP Binding Cassette Subfamily B Member 1	Protein Coding	21.17435646	https://www.genecards.org/cgi-bin/carddisp.pl?gene=ABCB1
PPARA	Peroxisome Proliferator Activated Receptor Alpha	Protein Coding	21.16776466	https://www.genecards.org/cgi-bin/carddisp.pl?gene=PPARA
TH	Tyrosine Hydroxylase	Protein Coding	21.15746498	https://www.genecards.org/cgi-bin/carddisp.pl?gene=TH
TMEM67	Transmembrane Protein 67	Protein Coding	21.15046883	https://www.genecards.org/cgi-bin/carddisp.pl?gene=TMEM67
NPHS1	NPHS1 Adhesion Molecule, Nephrin	Protein Coding	21.14983749	https://www.genecards.org/cgi-bin/carddisp.pl?gene=NPHS1
SHH	Sonic Hedgehog Signaling Molecule	Protein Coding	21.14710236	https://www.genecards.org/cgi-bin/carddisp.pl?gene=SHH
HADH	Hydroxyacyl-CoA Dehydrogenase	Protein Coding	21.14689064	https://www.genecards.org/cgi-bin/carddisp.pl?gene=HADH
BSCL2	BSCL2 Lipid Droplet Biogenesis Associated, Seipin	Protein Coding	21.14556885	https://www.genecards.org/cgi-bin/carddisp.pl?gene=BSCL2
IL2RA	Interleukin 2 Receptor Subunit Alpha	Protein Coding	21.12857819	https://www.genecards.org/cgi-bin/carddisp.pl?gene=IL2RA
LOC126806425	BRD4-Independent Group 4 Enhancer GRCh37_chr2:179471933-179473132	Functional Element	21.12557602	https://www.genecards.org/cgi-bin/carddisp.pl?gene=LOC126806425
ABCC6	ATP Binding Cassette Subfamily C Member 6	Protein Coding	21.10061264	https://www.genecards.org/cgi-bin/carddisp.pl?gene=ABCC6
NPY	Neuropeptide Y	Protein Coding	21.09090042	https://www.genecards.org/cgi-bin/carddisp.pl?gene=NPY
CXCR4	C-X-C Motif Chemokine Receptor 4	Protein Coding	21.08892441	https://www.genecards.org/cgi-bin/carddisp.pl?gene=CXCR4
TINF2	TERF1 Interacting Nuclear Factor 2	Protein Coding	21.0585289	https://www.genecards.org/cgi-bin/carddisp.pl?gene=TINF2
GUSB	Glucuronidase Beta	Protein Coding	21.0475502	https://www.genecards.org/cgi-bin/carddisp.pl?gene=GUSB
SLC2A2	Solute Carrier Family 2 Member 2	Protein Coding	21.04673767	https://www.genecards.org/cgi-bin/carddisp.pl?gene=SLC2A2
FANCG	FA Complementation Group G	Protein Coding	21.00567245	https://www.genecards.org/cgi-bin/carddisp.pl?gene=FANCG
DKC1	Dyskerin Pseudouridine Synthase 1	Protein Coding	20.98680305	https://www.genecards.org/cgi-bin/carddisp.pl?gene=DKC1
SRP72	Signal Recognition Particle 72	Protein Coding	20.97140694	https://www.genecards.org/cgi-bin/carddisp.pl?gene=SRP72
CTC1	CST Telomere Replication Complex Component 1	Protein Coding	20.94359589	https://www.genecards.org/cgi-bin/carddisp.pl?gene=CTC1
GATA1	GATA Binding Protein 1	Protein Coding	20.93067551	https://www.genecards.org/cgi-bin/carddisp.pl?gene=GATA1
NPC1	NPC Intracellular Cholesterol Transporter 1	Protein Coding	20.91461182	https://www.genecards.org/cgi-bin/carddisp.pl?gene=NPC1
IL2	Interleukin 2	Protein Coding	20.91205597	https://www.genecards.org/cgi-bin/carddisp.pl?gene=IL2
MIR17	MicroRNA 17	RNA Gene	20.88816071	https://www.genecards.org/cgi-bin/carddisp.pl?gene=MIR17
INVS	Inversin	Protein Coding	20.88269234	https://www.genecards.org/cgi-bin/carddisp.pl?gene=INVS
VKORC1	Vitamin K Epoxide Reductase Complex Subunit 1	Protein Coding	20.88216019	https://www.genecards.org/cgi-bin/carddisp.pl?gene=VKORC1
CTLA4	Cytotoxic T-Lymphocyte Associated Protein 4	Protein Coding	20.87889481	https://www.genecards.org/cgi-bin/carddisp.pl?gene=CTLA4
FBN2	Fibrillin 2	Protein Coding	20.87147141	https://www.genecards.org/cgi-bin/carddisp.pl?gene=FBN2
TBX3	T-Box Transcription Factor 3	Protein Coding	20.86754799	https://www.genecards.org/cgi-bin/carddisp.pl?gene=TBX3
LGALS3	Galectin 3	Protein Coding	20.843853	https://www.genecards.org/cgi-bin/carddisp.pl?gene=LGALS3
KIT	KIT Proto-Oncogene, Receptor Tyrosine Kinase	Protein Coding	20.83953476	https://www.genecards.org/cgi-bin/carddisp.pl?gene=KIT
MT-ND1	Mitochondrially Encoded NADH:Ubiquinone Oxidoreductase Core Subunit 1	Protein Coding	20.83808899	https://www.genecards.org/cgi-bin/carddisp.pl?gene=MT-ND1
GCK	Glucokinase	Protein Coding	20.82440376	https://www.genecards.org/cgi-bin/carddisp.pl?gene=GCK
VCAM1	Vascular Cell Adhesion Molecule 1	Protein Coding	20.80460167	https://www.genecards.org/cgi-bin/carddisp.pl?gene=VCAM1
MYLK2	Myosin Light Chain Kinase 2	Protein Coding	20.77358437	https://www.genecards.org/cgi-bin/carddisp.pl?gene=MYLK2
F7	Coagulation Factor VII	Protein Coding	20.74717903	https://www.genecards.org/cgi-bin/carddisp.pl?gene=F7
MPL	MPL Proto-Oncogene, Thrombopoietin Receptor	Protein Coding	20.74656105	https://www.genecards.org/cgi-bin/carddisp.pl?gene=MPL
TFAM	Transcription Factor A, Mitochondrial	Protein Coding	20.74065208	https://www.genecards.org/cgi-bin/carddisp.pl?gene=TFAM
SCO1	Synthesis Of Cytochrome C Oxidase 1	Protein Coding	20.7282238	https://www.genecards.org/cgi-bin/carddisp.pl?gene=SCO1
SGCA	Sarcoglycan Alpha	Protein Coding	20.68581009	https://www.genecards.org/cgi-bin/carddisp.pl?gene=SGCA
PC	Pyruvate Carboxylase	Protein Coding	20.68567276	https://www.genecards.org/cgi-bin/carddisp.pl?gene=PC
CASR	Calcium Sensing Receptor	Protein Coding	20.67105103	https://www.genecards.org/cgi-bin/carddisp.pl?gene=CASR
OPA1	OPA1 Mitochondrial Dynamin Like GTPase	Protein Coding	20.64933014	https://www.genecards.org/cgi-bin/carddisp.pl?gene=OPA1
AGTR2	Angiotensin II Receptor Type 2	Protein Coding	20.62484741	https://www.genecards.org/cgi-bin/carddisp.pl?gene=AGTR2
FOXRED1	FAD Dependent Oxidoreductase Domain Containing 1	Protein Coding	20.61510468	https://www.genecards.org/cgi-bin/carddisp.pl?gene=FOXRED1
FGF23	Fibroblast Growth Factor 23	Protein Coding	20.57057571	https://www.genecards.org/cgi-bin/carddisp.pl?gene=FGF23
FGA	Fibrinogen Alpha Chain	Protein Coding	20.56559753	https://www.genecards.org/cgi-bin/carddisp.pl?gene=FGA
HLA-B	Major Histocompatibility Complex, Class I, B	Protein Coding	20.56156158	https://www.genecards.org/cgi-bin/carddisp.pl?gene=HLA-B
ERCC6L2	ERCC Excision Repair 6 Like 2	Protein Coding	20.55473137	https://www.genecards.org/cgi-bin/carddisp.pl?gene=ERCC6L2
SFTPB	Surfactant Protein B	Protein Coding	20.54223442	https://www.genecards.org/cgi-bin/carddisp.pl?gene=SFTPB
PLOD1	Procollagen-Lysine,2-Oxoglutarate 5-Dioxygenase 1	Protein Coding	20.51198578	https://www.genecards.org/cgi-bin/carddisp.pl?gene=PLOD1
HBA1	Hemoglobin Subunit Alpha 1	Protein Coding	20.4967804	https://www.genecards.org/cgi-bin/carddisp.pl?gene=HBA1
FHOD3	Formin Homology 2 Domain Containing 3	Protein Coding	20.49324036	https://www.genecards.org/cgi-bin/carddisp.pl?gene=FHOD3
NEBL	Nebulette	Protein Coding	20.46376419	https://www.genecards.org/cgi-bin/carddisp.pl?gene=NEBL
FOS	Fos Proto-Oncogene, AP-1 Transcription Factor Subunit	Protein Coding	20.41717529	https://www.genecards.org/cgi-bin/carddisp.pl?gene=FOS
FANCD2	FA Complementation Group D2	Protein Coding	20.40335846	https://www.genecards.org/cgi-bin/carddisp.pl?gene=FANCD2
PRKAR1A	Protein Kinase CAMP-Dependent Type I Regulatory Subunit Alpha	Protein Coding	20.40148926	https://www.genecards.org/cgi-bin/carddisp.pl?gene=PRKAR1A
MYOM1	Myomesin 1	Protein Coding	20.39797211	https://www.genecards.org/cgi-bin/carddisp.pl?gene=MYOM1
BMPR1B	Bone Morphogenetic Protein Receptor Type 1B	Protein Coding	20.38957214	https://www.genecards.org/cgi-bin/carddisp.pl?gene=BMPR1B
DYNC2H1	Dynein Cytoplasmic 2 Heavy Chain 1	Protein Coding	20.38066673	https://www.genecards.org/cgi-bin/carddisp.pl?gene=DYNC2H1
PDHX	Pyruvate Dehydrogenase Complex Component X	Protein Coding	20.37788963	https://www.genecards.org/cgi-bin/carddisp.pl?gene=PDHX
SUCLG1	Succinate-CoA Ligase GDP/ADP-Forming Subunit Alpha	Protein Coding	20.37627029	https://www.genecards.org/cgi-bin/carddisp.pl?gene=SUCLG1
COX15	Cytochrome C Oxidase Assembly Homolog COX15	Protein Coding	20.33845711	https://www.genecards.org/cgi-bin/carddisp.pl?gene=COX15
SGCB	Sarcoglycan Beta	Protein Coding	20.30572891	https://www.genecards.org/cgi-bin/carddisp.pl?gene=SGCB
COX6B1	Cytochrome C Oxidase Subunit 6B1	Protein Coding	20.28274536	https://www.genecards.org/cgi-bin/carddisp.pl?gene=COX6B1
ALPK3	Alpha Kinase 3	Protein Coding	20.27640915	https://www.genecards.org/cgi-bin/carddisp.pl?gene=ALPK3
GALT	Galactose-1-Phosphate Uridylyltransferase	Protein Coding	20.24957275	https://www.genecards.org/cgi-bin/carddisp.pl?gene=GALT
FSHR	Follicle Stimulating Hormone Receptor	Protein Coding	20.24487305	https://www.genecards.org/cgi-bin/carddisp.pl?gene=FSHR
DNM1L	Dynamin 1 Like	Protein Coding	20.2385788	https://www.genecards.org/cgi-bin/carddisp.pl?gene=DNM1L
MRPS22	Mitochondrial Ribosomal Protein S22	Protein Coding	20.2313652	https://www.genecards.org/cgi-bin/carddisp.pl?gene=MRPS22
RBP4	Retinol Binding Protein 4	Protein Coding	20.21942139	https://www.genecards.org/cgi-bin/carddisp.pl?gene=RBP4
HMOX1	Heme Oxygenase 1	Protein Coding	20.1996479	https://www.genecards.org/cgi-bin/carddisp.pl?gene=HMOX1
PIK3C2A	Phosphatidylinositol-4-Phosphate 3-Kinase Catalytic Subunit Type 2 Alpha	Protein Coding	20.18783188	https://www.genecards.org/cgi-bin/carddisp.pl?gene=PIK3C2A
RMRP	RNA Component Of Mitochondrial RNA Processing Endoribonuclease	RNA Gene	20.18418503	https://www.genecards.org/cgi-bin/carddisp.pl?gene=RMRP
FCN3	Ficolin 3	Protein Coding	20.15331459	https://www.genecards.org/cgi-bin/carddisp.pl?gene=FCN3
MIR145	MicroRNA 145	RNA Gene	20.1356144	https://www.genecards.org/cgi-bin/carddisp.pl?gene=MIR145
LIPC	Lipase C, Hepatic Type	Protein Coding	20.13181305	https://www.genecards.org/cgi-bin/carddisp.pl?gene=LIPC
SLC4A1	Solute Carrier Family 4 Member 1 (Diego Blood Group)	Protein Coding	20.12727165	https://www.genecards.org/cgi-bin/carddisp.pl?gene=SLC4A1
FN1	Fibronectin 1	Protein Coding	20.08513832	https://www.genecards.org/cgi-bin/carddisp.pl?gene=FN1
ELANE	Elastase, Neutrophil Expressed	Protein Coding	20.08510971	https://www.genecards.org/cgi-bin/carddisp.pl?gene=ELANE
PIK3CG	Phosphatidylinositol-4,5-Bisphosphate 3-Kinase Catalytic Subunit Gamma	Protein Coding	20.0549736	https://www.genecards.org/cgi-bin/carddisp.pl?gene=PIK3CG
CERS1	Ceramide Synthase 1	Protein Coding	20.02874947	https://www.genecards.org/cgi-bin/carddisp.pl?gene=CERS1
AQP2	Aquaporin 2	Protein Coding	20.01843834	https://www.genecards.org/cgi-bin/carddisp.pl?gene=AQP2
PRKG1	Protein Kinase CGMP-Dependent 1	Protein Coding	20.01688957	https://www.genecards.org/cgi-bin/carddisp.pl?gene=PRKG1
MLYCD	Malonyl-CoA Decarboxylase	Protein Coding	20.00787163	https://www.genecards.org/cgi-bin/carddisp.pl?gene=MLYCD
LHCGR	Luteinizing Hormone/Choriogonadotropin Receptor	Protein Coding	20.00345802	https://www.genecards.org/cgi-bin/carddisp.pl?gene=LHCGR
THPO	Thrombopoietin	Protein Coding	20.00103569	https://www.genecards.org/cgi-bin/carddisp.pl?gene=THPO
MECP2	Methyl-CpG Binding Protein 2	Protein Coding	19.99065018	https://www.genecards.org/cgi-bin/carddisp.pl?gene=MECP2
IFT74	Intraflagellar Transport 74	Protein Coding	19.97130966	https://www.genecards.org/cgi-bin/carddisp.pl?gene=IFT74
FASLG	Fas Ligand	Protein Coding	19.95632553	https://www.genecards.org/cgi-bin/carddisp.pl?gene=FASLG
ATP7B	ATPase Copper Transporting Beta	Protein Coding	19.95563889	https://www.genecards.org/cgi-bin/carddisp.pl?gene=ATP7B
RINT1	RAD50 Interactor 1	Protein Coding	19.92318344	https://www.genecards.org/cgi-bin/carddisp.pl?gene=RINT1
LOC126860403	CDK7 Strongly-Dependent Group 2 Enhancer GRCh37_chr8:61693034-61694233	Functional Element	19.91913414	https://www.genecards.org/cgi-bin/carddisp.pl?gene=LOC126860403
SPRED1	Sprouty Related EVH1 Domain Containing 1	Protein Coding	19.91896057	https://www.genecards.org/cgi-bin/carddisp.pl?gene=SPRED1
NDUFV1	NADH:Ubiquinone Oxidoreductase Core Subunit V1	Protein Coding	19.91498947	https://www.genecards.org/cgi-bin/carddisp.pl?gene=NDUFV1
CUBN	Cubilin	Protein Coding	19.90205956	https://www.genecards.org/cgi-bin/carddisp.pl?gene=CUBN
MTO1	Mitochondrial TRNA Translation Optimization 1	Protein Coding	19.89794922	https://www.genecards.org/cgi-bin/carddisp.pl?gene=MTO1
CYP2D6	Cytochrome P450 Family 2 Subfamily D Member 6	Protein Coding	19.86164093	https://www.genecards.org/cgi-bin/carddisp.pl?gene=CYP2D6
CEP85L	Centrosomal Protein 85 Like	Protein Coding	19.85792542	https://www.genecards.org/cgi-bin/carddisp.pl?gene=CEP85L
NDUFAF2	NADH:Ubiquinone Oxidoreductase Complex Assembly Factor 2	Protein Coding	19.84933853	https://www.genecards.org/cgi-bin/carddisp.pl?gene=NDUFAF2
IGHMBP2	Immunoglobulin Mu DNA Binding Protein 2	Protein Coding	19.83224869	https://www.genecards.org/cgi-bin/carddisp.pl?gene=IGHMBP2
MEF2C	Myocyte Enhancer Factor 2C	Protein Coding	19.8305645	https://www.genecards.org/cgi-bin/carddisp.pl?gene=MEF2C
SLC19A2	Solute Carrier Family 19 Member 2	Protein Coding	19.82579231	https://www.genecards.org/cgi-bin/carddisp.pl?gene=SLC19A2
IDUA	Alpha-L-Iduronidase	Protein Coding	19.81687355	https://www.genecards.org/cgi-bin/carddisp.pl?gene=IDUA
PGK1	Phosphoglycerate Kinase 1	Protein Coding	19.79703903	https://www.genecards.org/cgi-bin/carddisp.pl?gene=PGK1
EPAS1	Endothelial PAS Domain Protein 1	Protein Coding	19.79243851	https://www.genecards.org/cgi-bin/carddisp.pl?gene=EPAS1
SCN2B	Sodium Voltage-Gated Channel Beta Subunit 2	Protein Coding	19.78456688	https://www.genecards.org/cgi-bin/carddisp.pl?gene=SCN2B
MT-TL1	Mitochondrially Encoded TRNA-Leu (UUA/G) 1	RNA Gene	19.78001785	https://www.genecards.org/cgi-bin/carddisp.pl?gene=MT-TL1
ZEB2	Zinc Finger E-Box Binding Homeobox 2	Protein Coding	19.77284241	https://www.genecards.org/cgi-bin/carddisp.pl?gene=ZEB2
PLD1	Phospholipase D1	Protein Coding	19.76860428	https://www.genecards.org/cgi-bin/carddisp.pl?gene=PLD1
KCNQ1OT1	KCNQ1 Opposite Strand/Antisense Transcript 1	RNA Gene	19.75628281	https://www.genecards.org/cgi-bin/carddisp.pl?gene=KCNQ1OT1
NSD1	Nuclear Receptor Binding SET Domain Protein 1	Protein Coding	19.72723007	https://www.genecards.org/cgi-bin/carddisp.pl?gene=NSD1
NAA15	N-Alpha-Acetyltransferase 15, NatA Auxiliary Subunit	Protein Coding	19.721838	https://www.genecards.org/cgi-bin/carddisp.pl?gene=NAA15
PPARGC1A	PPARG Coactivator 1 Alpha	Protein Coding	19.72176552	https://www.genecards.org/cgi-bin/carddisp.pl?gene=PPARGC1A
FANCL	FA Complementation Group L	Protein Coding	19.71976471	https://www.genecards.org/cgi-bin/carddisp.pl?gene=FANCL
FGFR2	Fibroblast Growth Factor Receptor 2	Protein Coding	19.71969986	https://www.genecards.org/cgi-bin/carddisp.pl?gene=FGFR2
NOS1AP	Nitric Oxide Synthase 1 Adaptor Protein	Protein Coding	19.7144165	https://www.genecards.org/cgi-bin/carddisp.pl?gene=NOS1AP
TRIM32	Tripartite Motif Containing 32	Protein Coding	19.70948219	https://www.genecards.org/cgi-bin/carddisp.pl?gene=TRIM32
NDUFAF5	NADH:Ubiquinone Oxidoreductase Complex Assembly Factor 5	Protein Coding	19.65293884	https://www.genecards.org/cgi-bin/carddisp.pl?gene=NDUFAF5
RAD51C	RAD51 Paralog C	Protein Coding	19.64221191	https://www.genecards.org/cgi-bin/carddisp.pl?gene=RAD51C
MPO	Myeloperoxidase	Protein Coding	19.63989639	https://www.genecards.org/cgi-bin/carddisp.pl?gene=MPO
LRPPRC	Leucine Rich Pentatricopeptide Repeat Containing	Protein Coding	19.63648224	https://www.genecards.org/cgi-bin/carddisp.pl?gene=LRPPRC
NDUFS7	NADH:Ubiquinone Oxidoreductase Core Subunit S7	Protein Coding	19.63420105	https://www.genecards.org/cgi-bin/carddisp.pl?gene=NDUFS7
SELP	Selectin P	Protein Coding	19.62434959	https://www.genecards.org/cgi-bin/carddisp.pl?gene=SELP
PLAT	Plasminogen Activator, Tissue Type	Protein Coding	19.61873245	https://www.genecards.org/cgi-bin/carddisp.pl?gene=PLAT
BDNF-AS	BDNF Antisense RNA	RNA Gene	19.61705017	https://www.genecards.org/cgi-bin/carddisp.pl?gene=BDNF-AS
GATA2	GATA Binding Protein 2	Protein Coding	19.60123253	https://www.genecards.org/cgi-bin/carddisp.pl?gene=GATA2
IGF1R	Insulin Like Growth Factor 1 Receptor	Protein Coding	19.596035	https://www.genecards.org/cgi-bin/carddisp.pl?gene=IGF1R
RRM2B	Ribonucleotide Reductase Regulatory TP53 Inducible Subunit M2B	Protein Coding	19.58397293	https://www.genecards.org/cgi-bin/carddisp.pl?gene=RRM2B
IGF2	Insulin Like Growth Factor 2	Protein Coding	19.55332375	https://www.genecards.org/cgi-bin/carddisp.pl?gene=IGF2
SNTA1	Syntrophin Alpha 1	Protein Coding	19.54856873	https://www.genecards.org/cgi-bin/carddisp.pl?gene=SNTA1
PHKG2	Phosphorylase Kinase Catalytic Subunit Gamma 2	Protein Coding	19.51845551	https://www.genecards.org/cgi-bin/carddisp.pl?gene=PHKG2
MT-CO1	Mitochondrially Encoded Cytochrome C Oxidase I	Protein Coding	19.5029068	https://www.genecards.org/cgi-bin/carddisp.pl?gene=MT-CO1
MYLK	Myosin Light Chain Kinase	Protein Coding	19.4994812	https://www.genecards.org/cgi-bin/carddisp.pl?gene=MYLK
TMPO	Thymopoietin	Protein Coding	19.48386002	https://www.genecards.org/cgi-bin/carddisp.pl?gene=TMPO
NDUFS1	NADH:Ubiquinone Oxidoreductase Core Subunit S1	Protein Coding	19.48148346	https://www.genecards.org/cgi-bin/carddisp.pl?gene=NDUFS1
TNFRSF11B	TNF Receptor Superfamily Member 11b	Protein Coding	19.47151184	https://www.genecards.org/cgi-bin/carddisp.pl?gene=TNFRSF11B
POMT1	Protein O-Mannosyltransferase 1	Protein Coding	19.45459747	https://www.genecards.org/cgi-bin/carddisp.pl?gene=POMT1
LOC126859827	BRD4-Independent Group 4 Enhancer GRCh37_chr6:149699707-149700906	Functional Element	19.43510628	https://www.genecards.org/cgi-bin/carddisp.pl?gene=LOC126859827
AIFM1	Apoptosis Inducing Factor Mitochondria Associated 1	Protein Coding	19.42617798	https://www.genecards.org/cgi-bin/carddisp.pl?gene=AIFM1
LAMB2	Laminin Subunit Beta 2	Protein Coding	19.41840553	https://www.genecards.org/cgi-bin/carddisp.pl?gene=LAMB2
SEMA3A	Semaphorin 3A	Protein Coding	19.39667511	https://www.genecards.org/cgi-bin/carddisp.pl?gene=SEMA3A
AVP	Arginine Vasopressin	Protein Coding	19.38923073	https://www.genecards.org/cgi-bin/carddisp.pl?gene=AVP
MEF2A	Myocyte Enhancer Factor 2A	Protein Coding	19.37116814	https://www.genecards.org/cgi-bin/carddisp.pl?gene=MEF2A
HNF1B	HNF1 Homeobox B	Protein Coding	19.37009048	https://www.genecards.org/cgi-bin/carddisp.pl?gene=HNF1B
CYP3A4	Cytochrome P450 Family 3 Subfamily A Member 4	Protein Coding	19.3548851	https://www.genecards.org/cgi-bin/carddisp.pl?gene=CYP3A4
BCL2	BCL2 Apoptosis Regulator	Protein Coding	19.33951187	https://www.genecards.org/cgi-bin/carddisp.pl?gene=BCL2
MIR126	MicroRNA 126	RNA Gene	19.31873703	https://www.genecards.org/cgi-bin/carddisp.pl?gene=MIR126
RPGRIP1L	RPGRIP1 Like	Protein Coding	19.31321144	https://www.genecards.org/cgi-bin/carddisp.pl?gene=RPGRIP1L
SCNN1A	Sodium Channel Epithelial 1 Subunit Alpha	Protein Coding	19.29938507	https://www.genecards.org/cgi-bin/carddisp.pl?gene=SCNN1A
GATM	Glycine Amidinotransferase	Protein Coding	19.2928257	https://www.genecards.org/cgi-bin/carddisp.pl?gene=GATM
CYP11A1	Cytochrome P450 Family 11 Subfamily A Member 1	Protein Coding	19.28728294	https://www.genecards.org/cgi-bin/carddisp.pl?gene=CYP11A1
PEX6	Peroxisomal Biogenesis Factor 6	Protein Coding	19.26812363	https://www.genecards.org/cgi-bin/carddisp.pl?gene=PEX6
LOC126806421	CDK7 Strongly-Dependent Group 2 Enhancer GRCh37_chr2:179407630-179408829	Functional Element	19.26570129	https://www.genecards.org/cgi-bin/carddisp.pl?gene=LOC126806421
HEG1	Heart Development Protein With EGF Like Domains 1	Protein Coding	19.26437378	https://www.genecards.org/cgi-bin/carddisp.pl?gene=HEG1
RPS19	Ribosomal Protein S19	Protein Coding	19.2372818	https://www.genecards.org/cgi-bin/carddisp.pl?gene=RPS19
STAT1	Signal Transducer And Activator Of Transcription 1	Protein Coding	19.22348022	https://www.genecards.org/cgi-bin/carddisp.pl?gene=STAT1
SLC2A1	Solute Carrier Family 2 Member 1	Protein Coding	19.21468544	https://www.genecards.org/cgi-bin/carddisp.pl?gene=SLC2A1
HP	Haptoglobin	Protein Coding	19.17746162	https://www.genecards.org/cgi-bin/carddisp.pl?gene=HP
CHEK2	Checkpoint Kinase 2	Protein Coding	19.16889	https://www.genecards.org/cgi-bin/carddisp.pl?gene=CHEK2
AGXT	Alanine--Glyoxylate Aminotransferase	Protein Coding	19.16351318	https://www.genecards.org/cgi-bin/carddisp.pl?gene=AGXT
DBH	Dopamine Beta-Hydroxylase	Protein Coding	19.15237427	https://www.genecards.org/cgi-bin/carddisp.pl?gene=DBH
BBS1	Bardet-Biedl Syndrome 1	Protein Coding	19.13891983	https://www.genecards.org/cgi-bin/carddisp.pl?gene=BBS1
MYRF	Myelin Regulatory Factor	Protein Coding	19.12631416	https://www.genecards.org/cgi-bin/carddisp.pl?gene=MYRF
KCNE5	Potassium Voltage-Gated Channel Subfamily E Regulatory Subunit 5	Protein Coding	19.12344742	https://www.genecards.org/cgi-bin/carddisp.pl?gene=KCNE5
INF2	Inverted Formin 2	Protein Coding	19.12287712	https://www.genecards.org/cgi-bin/carddisp.pl?gene=INF2
NDUFS2	NADH:Ubiquinone Oxidoreductase Core Subunit S2	Protein Coding	19.11354065	https://www.genecards.org/cgi-bin/carddisp.pl?gene=NDUFS2
SCN4A	Sodium Voltage-Gated Channel Alpha Subunit 4	Protein Coding	19.11211777	https://www.genecards.org/cgi-bin/carddisp.pl?gene=SCN4A
NUBPL	NUBP Iron-Sulfur Cluster Assembly Factor, Mitochondrial	Protein Coding	19.10384369	https://www.genecards.org/cgi-bin/carddisp.pl?gene=NUBPL
PGM1	Phosphoglucomutase 1	Protein Coding	19.08011627	https://www.genecards.org/cgi-bin/carddisp.pl?gene=PGM1
GDF9	Growth Differentiation Factor 9	Protein Coding	19.07119751	https://www.genecards.org/cgi-bin/carddisp.pl?gene=GDF9
CEP19	Centrosomal Protein 19	Protein Coding	19.07101059	https://www.genecards.org/cgi-bin/carddisp.pl?gene=CEP19
HIF1A	Hypoxia Inducible Factor 1 Subunit Alpha	Protein Coding	19.05608749	https://www.genecards.org/cgi-bin/carddisp.pl?gene=HIF1A
UMOD	Uromodulin	Protein Coding	19.05238342	https://www.genecards.org/cgi-bin/carddisp.pl?gene=UMOD
EPCAM	Epithelial Cell Adhesion Molecule	Protein Coding	19.03100967	https://www.genecards.org/cgi-bin/carddisp.pl?gene=EPCAM
BBS2	Bardet-Biedl Syndrome 2	Protein Coding	19.02404213	https://www.genecards.org/cgi-bin/carddisp.pl?gene=BBS2
VPS13B	Vacuolar Protein Sorting 13 Homolog B	Protein Coding	19.01377296	https://www.genecards.org/cgi-bin/carddisp.pl?gene=VPS13B
RASA1	RAS P21 Protein Activator 1	Protein Coding	19.01223183	https://www.genecards.org/cgi-bin/carddisp.pl?gene=RASA1
COX5A	Cytochrome C Oxidase Subunit 5A	Protein Coding	18.99822235	https://www.genecards.org/cgi-bin/carddisp.pl?gene=COX5A
SOX10	SRY-Box Transcription Factor 10	Protein Coding	18.99726486	https://www.genecards.org/cgi-bin/carddisp.pl?gene=SOX10
ERBB2	Erb-B2 Receptor Tyrosine Kinase 2	Protein Coding	18.99086761	https://www.genecards.org/cgi-bin/carddisp.pl?gene=ERBB2
GSN	Gelsolin	Protein Coding	18.98912048	https://www.genecards.org/cgi-bin/carddisp.pl?gene=GSN
GPC3	Glypican 3	Protein Coding	18.9849968	https://www.genecards.org/cgi-bin/carddisp.pl?gene=GPC3
BLM	BLM RecQ Like Helicase	Protein Coding	18.96521568	https://www.genecards.org/cgi-bin/carddisp.pl?gene=BLM
MMP1	Matrix Metallopeptidase 1	Protein Coding	18.95437622	https://www.genecards.org/cgi-bin/carddisp.pl?gene=MMP1
MIR221	MicroRNA 221	RNA Gene	18.94501305	https://www.genecards.org/cgi-bin/carddisp.pl?gene=MIR221
RPL3L	Ribosomal Protein L3 Like	Protein Coding	18.93180466	https://www.genecards.org/cgi-bin/carddisp.pl?gene=RPL3L
LCN2	Lipocalin 2	Protein Coding	18.89947128	https://www.genecards.org/cgi-bin/carddisp.pl?gene=LCN2
MTTP	Microsomal Triglyceride Transfer Protein	Protein Coding	18.86496735	https://www.genecards.org/cgi-bin/carddisp.pl?gene=MTTP
ALPL	Alkaline Phosphatase, Biomineralization Associated	Protein Coding	18.86093903	https://www.genecards.org/cgi-bin/carddisp.pl?gene=ALPL
PEX1	Peroxisomal Biogenesis Factor 1	Protein Coding	18.85298157	https://www.genecards.org/cgi-bin/carddisp.pl?gene=PEX1
SELE	Selectin E	Protein Coding	18.83939743	https://www.genecards.org/cgi-bin/carddisp.pl?gene=SELE
ADA	Adenosine Deaminase	Protein Coding	18.80221748	https://www.genecards.org/cgi-bin/carddisp.pl?gene=ADA
ASAH1	N-Acylsphingosine Amidohydrolase 1	Protein Coding	18.80054283	https://www.genecards.org/cgi-bin/carddisp.pl?gene=ASAH1
HSD17B4	Hydroxysteroid 17-Beta Dehydrogenase 4	Protein Coding	18.7919426	https://www.genecards.org/cgi-bin/carddisp.pl?gene=HSD17B4
NTRK1	Neurotrophic Receptor Tyrosine Kinase 1	Protein Coding	18.79065132	https://www.genecards.org/cgi-bin/carddisp.pl?gene=NTRK1
EVC2	EvC Ciliary Complex Subunit 2	Protein Coding	18.79034042	https://www.genecards.org/cgi-bin/carddisp.pl?gene=EVC2
LIPA	Lipase A, Lysosomal Acid Type	Protein Coding	18.78995323	https://www.genecards.org/cgi-bin/carddisp.pl?gene=LIPA
PDE3A	Phosphodiesterase 3A	Protein Coding	18.76983261	https://www.genecards.org/cgi-bin/carddisp.pl?gene=PDE3A
CLCNKB	Chloride Voltage-Gated Channel Kb	Protein Coding	18.75123405	https://www.genecards.org/cgi-bin/carddisp.pl?gene=CLCNKB
SOD2-OT1	SOD2 Overlapping Transcript 1	RNA Gene	18.73870659	https://www.genecards.org/cgi-bin/carddisp.pl?gene=SOD2-OT1
G6PC3	Glucose-6-Phosphatase Catalytic Subunit 3	Protein Coding	18.73633575	https://www.genecards.org/cgi-bin/carddisp.pl?gene=G6PC3
CHDS1	Coronary Heart Disease, Susceptibility To, 1	Genetic Locus	18.73503876	https://www.genecards.org/cgi-bin/carddisp.pl?gene=CHDS1
AFP	Alpha Fetoprotein	Protein Coding	18.72686386	https://www.genecards.org/cgi-bin/carddisp.pl?gene=AFP
SDHC	Succinate Dehydrogenase Complex Subunit C	Protein Coding	18.72019958	https://www.genecards.org/cgi-bin/carddisp.pl?gene=SDHC
MAOA	Monoamine Oxidase A	Protein Coding	18.71530724	https://www.genecards.org/cgi-bin/carddisp.pl?gene=MAOA
KAT6B	Lysine Acetyltransferase 6B	Protein Coding	18.71514511	https://www.genecards.org/cgi-bin/carddisp.pl?gene=KAT6B
IL1A	Interleukin 1 Alpha	Protein Coding	18.70676804	https://www.genecards.org/cgi-bin/carddisp.pl?gene=IL1A
EGF	Epidermal Growth Factor	Protein Coding	18.70162964	https://www.genecards.org/cgi-bin/carddisp.pl?gene=EGF
PHKA2	Phosphorylase Kinase Regulatory Subunit Alpha 2	Protein Coding	18.67418671	https://www.genecards.org/cgi-bin/carddisp.pl?gene=PHKA2
NDUFS6	NADH:Ubiquinone Oxidoreductase Subunit S6	Protein Coding	18.67201614	https://www.genecards.org/cgi-bin/carddisp.pl?gene=NDUFS6
IDS	Iduronate 2-Sulfatase	Protein Coding	18.66013336	https://www.genecards.org/cgi-bin/carddisp.pl?gene=IDS
FGFR3	Fibroblast Growth Factor Receptor 3	Protein Coding	18.6588707	https://www.genecards.org/cgi-bin/carddisp.pl?gene=FGFR3
PRKACA	Protein Kinase CAMP-Activated Catalytic Subunit Alpha	Protein Coding	18.64432335	https://www.genecards.org/cgi-bin/carddisp.pl?gene=PRKACA
GYG1	Glycogenin 1	Protein Coding	18.63665581	https://www.genecards.org/cgi-bin/carddisp.pl?gene=GYG1
CASP3	Caspase 3	Protein Coding	18.63189125	https://www.genecards.org/cgi-bin/carddisp.pl?gene=CASP3
SFTPC	Surfactant Protein C	Protein Coding	18.5819931	https://www.genecards.org/cgi-bin/carddisp.pl?gene=SFTPC
IRS1	Insulin Receptor Substrate 1	Protein Coding	18.57428551	https://www.genecards.org/cgi-bin/carddisp.pl?gene=IRS1
MTHFD1	Methylenetetrahydrofolate Dehydrogenase, Cyclohydrolase And Formyltetrahydrofolate Synthetase 1	Protein Coding	18.55965996	https://www.genecards.org/cgi-bin/carddisp.pl?gene=MTHFD1
COL5A1	Collagen Type V Alpha 1 Chain	Protein Coding	18.55280685	https://www.genecards.org/cgi-bin/carddisp.pl?gene=COL5A1
HBA2	Hemoglobin Subunit Alpha 2	Protein Coding	18.54941177	https://www.genecards.org/cgi-bin/carddisp.pl?gene=HBA2
UCP2	Uncoupling Protein 2	Protein Coding	18.5493145	https://www.genecards.org/cgi-bin/carddisp.pl?gene=UCP2
FANCI	FA Complementation Group I	Protein Coding	18.54220009	https://www.genecards.org/cgi-bin/carddisp.pl?gene=FANCI
GRK2	G Protein-Coupled Receptor Kinase 2	Protein Coding	18.53885841	https://www.genecards.org/cgi-bin/carddisp.pl?gene=GRK2
COL4A1	Collagen Type IV Alpha 1 Chain	Protein Coding	18.53729439	https://www.genecards.org/cgi-bin/carddisp.pl?gene=COL4A1
SDHAF1	Succinate Dehydrogenase Complex Assembly Factor 1	Protein Coding	18.53275681	https://www.genecards.org/cgi-bin/carddisp.pl?gene=SDHAF1
TRAF7	TNF Receptor Associated Factor 7	Protein Coding	18.52976036	https://www.genecards.org/cgi-bin/carddisp.pl?gene=TRAF7
LCAT	Lecithin-Cholesterol Acyltransferase	Protein Coding	18.52073669	https://www.genecards.org/cgi-bin/carddisp.pl?gene=LCAT
CD34	CD34 Molecule	Protein Coding	18.50349998	https://www.genecards.org/cgi-bin/carddisp.pl?gene=CD34
CTNS	Cystinosin, Lysosomal Cystine Transporter	Protein Coding	18.50281525	https://www.genecards.org/cgi-bin/carddisp.pl?gene=CTNS
SLC12A3	Solute Carrier Family 12 Member 3	Protein Coding	18.50071526	https://www.genecards.org/cgi-bin/carddisp.pl?gene=SLC12A3
SPP1	Secreted Phosphoprotein 1	Protein Coding	18.49639893	https://www.genecards.org/cgi-bin/carddisp.pl?gene=SPP1
PMS2	PMS1 Homolog 2, Mismatch Repair System Component	Protein Coding	18.47523117	https://www.genecards.org/cgi-bin/carddisp.pl?gene=PMS2
AGPAT2	1-Acylglycerol-3-Phosphate O-Acyltransferase 2	Protein Coding	18.47167969	https://www.genecards.org/cgi-bin/carddisp.pl?gene=AGPAT2
PDLIM3	PDZ And LIM Domain 3	Protein Coding	18.46404648	https://www.genecards.org/cgi-bin/carddisp.pl?gene=PDLIM3
ILK	Integrin Linked Kinase	Protein Coding	18.45230103	https://www.genecards.org/cgi-bin/carddisp.pl?gene=ILK
LOC126861898	BRD4-Independent Group 4 Enhancer GRCh37_chr14:23893609-23894808	Functional Element	18.44489288	https://www.genecards.org/cgi-bin/carddisp.pl?gene=LOC126861898
SMPD1	Sphingomyelin Phosphodiesterase 1	Protein Coding	18.44224167	https://www.genecards.org/cgi-bin/carddisp.pl?gene=SMPD1
MGP	Matrix Gla Protein	Protein Coding	18.442173	https://www.genecards.org/cgi-bin/carddisp.pl?gene=MGP
GFAP	Glial Fibrillary Acidic Protein	Protein Coding	18.43835449	https://www.genecards.org/cgi-bin/carddisp.pl?gene=GFAP
CKM	Creatine Kinase, M-Type	Protein Coding	18.43447113	https://www.genecards.org/cgi-bin/carddisp.pl?gene=CKM
TIMP1	TIMP Metallopeptidase Inhibitor 1	Protein Coding	18.42974091	https://www.genecards.org/cgi-bin/carddisp.pl?gene=TIMP1
MYC	MYC Proto-Oncogene, BHLH Transcription Factor	Protein Coding	18.4137249	https://www.genecards.org/cgi-bin/carddisp.pl?gene=MYC
GNPTAB	N-Acetylglucosamine-1-Phosphate Transferase Subunits Alpha And Beta	Protein Coding	18.38464165	https://www.genecards.org/cgi-bin/carddisp.pl?gene=GNPTAB
ADRA2C	Adrenoceptor Alpha 2C	Protein Coding	18.37457848	https://www.genecards.org/cgi-bin/carddisp.pl?gene=ADRA2C
MT-LIPCAR	Mitochondrially Encoded Long Non-Coding Cardiac Associated RNA	Uncategorized	18.37290192	https://www.genecards.org/cgi-bin/carddisp.pl?gene=MT-LIPCAR
DHFR	Dihydrofolate Reductase	Protein Coding	18.36965942	https://www.genecards.org/cgi-bin/carddisp.pl?gene=DHFR
ARSB	Arylsulfatase B	Protein Coding	18.35908699	https://www.genecards.org/cgi-bin/carddisp.pl?gene=ARSB
ACADS	Acyl-CoA Dehydrogenase Short Chain	Protein Coding	18.3410759	https://www.genecards.org/cgi-bin/carddisp.pl?gene=ACADS
BRD4	Bromodomain Containing 4	Protein Coding	18.33991432	https://www.genecards.org/cgi-bin/carddisp.pl?gene=BRD4
DLAT	Dihydrolipoamide S-Acetyltransferase	Protein Coding	18.33584976	https://www.genecards.org/cgi-bin/carddisp.pl?gene=DLAT
PRL	Prolactin	Protein Coding	18.32882881	https://www.genecards.org/cgi-bin/carddisp.pl?gene=PRL
PDGFRB	Platelet Derived Growth Factor Receptor Beta	Protein Coding	18.32590866	https://www.genecards.org/cgi-bin/carddisp.pl?gene=PDGFRB
CALR	Calreticulin	Protein Coding	18.3164196	https://www.genecards.org/cgi-bin/carddisp.pl?gene=CALR
ABCB11	ATP Binding Cassette Subfamily B Member 11	Protein Coding	18.30598068	https://www.genecards.org/cgi-bin/carddisp.pl?gene=ABCB11
CAVIN1	Caveolae Associated Protein 1	Protein Coding	18.28092766	https://www.genecards.org/cgi-bin/carddisp.pl?gene=CAVIN1
NDUFA1	NADH:Ubiquinone Oxidoreductase Subunit A1	Protein Coding	18.26685524	https://www.genecards.org/cgi-bin/carddisp.pl?gene=NDUFA1
STAR	Steroidogenic Acute Regulatory Protein	Protein Coding	18.26463699	https://www.genecards.org/cgi-bin/carddisp.pl?gene=STAR
EIF2B2	Eukaryotic Translation Initiation Factor 2B Subunit Beta	Protein Coding	18.24949455	https://www.genecards.org/cgi-bin/carddisp.pl?gene=EIF2B2
CD40	CD40 Molecule	Protein Coding	18.24592209	https://www.genecards.org/cgi-bin/carddisp.pl?gene=CD40
MTOR	Mechanistic Target Of Rapamycin Kinase	Protein Coding	18.24470711	https://www.genecards.org/cgi-bin/carddisp.pl?gene=MTOR
SETBP1	SET Binding Protein 1	Protein Coding	18.22664261	https://www.genecards.org/cgi-bin/carddisp.pl?gene=SETBP1
GJB2	Gap Junction Protein Beta 2	Protein Coding	18.21894646	https://www.genecards.org/cgi-bin/carddisp.pl?gene=GJB2
HGF	Hepatocyte Growth Factor	Protein Coding	18.21691132	https://www.genecards.org/cgi-bin/carddisp.pl?gene=HGF
PFHB2	Progressive Familial Heart Block, Type II	Genetic Locus	18.20617485	https://www.genecards.org/cgi-bin/carddisp.pl?gene=PFHB2
LRP2	LDL Receptor Related Protein 2	Protein Coding	18.20435715	https://www.genecards.org/cgi-bin/carddisp.pl?gene=LRP2
ERCC4	ERCC Excision Repair 4, Endonuclease Catalytic Subunit	Protein Coding	18.20129395	https://www.genecards.org/cgi-bin/carddisp.pl?gene=ERCC4
CAPN15	Calpain 15	Protein Coding	18.19581032	https://www.genecards.org/cgi-bin/carddisp.pl?gene=CAPN15
HSD11B2	Hydroxysteroid 11-Beta Dehydrogenase 2	Protein Coding	18.1951828	https://www.genecards.org/cgi-bin/carddisp.pl?gene=HSD11B2
SBDS	SBDS Ribosome Maturation Factor	Protein Coding	18.19174576	https://www.genecards.org/cgi-bin/carddisp.pl?gene=SBDS
GHRL	Ghrelin And Obestatin Prepropeptide	Protein Coding	18.15977478	https://www.genecards.org/cgi-bin/carddisp.pl?gene=GHRL
APLN	Apelin	Protein Coding	18.13523483	https://www.genecards.org/cgi-bin/carddisp.pl?gene=APLN
BOLA3	BolA Family Member 3	Protein Coding	18.12108231	https://www.genecards.org/cgi-bin/carddisp.pl?gene=BOLA3
ZMPSTE24	Zinc Metallopeptidase STE24	Protein Coding	18.11759567	https://www.genecards.org/cgi-bin/carddisp.pl?gene=ZMPSTE24
APOA5	Apolipoprotein A5	Protein Coding	18.10926628	https://www.genecards.org/cgi-bin/carddisp.pl?gene=APOA5
TXNRD2	Thioredoxin Reductase 2	Protein Coding	18.08584213	https://www.genecards.org/cgi-bin/carddisp.pl?gene=TXNRD2
F8	Coagulation Factor VIII	Protein Coding	18.05399704	https://www.genecards.org/cgi-bin/carddisp.pl?gene=F8
ATP5F1E	ATP Synthase F1 Subunit Epsilon	Protein Coding	18.04685783	https://www.genecards.org/cgi-bin/carddisp.pl?gene=ATP5F1E
NR1H4	Nuclear Receptor Subfamily 1 Group H Member 4	Protein Coding	18.04658127	https://www.genecards.org/cgi-bin/carddisp.pl?gene=NR1H4
KCNK3	Potassium Two Pore Domain Channel Subfamily K Member 3	Protein Coding	18.01041031	https://www.genecards.org/cgi-bin/carddisp.pl?gene=KCNK3
NDUFS8	NADH:Ubiquinone Oxidoreductase Core Subunit S8	Protein Coding	17.98934555	https://www.genecards.org/cgi-bin/carddisp.pl?gene=NDUFS8
NNT	Nicotinamide Nucleotide Transhydrogenase	Protein Coding	17.98609352	https://www.genecards.org/cgi-bin/carddisp.pl?gene=NNT
GAPDH	Glyceraldehyde-3-Phosphate Dehydrogenase	Protein Coding	17.97320938	https://www.genecards.org/cgi-bin/carddisp.pl?gene=GAPDH
NOTCH3	Notch Receptor 3	Protein Coding	17.96806717	https://www.genecards.org/cgi-bin/carddisp.pl?gene=NOTCH3
NEU1	Neuraminidase 1	Protein Coding	17.96126747	https://www.genecards.org/cgi-bin/carddisp.pl?gene=NEU1
IL4	Interleukin 4	Protein Coding	17.95986176	https://www.genecards.org/cgi-bin/carddisp.pl?gene=IL4
PFKM	Phosphofructokinase, Muscle	Protein Coding	17.95742416	https://www.genecards.org/cgi-bin/carddisp.pl?gene=PFKM
PTH	Parathyroid Hormone	Protein Coding	17.94956589	https://www.genecards.org/cgi-bin/carddisp.pl?gene=PTH
MIR140	MicroRNA 140	RNA Gene	17.94048309	https://www.genecards.org/cgi-bin/carddisp.pl?gene=MIR140
IL1RN	Interleukin 1 Receptor Antagonist	Protein Coding	17.93617249	https://www.genecards.org/cgi-bin/carddisp.pl?gene=IL1RN
HNF4A	Hepatocyte Nuclear Factor 4 Alpha	Protein Coding	17.92475891	https://www.genecards.org/cgi-bin/carddisp.pl?gene=HNF4A
NBN	Nibrin	Protein Coding	17.91690254	https://www.genecards.org/cgi-bin/carddisp.pl?gene=NBN
MIR133B	MicroRNA 133b	RNA Gene	17.91535378	https://www.genecards.org/cgi-bin/carddisp.pl?gene=MIR133B
MIR208A	MicroRNA 208a	RNA Gene	17.91240692	https://www.genecards.org/cgi-bin/carddisp.pl?gene=MIR208A
RASA2	RAS P21 Protein Activator 2	Protein Coding	17.90992928	https://www.genecards.org/cgi-bin/carddisp.pl?gene=RASA2
GATAD1	GATA Zinc Finger Domain Containing 1	Protein Coding	17.89307404	https://www.genecards.org/cgi-bin/carddisp.pl?gene=GATAD1
PRKCA	Protein Kinase C Alpha	Protein Coding	17.8916111	https://www.genecards.org/cgi-bin/carddisp.pl?gene=PRKCA
ASPH	Aspartate Beta-Hydroxylase	Protein Coding	17.88899231	https://www.genecards.org/cgi-bin/carddisp.pl?gene=ASPH
GMPPB	GDP-Mannose Pyrophosphorylase B	Protein Coding	17.8749733	https://www.genecards.org/cgi-bin/carddisp.pl?gene=GMPPB
CHDS2	Coronary Heart Disease, Susceptibility To, 2	Genetic Locus	17.87414169	https://www.genecards.org/cgi-bin/carddisp.pl?gene=CHDS2
CHDS3	Coronary Heart Disease, Susceptibility To, 3	Genetic Locus	17.87414169	https://www.genecards.org/cgi-bin/carddisp.pl?gene=CHDS3
PON2	Paraoxonase 2	Protein Coding	17.85115814	https://www.genecards.org/cgi-bin/carddisp.pl?gene=PON2
GAS5	Growth Arrest Specific 5	RNA Gene	17.84994888	https://www.genecards.org/cgi-bin/carddisp.pl?gene=GAS5
DNMT3A	DNA Methyltransferase 3 Alpha	Protein Coding	17.84967041	https://www.genecards.org/cgi-bin/carddisp.pl?gene=DNMT3A
NDUFS3	NADH:Ubiquinone Oxidoreductase Core Subunit S3	Protein Coding	17.82348633	https://www.genecards.org/cgi-bin/carddisp.pl?gene=NDUFS3
COL11A2	Collagen Type XI Alpha 2 Chain	Protein Coding	17.82065201	https://www.genecards.org/cgi-bin/carddisp.pl?gene=COL11A2
PYGL	Glycogen Phosphorylase L	Protein Coding	17.81715775	https://www.genecards.org/cgi-bin/carddisp.pl?gene=PYGL
MT-ATP6	Mitochondrially Encoded ATP Synthase Membrane Subunit 6	Protein Coding	17.8110199	https://www.genecards.org/cgi-bin/carddisp.pl?gene=MT-ATP6
HFM1	Helicase For Meiosis 1	Protein Coding	17.79862404	https://www.genecards.org/cgi-bin/carddisp.pl?gene=HFM1
MIR22	MicroRNA 22	RNA Gene	17.78992844	https://www.genecards.org/cgi-bin/carddisp.pl?gene=MIR22
CD4	CD4 Molecule	Protein Coding	17.78921318	https://www.genecards.org/cgi-bin/carddisp.pl?gene=CD4
CCN2	Cellular Communication Network Factor 2	Protein Coding	17.78355217	https://www.genecards.org/cgi-bin/carddisp.pl?gene=CCN2
COQ8B	Coenzyme Q8B	Protein Coding	17.77256584	https://www.genecards.org/cgi-bin/carddisp.pl?gene=COQ8B
NR0B1	Nuclear Receptor Subfamily 0 Group B Member 1	Protein Coding	17.74751663	https://www.genecards.org/cgi-bin/carddisp.pl?gene=NR0B1
PEX7	Peroxisomal Biogenesis Factor 7	Protein Coding	17.74317932	https://www.genecards.org/cgi-bin/carddisp.pl?gene=PEX7
BRIP1	BRCA1 Interacting Helicase 1	Protein Coding	17.72660065	https://www.genecards.org/cgi-bin/carddisp.pl?gene=BRIP1
DZIP1	DAZ Interacting Zinc Finger Protein 1	Protein Coding	17.72297287	https://www.genecards.org/cgi-bin/carddisp.pl?gene=DZIP1
NFKB1	Nuclear Factor Kappa B Subunit 1	Protein Coding	17.70581055	https://www.genecards.org/cgi-bin/carddisp.pl?gene=NFKB1
CD8A	CD8 Subunit Alpha	Protein Coding	17.70445633	https://www.genecards.org/cgi-bin/carddisp.pl?gene=CD8A
PCCB	Propionyl-CoA Carboxylase Subunit Beta	Protein Coding	17.67561913	https://www.genecards.org/cgi-bin/carddisp.pl?gene=PCCB
VCP	Valosin Containing Protein	Protein Coding	17.67191315	https://www.genecards.org/cgi-bin/carddisp.pl?gene=VCP
PHKB	Phosphorylase Kinase Regulatory Subunit Beta	Protein Coding	17.66881371	https://www.genecards.org/cgi-bin/carddisp.pl?gene=PHKB
RFH1	Renal Failure, Progressive, With Hypertension	Genetic Locus	17.66175079	https://www.genecards.org/cgi-bin/carddisp.pl?gene=RFH1
LRP6	LDL Receptor Related Protein 6	Protein Coding	17.64667892	https://www.genecards.org/cgi-bin/carddisp.pl?gene=LRP6
MIR328	MicroRNA 328	RNA Gene	17.63894081	https://www.genecards.org/cgi-bin/carddisp.pl?gene=MIR328
NKX2-1	NK2 Homeobox 1	Protein Coding	17.6380043	https://www.genecards.org/cgi-bin/carddisp.pl?gene=NKX2-1
SGCG	Sarcoglycan Gamma	Protein Coding	17.63466263	https://www.genecards.org/cgi-bin/carddisp.pl?gene=SGCG
FTL	Ferritin Light Chain	Protein Coding	17.62127304	https://www.genecards.org/cgi-bin/carddisp.pl?gene=FTL
ERCC1	ERCC Excision Repair 1, Endonuclease Non-Catalytic Subunit	Protein Coding	17.61974716	https://www.genecards.org/cgi-bin/carddisp.pl?gene=ERCC1
PEX5	Peroxisomal Biogenesis Factor 5	Protein Coding	17.59993744	https://www.genecards.org/cgi-bin/carddisp.pl?gene=PEX5
ABCB7	ATP Binding Cassette Subfamily B Member 7	Protein Coding	17.5977211	https://www.genecards.org/cgi-bin/carddisp.pl?gene=ABCB7
GRK5	G Protein-Coupled Receptor Kinase 5	Protein Coding	17.57264709	https://www.genecards.org/cgi-bin/carddisp.pl?gene=GRK5
MCM8	Minichromosome Maintenance 8 Homologous Recombination Repair Factor	Protein Coding	17.55918503	https://www.genecards.org/cgi-bin/carddisp.pl?gene=MCM8
RANGRF	RAN Guanine Nucleotide Release Factor	Protein Coding	17.55804443	https://www.genecards.org/cgi-bin/carddisp.pl?gene=RANGRF
DOLK	Dolichol Kinase	Protein Coding	17.54816246	https://www.genecards.org/cgi-bin/carddisp.pl?gene=DOLK
BBS7	Bardet-Biedl Syndrome 7	Protein Coding	17.54029083	https://www.genecards.org/cgi-bin/carddisp.pl?gene=BBS7
SLC4A3	Solute Carrier Family 4 Member 3	Protein Coding	17.53676796	https://www.genecards.org/cgi-bin/carddisp.pl?gene=SLC4A3
SCYL1	SCY1 Like Pseudokinase 1	Protein Coding	17.53462029	https://www.genecards.org/cgi-bin/carddisp.pl?gene=SCYL1
ELAC2	ElaC Ribonuclease Z 2	Protein Coding	17.52614021	https://www.genecards.org/cgi-bin/carddisp.pl?gene=ELAC2
CSF3	Colony Stimulating Factor 3	Protein Coding	17.51037598	https://www.genecards.org/cgi-bin/carddisp.pl?gene=CSF3
GNRH1	Gonadotropin Releasing Hormone 1	Protein Coding	17.48608971	https://www.genecards.org/cgi-bin/carddisp.pl?gene=GNRH1
FUCA1	Alpha-L-Fucosidase 1	Protein Coding	17.47318649	https://www.genecards.org/cgi-bin/carddisp.pl?gene=FUCA1
FIGLA	Folliculogenesis Specific BHLH Transcription Factor	Protein Coding	17.44446182	https://www.genecards.org/cgi-bin/carddisp.pl?gene=FIGLA
DNMT3B	DNA Methyltransferase 3 Beta	Protein Coding	17.43324852	https://www.genecards.org/cgi-bin/carddisp.pl?gene=DNMT3B
CALCA	Calcitonin Related Polypeptide Alpha	Protein Coding	17.4239521	https://www.genecards.org/cgi-bin/carddisp.pl?gene=CALCA
ECE1	Endothelin Converting Enzyme 1	Protein Coding	17.41736412	https://www.genecards.org/cgi-bin/carddisp.pl?gene=ECE1
FGF2	Fibroblast Growth Factor 2	Protein Coding	17.41488647	https://www.genecards.org/cgi-bin/carddisp.pl?gene=FGF2
PHKA1	Phosphorylase Kinase Regulatory Subunit Alpha 1	Protein Coding	17.40490341	https://www.genecards.org/cgi-bin/carddisp.pl?gene=PHKA1
NRG1	Neuregulin 1	Protein Coding	17.40380669	https://www.genecards.org/cgi-bin/carddisp.pl?gene=NRG1
BCHE	Butyrylcholinesterase	Protein Coding	17.390522	https://www.genecards.org/cgi-bin/carddisp.pl?gene=BCHE
TECRL	Trans-2,3-Enoyl-CoA Reductase Like	Protein Coding	17.38928986	https://www.genecards.org/cgi-bin/carddisp.pl?gene=TECRL
MLH1	MutL Homolog 1	Protein Coding	17.38537979	https://www.genecards.org/cgi-bin/carddisp.pl?gene=MLH1
FIG4	FIG4 Phosphoinositide 5-Phosphatase	Protein Coding	17.38402748	https://www.genecards.org/cgi-bin/carddisp.pl?gene=FIG4
C14orf39	Chromosome 14 Open Reading Frame 39	Protein Coding	17.37084198	https://www.genecards.org/cgi-bin/carddisp.pl?gene=C14orf39
CLPB	ClpB Family Mitochondrial Disaggregase	Protein Coding	17.36981392	https://www.genecards.org/cgi-bin/carddisp.pl?gene=CLPB
SNCA	Synuclein Alpha	Protein Coding	17.36902237	https://www.genecards.org/cgi-bin/carddisp.pl?gene=SNCA
EDNRB	Endothelin Receptor Type B	Protein Coding	17.3656292	https://www.genecards.org/cgi-bin/carddisp.pl?gene=EDNRB
RRAS	RAS Related	Protein Coding	17.36471558	https://www.genecards.org/cgi-bin/carddisp.pl?gene=RRAS
KCNJ1	Potassium Inwardly Rectifying Channel Subfamily J Member 1	Protein Coding	17.35077667	https://www.genecards.org/cgi-bin/carddisp.pl?gene=KCNJ1
TMEM260	Transmembrane Protein 260	Protein Coding	17.34841347	https://www.genecards.org/cgi-bin/carddisp.pl?gene=TMEM260
LOC110806306	Telomerase RNA Component (TERC) Promoter	Functional Element	17.34671211	https://www.genecards.org/cgi-bin/carddisp.pl?gene=LOC110806306
SLC12A1	Solute Carrier Family 12 Member 1	Protein Coding	17.34399986	https://www.genecards.org/cgi-bin/carddisp.pl?gene=SLC12A1
IL17A	Interleukin 17A	Protein Coding	17.33779907	https://www.genecards.org/cgi-bin/carddisp.pl?gene=IL17A
MYCN	MYCN Proto-Oncogene, BHLH Transcription Factor	Protein Coding	17.33340454	https://www.genecards.org/cgi-bin/carddisp.pl?gene=MYCN
FOXC2	Forkhead Box C2	Protein Coding	17.31797791	https://www.genecards.org/cgi-bin/carddisp.pl?gene=FOXC2
NDUFA11	NADH:Ubiquinone Oxidoreductase Subunit A11	Protein Coding	17.31703758	https://www.genecards.org/cgi-bin/carddisp.pl?gene=NDUFA11
CTSD	Cathepsin D	Protein Coding	17.31256676	https://www.genecards.org/cgi-bin/carddisp.pl?gene=CTSD
RETN	Resistin	Protein Coding	17.30596161	https://www.genecards.org/cgi-bin/carddisp.pl?gene=RETN
RMND1	Required For Meiotic Nuclear Division 1 Homolog	Protein Coding	17.29981804	https://www.genecards.org/cgi-bin/carddisp.pl?gene=RMND1
OPA3	Outer Mitochondrial Membrane Lipid Metabolism Regulator OPA3	Protein Coding	17.29296875	https://www.genecards.org/cgi-bin/carddisp.pl?gene=OPA3
EPHB4	EPH Receptor B4	Protein Coding	17.28633308	https://www.genecards.org/cgi-bin/carddisp.pl?gene=EPHB4
ATPAF2	ATP Synthase Mitochondrial F1 Complex Assembly Factor 2	Protein Coding	17.27000618	https://www.genecards.org/cgi-bin/carddisp.pl?gene=ATPAF2
EPG5	Ectopic P-Granules 5 Autophagy Tethering Factor	Protein Coding	17.26527596	https://www.genecards.org/cgi-bin/carddisp.pl?gene=EPG5
TCN2	Transcobalamin 2	Protein Coding	17.26205826	https://www.genecards.org/cgi-bin/carddisp.pl?gene=TCN2
PGM3	Phosphoglucomutase 3	Protein Coding	17.25748062	https://www.genecards.org/cgi-bin/carddisp.pl?gene=PGM3
COL5A2	Collagen Type V Alpha 2 Chain	Protein Coding	17.24857712	https://www.genecards.org/cgi-bin/carddisp.pl?gene=COL5A2
MSH6	MutS Homolog 6	Protein Coding	17.23932076	https://www.genecards.org/cgi-bin/carddisp.pl?gene=MSH6
EDN3	Endothelin 3	Protein Coding	17.2356987	https://www.genecards.org/cgi-bin/carddisp.pl?gene=EDN3
LIG4	DNA Ligase 4	Protein Coding	17.23381615	https://www.genecards.org/cgi-bin/carddisp.pl?gene=LIG4
TYMP	Thymidine Phosphorylase	Protein Coding	17.2312851	https://www.genecards.org/cgi-bin/carddisp.pl?gene=TYMP
CHST14	Carbohydrate Sulfotransferase 14	Protein Coding	17.22875977	https://www.genecards.org/cgi-bin/carddisp.pl?gene=CHST14
APP	Amyloid Beta Precursor Protein	Protein Coding	17.2265873	https://www.genecards.org/cgi-bin/carddisp.pl?gene=APP
FANCF	FA Complementation Group F	Protein Coding	17.22605896	https://www.genecards.org/cgi-bin/carddisp.pl?gene=FANCF
ITGAM	Integrin Subunit Alpha M	Protein Coding	17.22499847	https://www.genecards.org/cgi-bin/carddisp.pl?gene=ITGAM
TNXB	Tenascin XB	Protein Coding	17.22347641	https://www.genecards.org/cgi-bin/carddisp.pl?gene=TNXB
C4A	Complement C4A (Chido/Rodgers Blood Group)	Protein Coding	17.217062	https://www.genecards.org/cgi-bin/carddisp.pl?gene=C4A
RUNX1	RUNX Family Transcription Factor 1	Protein Coding	17.19647598	https://www.genecards.org/cgi-bin/carddisp.pl?gene=RUNX1
MIAT	Myocardial Infarction Associated Transcript	RNA Gene	17.19034386	https://www.genecards.org/cgi-bin/carddisp.pl?gene=MIAT
BACE1-AS	BACE1 Antisense RNA	RNA Gene	17.16744995	https://www.genecards.org/cgi-bin/carddisp.pl?gene=BACE1-AS
FLT1	Fms Related Receptor Tyrosine Kinase 1	Protein Coding	17.16172791	https://www.genecards.org/cgi-bin/carddisp.pl?gene=FLT1
TRIM63	Tripartite Motif Containing 63	Protein Coding	17.16135597	https://www.genecards.org/cgi-bin/carddisp.pl?gene=TRIM63
KCND2	Potassium Voltage-Gated Channel Subfamily D Member 2	Protein Coding	17.15234375	https://www.genecards.org/cgi-bin/carddisp.pl?gene=KCND2
TPM3	Tropomyosin 3	Protein Coding	17.14120102	https://www.genecards.org/cgi-bin/carddisp.pl?gene=TPM3
TEK	TEK Receptor Tyrosine Kinase	Protein Coding	17.1354847	https://www.genecards.org/cgi-bin/carddisp.pl?gene=TEK
GLI3	GLI Family Zinc Finger 3	Protein Coding	17.13451004	https://www.genecards.org/cgi-bin/carddisp.pl?gene=GLI3
SPEG	Striated Muscle Enriched Protein Kinase	Protein Coding	17.11322594	https://www.genecards.org/cgi-bin/carddisp.pl?gene=SPEG
SMG9	SMG9 Nonsense Mediated MRNA Decay Factor	Protein Coding	17.10835075	https://www.genecards.org/cgi-bin/carddisp.pl?gene=SMG9
PEX26	Peroxisomal Biogenesis Factor 26	Protein Coding	17.10661697	https://www.genecards.org/cgi-bin/carddisp.pl?gene=PEX26
HSPG2	Heparan Sulfate Proteoglycan 2	Protein Coding	17.10447884	https://www.genecards.org/cgi-bin/carddisp.pl?gene=HSPG2
F13A1	Coagulation Factor XIII A Chain	Protein Coding	17.09557533	https://www.genecards.org/cgi-bin/carddisp.pl?gene=F13A1
SLC2A10	Solute Carrier Family 2 Member 10	Protein Coding	17.08387375	https://www.genecards.org/cgi-bin/carddisp.pl?gene=SLC2A10
DNMT1	DNA Methyltransferase 1	Protein Coding	17.0790844	https://www.genecards.org/cgi-bin/carddisp.pl?gene=DNMT1
NDUFAF1	NADH:Ubiquinone Oxidoreductase Complex Assembly Factor 1	Protein Coding	17.07270622	https://www.genecards.org/cgi-bin/carddisp.pl?gene=NDUFAF1
NDUFB3	NADH:Ubiquinone Oxidoreductase Subunit B3	Protein Coding	17.06322289	https://www.genecards.org/cgi-bin/carddisp.pl?gene=NDUFB3
BGLAP	Bone Gamma-Carboxyglutamate Protein	Protein Coding	17.06031609	https://www.genecards.org/cgi-bin/carddisp.pl?gene=BGLAP
BBS10	Bardet-Biedl Syndrome 10	Protein Coding	17.05685616	https://www.genecards.org/cgi-bin/carddisp.pl?gene=BBS10
MMACHC	Metabolism Of Cobalamin Associated C	Protein Coding	17.02302742	https://www.genecards.org/cgi-bin/carddisp.pl?gene=MMACHC
MECOM	MDS1 And EVI1 Complex Locus	Protein Coding	17.02249908	https://www.genecards.org/cgi-bin/carddisp.pl?gene=MECOM
CKB	Creatine Kinase B	Protein Coding	17.01412964	https://www.genecards.org/cgi-bin/carddisp.pl?gene=CKB
PUS1	Pseudouridine Synthase 1	Protein Coding	16.99918938	https://www.genecards.org/cgi-bin/carddisp.pl?gene=PUS1
SOD2	Superoxide Dismutase 2	Protein Coding	16.99120903	https://www.genecards.org/cgi-bin/carddisp.pl?gene=SOD2
SEMA3E	Semaphorin 3E	Protein Coding	16.98691559	https://www.genecards.org/cgi-bin/carddisp.pl?gene=SEMA3E
DHCR7	7-Dehydrocholesterol Reductase	Protein Coding	16.97479248	https://www.genecards.org/cgi-bin/carddisp.pl?gene=DHCR7
VPS33B	VPS33B Late Endosome And Lysosome Associated	Protein Coding	16.96436882	https://www.genecards.org/cgi-bin/carddisp.pl?gene=VPS33B
MT-ND5	Mitochondrially Encoded NADH:Ubiquinone Oxidoreductase Core Subunit 5	Protein Coding	16.95904541	https://www.genecards.org/cgi-bin/carddisp.pl?gene=MT-ND5
SLC25A15	Solute Carrier Family 25 Member 15	Protein Coding	16.95643425	https://www.genecards.org/cgi-bin/carddisp.pl?gene=SLC25A15
MIR150	MicroRNA 150	RNA Gene	16.95610237	https://www.genecards.org/cgi-bin/carddisp.pl?gene=MIR150
PCCA	Propionyl-CoA Carboxylase Subunit Alpha	Protein Coding	16.94415855	https://www.genecards.org/cgi-bin/carddisp.pl?gene=PCCA
MT-ND6	Mitochondrially Encoded NADH:Ubiquinone Oxidoreductase Core Subunit 6	Protein Coding	16.93835068	https://www.genecards.org/cgi-bin/carddisp.pl?gene=MT-ND6
LDHA	Lactate Dehydrogenase A	Protein Coding	16.92997169	https://www.genecards.org/cgi-bin/carddisp.pl?gene=LDHA
CXCL12	C-X-C Motif Chemokine Ligand 12	Protein Coding	16.92649651	https://www.genecards.org/cgi-bin/carddisp.pl?gene=CXCL12
MVK	Mevalonate Kinase	Protein Coding	16.92646027	https://www.genecards.org/cgi-bin/carddisp.pl?gene=MVK
NDUFAF6	NADH:Ubiquinone Oxidoreductase Complex Assembly Factor 6	Protein Coding	16.90917397	https://www.genecards.org/cgi-bin/carddisp.pl?gene=NDUFAF6
NDUFV2	NADH:Ubiquinone Oxidoreductase Core Subunit V2	Protein Coding	16.9032135	https://www.genecards.org/cgi-bin/carddisp.pl?gene=NDUFV2
LTA	Lymphotoxin Alpha	Protein Coding	16.90281296	https://www.genecards.org/cgi-bin/carddisp.pl?gene=LTA
CPS1	Carbamoyl-Phosphate Synthase 1	Protein Coding	16.90003777	https://www.genecards.org/cgi-bin/carddisp.pl?gene=CPS1
PDE5A	Phosphodiesterase 5A	Protein Coding	16.8811779	https://www.genecards.org/cgi-bin/carddisp.pl?gene=PDE5A
FASTKD2	FAST Kinase Domains 2	Protein Coding	16.87218857	https://www.genecards.org/cgi-bin/carddisp.pl?gene=FASTKD2
SPEF2	Sperm Flagellar 2	Protein Coding	16.86718178	https://www.genecards.org/cgi-bin/carddisp.pl?gene=SPEF2
GNAQ	G Protein Subunit Alpha Q	Protein Coding	16.86530685	https://www.genecards.org/cgi-bin/carddisp.pl?gene=GNAQ
EIF2B5	Eukaryotic Translation Initiation Factor 2B Subunit Epsilon	Protein Coding	16.86208725	https://www.genecards.org/cgi-bin/carddisp.pl?gene=EIF2B5
ATP7A	ATPase Copper Transporting Alpha	Protein Coding	16.85962105	https://www.genecards.org/cgi-bin/carddisp.pl?gene=ATP7A
TTC19	Tetratricopeptide Repeat Domain 19	Protein Coding	16.85927582	https://www.genecards.org/cgi-bin/carddisp.pl?gene=TTC19
MSH2	MutS Homolog 2	Protein Coding	16.85884666	https://www.genecards.org/cgi-bin/carddisp.pl?gene=MSH2
ANO5	Anoctamin 5	Protein Coding	16.85463715	https://www.genecards.org/cgi-bin/carddisp.pl?gene=ANO5
TLR2	Toll Like Receptor 2	Protein Coding	16.83831024	https://www.genecards.org/cgi-bin/carddisp.pl?gene=TLR2
PAH	Phenylalanine Hydroxylase	Protein Coding	16.83366776	https://www.genecards.org/cgi-bin/carddisp.pl?gene=PAH
MYSM1	Myb Like, SWIRM And MPN Domains 1	Protein Coding	16.8325386	https://www.genecards.org/cgi-bin/carddisp.pl?gene=MYSM1
COX14	Cytochrome C Oxidase Assembly Factor COX14	Protein Coding	16.83161736	https://www.genecards.org/cgi-bin/carddisp.pl?gene=COX14
IL6ST	Interleukin 6 Cytokine Family Signal Transducer	Protein Coding	16.82614326	https://www.genecards.org/cgi-bin/carddisp.pl?gene=IL6ST
TACO1	Translational Activator Of Cytochrome C Oxidase I	Protein Coding	16.82271957	https://www.genecards.org/cgi-bin/carddisp.pl?gene=TACO1
WRN	WRN RecQ Like Helicase	Protein Coding	16.81816864	https://www.genecards.org/cgi-bin/carddisp.pl?gene=WRN
SUCLA2	Succinate-CoA Ligase ADP-Forming Subunit Beta	Protein Coding	16.8031044	https://www.genecards.org/cgi-bin/carddisp.pl?gene=SUCLA2
IFT172	Intraflagellar Transport 172	Protein Coding	16.79815674	https://www.genecards.org/cgi-bin/carddisp.pl?gene=IFT172
FH	Fumarate Hydratase	Protein Coding	16.78786087	https://www.genecards.org/cgi-bin/carddisp.pl?gene=FH
HDAC8	Histone Deacetylase 8	Protein Coding	16.78444862	https://www.genecards.org/cgi-bin/carddisp.pl?gene=HDAC8
HSPB1	Heat Shock Protein Family B (Small) Member 1	Protein Coding	16.77846336	https://www.genecards.org/cgi-bin/carddisp.pl?gene=HSPB1
NSD2	Nuclear Receptor Binding SET Domain Protein 2	Protein Coding	16.77793884	https://www.genecards.org/cgi-bin/carddisp.pl?gene=NSD2
MBL2	Mannose Binding Lectin 2	Protein Coding	16.74922943	https://www.genecards.org/cgi-bin/carddisp.pl?gene=MBL2
PDSS2	Decaprenyl Diphosphate Synthase Subunit 2	Protein Coding	16.73840904	https://www.genecards.org/cgi-bin/carddisp.pl?gene=PDSS2
CAT	Catalase	Protein Coding	16.73669243	https://www.genecards.org/cgi-bin/carddisp.pl?gene=CAT
NRON	Non-Coding Repressor Of NFAT	RNA Gene	16.73647308	https://www.genecards.org/cgi-bin/carddisp.pl?gene=NRON
PSAP	Prosaposin	Protein Coding	16.73260117	https://www.genecards.org/cgi-bin/carddisp.pl?gene=PSAP
MT-CO3	Mitochondrially Encoded Cytochrome C Oxidase III	Protein Coding	16.72011566	https://www.genecards.org/cgi-bin/carddisp.pl?gene=MT-CO3
TFRC	Transferrin Receptor	Protein Coding	16.70072556	https://www.genecards.org/cgi-bin/carddisp.pl?gene=TFRC
SLX4	SLX4 Structure-Specific Endonuclease Subunit	Protein Coding	16.65896606	https://www.genecards.org/cgi-bin/carddisp.pl?gene=SLX4
EFEMP2	EGF Containing Fibulin Extracellular Matrix Protein 2	Protein Coding	16.65689468	https://www.genecards.org/cgi-bin/carddisp.pl?gene=EFEMP2
SDHAF2	Succinate Dehydrogenase Complex Assembly Factor 2	Protein Coding	16.61693192	https://www.genecards.org/cgi-bin/carddisp.pl?gene=SDHAF2
PDP1	Pyruvate Dehydrogenase Phosphatase Catalytic Subunit 1	Protein Coding	16.61115456	https://www.genecards.org/cgi-bin/carddisp.pl?gene=PDP1
MAPT	Microtubule Associated Protein Tau	Protein Coding	16.59659576	https://www.genecards.org/cgi-bin/carddisp.pl?gene=MAPT
TFR2	Transferrin Receptor 2	Protein Coding	16.59616089	https://www.genecards.org/cgi-bin/carddisp.pl?gene=TFR2
PLCE1	Phospholipase C Epsilon 1	Protein Coding	16.59580994	https://www.genecards.org/cgi-bin/carddisp.pl?gene=PLCE1
GP1BB	Glycoprotein Ib Platelet Subunit Beta	Protein Coding	16.59198761	https://www.genecards.org/cgi-bin/carddisp.pl?gene=GP1BB
TEX15	Testis Expressed 15, Meiosis And Synapsis Associated	Protein Coding	16.58411598	https://www.genecards.org/cgi-bin/carddisp.pl?gene=TEX15
FKBP6	FKBP Prolyl Isomerase Family Member 6 (Inactive)	Protein Coding	16.58188057	https://www.genecards.org/cgi-bin/carddisp.pl?gene=FKBP6
HLA-DQB1	Major Histocompatibility Complex, Class II, DQ Beta 1	Protein Coding	16.58084106	https://www.genecards.org/cgi-bin/carddisp.pl?gene=HLA-DQB1
SQSTM1	Sequestosome 1	Protein Coding	16.56719398	https://www.genecards.org/cgi-bin/carddisp.pl?gene=SQSTM1
BSND	Barttin CLCNK Type Accessory Subunit Beta	Protein Coding	16.55864716	https://www.genecards.org/cgi-bin/carddisp.pl?gene=BSND
CERNA3	Competing Endogenous LncRNA 3 For MiR-645	RNA Gene	16.55479431	https://www.genecards.org/cgi-bin/carddisp.pl?gene=CERNA3
CHGA	Chromogranin A	Protein Coding	16.55064392	https://www.genecards.org/cgi-bin/carddisp.pl?gene=CHGA
LOC129935182	ATAC-STARR-Seq Lymphoblastoid Active Region 16807	Functional Element	16.54117584	https://www.genecards.org/cgi-bin/carddisp.pl?gene=LOC129935182
AARS1	Alanyl-TRNA Synthetase 1	Protein Coding	16.5326252	https://www.genecards.org/cgi-bin/carddisp.pl?gene=AARS1
TYR	Tyrosinase	Protein Coding	16.52615738	https://www.genecards.org/cgi-bin/carddisp.pl?gene=TYR
LYST	Lysosomal Trafficking Regulator	Protein Coding	16.52184677	https://www.genecards.org/cgi-bin/carddisp.pl?gene=LYST
BAX	BCL2 Associated X, Apoptosis Regulator	Protein Coding	16.52106857	https://www.genecards.org/cgi-bin/carddisp.pl?gene=BAX
SDCCAG8	SHH Signaling And Ciliogenesis Regulator SDCCAG8	Protein Coding	16.50271225	https://www.genecards.org/cgi-bin/carddisp.pl?gene=SDCCAG8
GDNF	Glial Cell Derived Neurotrophic Factor	Protein Coding	16.48698235	https://www.genecards.org/cgi-bin/carddisp.pl?gene=GDNF
FANCE	FA Complementation Group E	Protein Coding	16.47161293	https://www.genecards.org/cgi-bin/carddisp.pl?gene=FANCE
BBS5	Bardet-Biedl Syndrome 5	Protein Coding	16.43814278	https://www.genecards.org/cgi-bin/carddisp.pl?gene=BBS5
NDUFA10	NADH:Ubiquinone Oxidoreductase Subunit A10	Protein Coding	16.43592834	https://www.genecards.org/cgi-bin/carddisp.pl?gene=NDUFA10
CAMK2D	Calcium/Calmodulin Dependent Protein Kinase II Delta	Protein Coding	16.4225502	https://www.genecards.org/cgi-bin/carddisp.pl?gene=CAMK2D
CC2D2A	Coiled-Coil And C2 Domain Containing 2A	Protein Coding	16.40267563	https://www.genecards.org/cgi-bin/carddisp.pl?gene=CC2D2A
BMP10	Bone Morphogenetic Protein 10	Protein Coding	16.39931488	https://www.genecards.org/cgi-bin/carddisp.pl?gene=BMP10
NLRP3	NLR Family Pyrin Domain Containing 3	Protein Coding	16.3955822	https://www.genecards.org/cgi-bin/carddisp.pl?gene=NLRP3
POMT2	Protein O-Mannosyltransferase 2	Protein Coding	16.3764782	https://www.genecards.org/cgi-bin/carddisp.pl?gene=POMT2
HNF1A	HNF1 Homeobox A	Protein Coding	16.34643173	https://www.genecards.org/cgi-bin/carddisp.pl?gene=HNF1A
CYP2C9	Cytochrome P450 Family 2 Subfamily C Member 9	Protein Coding	16.34285545	https://www.genecards.org/cgi-bin/carddisp.pl?gene=CYP2C9
RPS24	Ribosomal Protein S24	Protein Coding	16.32153702	https://www.genecards.org/cgi-bin/carddisp.pl?gene=RPS24
TUG1	Taurine Up-Regulated 1	Protein Coding	16.32136154	https://www.genecards.org/cgi-bin/carddisp.pl?gene=TUG1
COQ9	Coenzyme Q9	Protein Coding	16.3171196	https://www.genecards.org/cgi-bin/carddisp.pl?gene=COQ9
BVES	Blood Vessel Epicardial Substance	Protein Coding	16.31365967	https://www.genecards.org/cgi-bin/carddisp.pl?gene=BVES
MIR122	MicroRNA 122	RNA Gene	16.30905724	https://www.genecards.org/cgi-bin/carddisp.pl?gene=MIR122
MTFMT	Mitochondrial Methionyl-TRNA Formyltransferase	Protein Coding	16.30836678	https://www.genecards.org/cgi-bin/carddisp.pl?gene=MTFMT
TUSC7	Tumor Suppressor Candidate 7	RNA Gene	16.29995728	https://www.genecards.org/cgi-bin/carddisp.pl?gene=TUSC7
MARS1	Methionyl-TRNA Synthetase 1	Protein Coding	16.29001617	https://www.genecards.org/cgi-bin/carddisp.pl?gene=MARS1
BCOR	BCL6 Corepressor	Protein Coding	16.28949738	https://www.genecards.org/cgi-bin/carddisp.pl?gene=BCOR
HPS1	HPS1 Biogenesis Of Lysosomal Organelles Complex 3 Subunit 1	Protein Coding	16.28401566	https://www.genecards.org/cgi-bin/carddisp.pl?gene=HPS1
KDM6A	Lysine Demethylase 6A	Protein Coding	16.28319168	https://www.genecards.org/cgi-bin/carddisp.pl?gene=KDM6A
MSH4	MutS Homolog 4	Protein Coding	16.2743454	https://www.genecards.org/cgi-bin/carddisp.pl?gene=MSH4
CLDN16	Claudin 16	Protein Coding	16.27378845	https://www.genecards.org/cgi-bin/carddisp.pl?gene=CLDN16
ADCY10	Adenylate Cyclase 10	Protein Coding	16.26480675	https://www.genecards.org/cgi-bin/carddisp.pl?gene=ADCY10
CYP27A1	Cytochrome P450 Family 27 Subfamily A Member 1	Protein Coding	16.26371765	https://www.genecards.org/cgi-bin/carddisp.pl?gene=CYP27A1
NDUFA2	NADH:Ubiquinone Oxidoreductase Subunit A2	Protein Coding	16.26249695	https://www.genecards.org/cgi-bin/carddisp.pl?gene=NDUFA2
FANCB	FA Complementation Group B	Protein Coding	16.25177574	https://www.genecards.org/cgi-bin/carddisp.pl?gene=FANCB
ATP5F1A	ATP Synthase F1 Subunit Alpha	Protein Coding	16.25071526	https://www.genecards.org/cgi-bin/carddisp.pl?gene=ATP5F1A
FLCN	Folliculin	Protein Coding	16.240942	https://www.genecards.org/cgi-bin/carddisp.pl?gene=FLCN
IFNA1	Interferon Alpha 1	Protein Coding	16.23858833	https://www.genecards.org/cgi-bin/carddisp.pl?gene=IFNA1
SRC	SRC Proto-Oncogene, Non-Receptor Tyrosine Kinase	Protein Coding	16.22431946	https://www.genecards.org/cgi-bin/carddisp.pl?gene=SRC
SPTB	Spectrin Beta, Erythrocytic	Protein Coding	16.2237587	https://www.genecards.org/cgi-bin/carddisp.pl?gene=SPTB
MIR146B	MicroRNA 146b	RNA Gene	16.21370697	https://www.genecards.org/cgi-bin/carddisp.pl?gene=MIR146B
PEX2	Peroxisomal Biogenesis Factor 2	Protein Coding	16.212677	https://www.genecards.org/cgi-bin/carddisp.pl?gene=PEX2
SRF	Serum Response Factor	Protein Coding	16.18449783	https://www.genecards.org/cgi-bin/carddisp.pl?gene=SRF
MIR125A	MicroRNA 125a	RNA Gene	16.162117	https://www.genecards.org/cgi-bin/carddisp.pl?gene=MIR125A
MET	MET Proto-Oncogene, Receptor Tyrosine Kinase	Protein Coding	16.16025543	https://www.genecards.org/cgi-bin/carddisp.pl?gene=MET
SALL1	Spalt Like Transcription Factor 1	Protein Coding	16.15786171	https://www.genecards.org/cgi-bin/carddisp.pl?gene=SALL1
NIPBL	NIPBL Cohesin Loading Factor	Protein Coding	16.13968468	https://www.genecards.org/cgi-bin/carddisp.pl?gene=NIPBL
LTBP4	Latent Transforming Growth Factor Beta Binding Protein 4	Protein Coding	16.13105011	https://www.genecards.org/cgi-bin/carddisp.pl?gene=LTBP4
NDUFAF4	NADH:Ubiquinone Oxidoreductase Complex Assembly Factor 4	Protein Coding	16.12685585	https://www.genecards.org/cgi-bin/carddisp.pl?gene=NDUFAF4
ABCB4	ATP Binding Cassette Subfamily B Member 4	Protein Coding	16.11885452	https://www.genecards.org/cgi-bin/carddisp.pl?gene=ABCB4
LARGE1	LARGE Xylosyl- And Glucuronyltransferase 1	Protein Coding	16.11134529	https://www.genecards.org/cgi-bin/carddisp.pl?gene=LARGE1
AMACR	Alpha-Methylacyl-CoA Racemase	Protein Coding	16.0964489	https://www.genecards.org/cgi-bin/carddisp.pl?gene=AMACR
PALB2	Partner And Localizer Of BRCA2	Protein Coding	16.0919075	https://www.genecards.org/cgi-bin/carddisp.pl?gene=PALB2
RPL11	Ribosomal Protein L11	Protein Coding	16.09138107	https://www.genecards.org/cgi-bin/carddisp.pl?gene=RPL11
ITGA2B	Integrin Subunit Alpha 2b	Protein Coding	16.08445168	https://www.genecards.org/cgi-bin/carddisp.pl?gene=ITGA2B
CDKN1C	Cyclin Dependent Kinase Inhibitor 1C	Protein Coding	16.07583237	https://www.genecards.org/cgi-bin/carddisp.pl?gene=CDKN1C
LOC126805877	MED14-Independent Group 3 Enhancer GRCh37_chr1:156099693-156100892	Functional Element	16.07326698	https://www.genecards.org/cgi-bin/carddisp.pl?gene=LOC126805877
NDUFA9	NADH:Ubiquinone Oxidoreductase Subunit A9	Protein Coding	16.06294632	https://www.genecards.org/cgi-bin/carddisp.pl?gene=NDUFA9
RPL36A-HNRNPH2	RPL36A-HNRNPH2 Readthrough	Protein Coding	16.05440521	https://www.genecards.org/cgi-bin/carddisp.pl?gene=RPL36A-HNRNPH2
HYLS1	HYLS1 Centriolar And Ciliogenesis Associated	Protein Coding	16.0510025	https://www.genecards.org/cgi-bin/carddisp.pl?gene=HYLS1
DGKE	Diacylglycerol Kinase Epsilon	Protein Coding	16.05072784	https://www.genecards.org/cgi-bin/carddisp.pl?gene=DGKE
CHST3	Carbohydrate Sulfotransferase 3	Protein Coding	16.04973984	https://www.genecards.org/cgi-bin/carddisp.pl?gene=CHST3
SPG7	SPG7 Matrix AAA Peptidase Subunit, Paraplegin	Protein Coding	16.04883575	https://www.genecards.org/cgi-bin/carddisp.pl?gene=SPG7
MIR143	MicroRNA 143	RNA Gene	16.04748917	https://www.genecards.org/cgi-bin/carddisp.pl?gene=MIR143
CAVIN4	Caveolae Associated Protein 4	Protein Coding	16.0422821	https://www.genecards.org/cgi-bin/carddisp.pl?gene=CAVIN4
ADA2	Adenosine Deaminase 2	Protein Coding	16.03832054	https://www.genecards.org/cgi-bin/carddisp.pl?gene=ADA2
SOX2	SRY-Box Transcription Factor 2	Protein Coding	16.03089142	https://www.genecards.org/cgi-bin/carddisp.pl?gene=SOX2
COL6A1	Collagen Type VI Alpha 1 Chain	Protein Coding	16.02862549	https://www.genecards.org/cgi-bin/carddisp.pl?gene=COL6A1
IFT140	Intraflagellar Transport 140	Protein Coding	15.99230671	https://www.genecards.org/cgi-bin/carddisp.pl?gene=IFT140
COA5	Cytochrome C Oxidase Assembly Factor 5	Protein Coding	15.98573685	https://www.genecards.org/cgi-bin/carddisp.pl?gene=COA5
MIR208B	MicroRNA 208b	RNA Gene	15.98566055	https://www.genecards.org/cgi-bin/carddisp.pl?gene=MIR208B
ERBB3	Erb-B2 Receptor Tyrosine Kinase 3	Protein Coding	15.98460388	https://www.genecards.org/cgi-bin/carddisp.pl?gene=ERBB3
PTPRC	Protein Tyrosine Phosphatase Receptor Type C	Protein Coding	15.97963524	https://www.genecards.org/cgi-bin/carddisp.pl?gene=PTPRC
PTGS2	Prostaglandin-Endoperoxide Synthase 2	Protein Coding	15.97931671	https://www.genecards.org/cgi-bin/carddisp.pl?gene=PTGS2
TRIM37	Tripartite Motif Containing 37	Protein Coding	15.97422791	https://www.genecards.org/cgi-bin/carddisp.pl?gene=TRIM37
OTC	Ornithine Transcarbamylase	Protein Coding	15.95499992	https://www.genecards.org/cgi-bin/carddisp.pl?gene=OTC
PPP1R1B	Protein Phosphatase 1 Regulatory Inhibitor Subunit 1B	Protein Coding	15.95399189	https://www.genecards.org/cgi-bin/carddisp.pl?gene=PPP1R1B
NDUFAF3	NADH:Ubiquinone Oxidoreductase Complex Assembly Factor 3	Protein Coding	15.93624592	https://www.genecards.org/cgi-bin/carddisp.pl?gene=NDUFAF3
SMARCAL1	SWI/SNF Related, Matrix Associated, Actin Dependent Regulator Of Chromatin, Subfamily A Like 1	Protein Coding	15.92010498	https://www.genecards.org/cgi-bin/carddisp.pl?gene=SMARCAL1
LOC126861897	BRD4-Independent Group 4 Enhancer GRCh37_chr14:23884455-23885654	Functional Element	15.91391945	https://www.genecards.org/cgi-bin/carddisp.pl?gene=LOC126861897
UGT1A1	UDP Glucuronosyltransferase Family 1 Member A1	Protein Coding	15.91246033	https://www.genecards.org/cgi-bin/carddisp.pl?gene=UGT1A1
AIRE	Autoimmune Regulator	Protein Coding	15.91217136	https://www.genecards.org/cgi-bin/carddisp.pl?gene=AIRE
ALAS2	5'-Aminolevulinate Synthase 2	Protein Coding	15.89747429	https://www.genecards.org/cgi-bin/carddisp.pl?gene=ALAS2
OFD1	OFD1 Centriole And Centriolar Satellite Protein	Protein Coding	15.888381	https://www.genecards.org/cgi-bin/carddisp.pl?gene=OFD1
HAX1	HCLS1 Associated Protein X-1	Protein Coding	15.87374306	https://www.genecards.org/cgi-bin/carddisp.pl?gene=HAX1
DPY19L2	Dpy-19 Like 2	Protein Coding	15.8543396	https://www.genecards.org/cgi-bin/carddisp.pl?gene=DPY19L2
VHL	Von Hippel-Lindau Tumor Suppressor	Protein Coding	15.84898281	https://www.genecards.org/cgi-bin/carddisp.pl?gene=VHL
OXTR	Oxytocin Receptor	Protein Coding	15.84488678	https://www.genecards.org/cgi-bin/carddisp.pl?gene=OXTR
ETFDH	Electron Transfer Flavoprotein Dehydrogenase	Protein Coding	15.84228134	https://www.genecards.org/cgi-bin/carddisp.pl?gene=ETFDH
ANK1	Ankyrin 1	Protein Coding	15.83672142	https://www.genecards.org/cgi-bin/carddisp.pl?gene=ANK1
GALNS	Galactosamine (N-Acetyl)-6-Sulfatase	Protein Coding	15.82539463	https://www.genecards.org/cgi-bin/carddisp.pl?gene=GALNS
BBS9	Bardet-Biedl Syndrome 9	Protein Coding	15.82470036	https://www.genecards.org/cgi-bin/carddisp.pl?gene=BBS9
RARS2	Arginyl-TRNA Synthetase 2, Mitochondrial	Protein Coding	15.81729698	https://www.genecards.org/cgi-bin/carddisp.pl?gene=RARS2
SETD2	SET Domain Containing 2, Histone Lysine Methyltransferase	Protein Coding	15.81643772	https://www.genecards.org/cgi-bin/carddisp.pl?gene=SETD2
LRP5	LDL Receptor Related Protein 5	Protein Coding	15.81224918	https://www.genecards.org/cgi-bin/carddisp.pl?gene=LRP5
CHRND	Cholinergic Receptor Nicotinic Delta Subunit	Protein Coding	15.80261993	https://www.genecards.org/cgi-bin/carddisp.pl?gene=CHRND
SST	Somatostatin	Protein Coding	15.79848289	https://www.genecards.org/cgi-bin/carddisp.pl?gene=SST
CYP27B1	Cytochrome P450 Family 27 Subfamily B Member 1	Protein Coding	15.78206253	https://www.genecards.org/cgi-bin/carddisp.pl?gene=CYP27B1
NUP155	Nucleoporin 155	Protein Coding	15.77640152	https://www.genecards.org/cgi-bin/carddisp.pl?gene=NUP155
ATP1A2	ATPase Na+/K+ Transporting Subunit Alpha 2	Protein Coding	15.76616096	https://www.genecards.org/cgi-bin/carddisp.pl?gene=ATP1A2
KCNMA1	Potassium Calcium-Activated Channel Subfamily M Alpha 1	Protein Coding	15.76604557	https://www.genecards.org/cgi-bin/carddisp.pl?gene=KCNMA1
FLI1	Fli-1 Proto-Oncogene, ETS Transcription Factor	Protein Coding	15.76595688	https://www.genecards.org/cgi-bin/carddisp.pl?gene=FLI1
FGF17	Fibroblast Growth Factor 17	Protein Coding	15.75796509	https://www.genecards.org/cgi-bin/carddisp.pl?gene=FGF17
HEY2	Hes Related Family BHLH Transcription Factor With YRPW Motif 2	Protein Coding	15.74589539	https://www.genecards.org/cgi-bin/carddisp.pl?gene=HEY2
PTPN22	Protein Tyrosine Phosphatase Non-Receptor Type 22	Protein Coding	15.73328209	https://www.genecards.org/cgi-bin/carddisp.pl?gene=PTPN22
GHR	Growth Hormone Receptor	Protein Coding	15.73119354	https://www.genecards.org/cgi-bin/carddisp.pl?gene=GHR
ISCU	Iron-Sulfur Cluster Assembly Enzyme	Protein Coding	15.73074532	https://www.genecards.org/cgi-bin/carddisp.pl?gene=ISCU
POU5F1	POU Class 5 Homeobox 1	Protein Coding	15.71523094	https://www.genecards.org/cgi-bin/carddisp.pl?gene=POU5F1
FGF10	Fibroblast Growth Factor 10	Protein Coding	15.69022942	https://www.genecards.org/cgi-bin/carddisp.pl?gene=FGF10
HS6ST1	Heparan Sulfate 6-O-Sulfotransferase 1	Protein Coding	15.68393898	https://www.genecards.org/cgi-bin/carddisp.pl?gene=HS6ST1
B3GALT6	Beta-1,3-Galactosyltransferase 6	Protein Coding	15.68115616	https://www.genecards.org/cgi-bin/carddisp.pl?gene=B3GALT6
GDF2	Growth Differentiation Factor 2	Protein Coding	15.67153549	https://www.genecards.org/cgi-bin/carddisp.pl?gene=GDF2
NDUFA12	NADH:Ubiquinone Oxidoreductase Subunit A12	Protein Coding	15.66697502	https://www.genecards.org/cgi-bin/carddisp.pl?gene=NDUFA12
FTO	FTO Alpha-Ketoglutarate Dependent Dioxygenase	Protein Coding	15.65906334	https://www.genecards.org/cgi-bin/carddisp.pl?gene=FTO
RUNX2	RUNX Family Transcription Factor 2	Protein Coding	15.65737343	https://www.genecards.org/cgi-bin/carddisp.pl?gene=RUNX2
PLEC	Plectin	Protein Coding	15.64832878	https://www.genecards.org/cgi-bin/carddisp.pl?gene=PLEC
GNE	Glucosamine (UDP-N-Acetyl)-2-Epimerase/N-Acetylmannosamine Kinase	Protein Coding	15.64696693	https://www.genecards.org/cgi-bin/carddisp.pl?gene=GNE
FLNB	Filamin B	Protein Coding	15.63323975	https://www.genecards.org/cgi-bin/carddisp.pl?gene=FLNB
WAS	WASP Actin Nucleation Promoting Factor	Protein Coding	15.62679672	https://www.genecards.org/cgi-bin/carddisp.pl?gene=WAS
TPP1	Tripeptidyl Peptidase 1	Protein Coding	15.62097454	https://www.genecards.org/cgi-bin/carddisp.pl?gene=TPP1
ITPR1	Inositol 1,4,5-Trisphosphate Receptor Type 1	Protein Coding	15.62009811	https://www.genecards.org/cgi-bin/carddisp.pl?gene=ITPR1
ATP8B1	ATPase Phospholipid Transporting 8B1	Protein Coding	15.61912918	https://www.genecards.org/cgi-bin/carddisp.pl?gene=ATP8B1
ALG1	ALG1 Chitobiosyldiphosphodolichol Beta-Mannosyltransferase	Protein Coding	15.61574459	https://www.genecards.org/cgi-bin/carddisp.pl?gene=ALG1
CPLANE1	Ciliogenesis And Planar Polarity Effector Complex Subunit 1	Protein Coding	15.61351013	https://www.genecards.org/cgi-bin/carddisp.pl?gene=CPLANE1
EIF2B4	Eukaryotic Translation Initiation Factor 2B Subunit Delta	Protein Coding	15.6124506	https://www.genecards.org/cgi-bin/carddisp.pl?gene=EIF2B4
GYS2	Glycogen Synthase 2	Protein Coding	15.6050396	https://www.genecards.org/cgi-bin/carddisp.pl?gene=GYS2
XPNPEP3	X-Prolyl Aminopeptidase 3	Protein Coding	15.60302162	https://www.genecards.org/cgi-bin/carddisp.pl?gene=XPNPEP3
PIEZO1	Piezo Type Mechanosensitive Ion Channel Component 1 (Er Blood Group)	Protein Coding	15.59903812	https://www.genecards.org/cgi-bin/carddisp.pl?gene=PIEZO1
NONO	Non-POU Domain Containing Octamer Binding	Protein Coding	15.57959652	https://www.genecards.org/cgi-bin/carddisp.pl?gene=NONO
ALDH18A1	Aldehyde Dehydrogenase 18 Family Member A1	Protein Coding	15.56340408	https://www.genecards.org/cgi-bin/carddisp.pl?gene=ALDH18A1
CKMT2	Creatine Kinase, Mitochondrial 2	Protein Coding	15.56306934	https://www.genecards.org/cgi-bin/carddisp.pl?gene=CKMT2
RBCK1	RANBP2-Type And C3HC4-Type Zinc Finger Containing 1	Protein Coding	15.55938816	https://www.genecards.org/cgi-bin/carddisp.pl?gene=RBCK1
FBXL4	F-Box And Leucine Rich Repeat Protein 4	Protein Coding	15.55806732	https://www.genecards.org/cgi-bin/carddisp.pl?gene=FBXL4
MIR222	MicroRNA 222	RNA Gene	15.54975891	https://www.genecards.org/cgi-bin/carddisp.pl?gene=MIR222
MTRR	5-Methyltetrahydrofolate-Homocysteine Methyltransferase Reductase	Protein Coding	15.54795265	https://www.genecards.org/cgi-bin/carddisp.pl?gene=MTRR
APLNR	Apelin Receptor	Protein Coding	15.53190136	https://www.genecards.org/cgi-bin/carddisp.pl?gene=APLNR
XIAP	X-Linked Inhibitor Of Apoptosis	Protein Coding	15.52762032	https://www.genecards.org/cgi-bin/carddisp.pl?gene=XIAP
DIAPH2	Diaphanous Related Formin 2	Protein Coding	15.49202156	https://www.genecards.org/cgi-bin/carddisp.pl?gene=DIAPH2
CHAT	Choline O-Acetyltransferase	Protein Coding	15.48304081	https://www.genecards.org/cgi-bin/carddisp.pl?gene=CHAT
MRPS7	Mitochondrial Ribosomal Protein S7	Protein Coding	15.47975349	https://www.genecards.org/cgi-bin/carddisp.pl?gene=MRPS7
DDC	Dopa Decarboxylase	Protein Coding	15.47426796	https://www.genecards.org/cgi-bin/carddisp.pl?gene=DDC
VIPAS39	VPS33B Interacting Protein, Apical-Basolateral Polarity Regulator, Spe-39 Homolog	Protein Coding	15.4671917	https://www.genecards.org/cgi-bin/carddisp.pl?gene=VIPAS39
ALDOA	Aldolase, Fructose-Bisphosphate A	Protein Coding	15.46489811	https://www.genecards.org/cgi-bin/carddisp.pl?gene=ALDOA
RYR3	Ryanodine Receptor 3	Protein Coding	15.45860577	https://www.genecards.org/cgi-bin/carddisp.pl?gene=RYR3
NGF	Nerve Growth Factor	Protein Coding	15.45628357	https://www.genecards.org/cgi-bin/carddisp.pl?gene=NGF
CLN3	CLN3 Lysosomal/Endosomal Transmembrane Protein, Battenin	Protein Coding	15.43937111	https://www.genecards.org/cgi-bin/carddisp.pl?gene=CLN3
SCNN1B	Sodium Channel Epithelial 1 Subunit Beta	Protein Coding	15.43873024	https://www.genecards.org/cgi-bin/carddisp.pl?gene=SCNN1B
MIR30A	MicroRNA 30a	RNA Gene	15.43806839	https://www.genecards.org/cgi-bin/carddisp.pl?gene=MIR30A
CTSK	Cathepsin K	Protein Coding	15.43780041	https://www.genecards.org/cgi-bin/carddisp.pl?gene=CTSK
ANGPT1	Angiopoietin 1	Protein Coding	15.42971039	https://www.genecards.org/cgi-bin/carddisp.pl?gene=ANGPT1
PDHB	Pyruvate Dehydrogenase E1 Subunit Beta	Protein Coding	15.41952133	https://www.genecards.org/cgi-bin/carddisp.pl?gene=PDHB
VDR	Vitamin D Receptor	Protein Coding	15.40691566	https://www.genecards.org/cgi-bin/carddisp.pl?gene=VDR
BTK	Bruton Tyrosine Kinase	Protein Coding	15.39458275	https://www.genecards.org/cgi-bin/carddisp.pl?gene=BTK
F10	Coagulation Factor X	Protein Coding	15.38922501	https://www.genecards.org/cgi-bin/carddisp.pl?gene=F10
CCND1	Cyclin D1	Protein Coding	15.38727188	https://www.genecards.org/cgi-bin/carddisp.pl?gene=CCND1
NPR3	Natriuretic Peptide Receptor 3	Protein Coding	15.38706207	https://www.genecards.org/cgi-bin/carddisp.pl?gene=NPR3
PECAM1	Platelet And Endothelial Cell Adhesion Molecule 1	Protein Coding	15.38468647	https://www.genecards.org/cgi-bin/carddisp.pl?gene=PECAM1
MRPL3	Mitochondrial Ribosomal Protein L3	Protein Coding	15.38271332	https://www.genecards.org/cgi-bin/carddisp.pl?gene=MRPL3
BGN	Biglycan	Protein Coding	15.38023186	https://www.genecards.org/cgi-bin/carddisp.pl?gene=BGN
SLC9A1	Solute Carrier Family 9 Member A1	Protein Coding	15.3776226	https://www.genecards.org/cgi-bin/carddisp.pl?gene=SLC9A1
NEB	Nebulin	Protein Coding	15.37632561	https://www.genecards.org/cgi-bin/carddisp.pl?gene=NEB
FAM230H	Family With Sequence Similarity 230 Member H	RNA Gene	15.37415886	https://www.genecards.org/cgi-bin/carddisp.pl?gene=FAM230H
CX3CR1	C-X3-C Motif Chemokine Receptor 1	Protein Coding	15.34220505	https://www.genecards.org/cgi-bin/carddisp.pl?gene=CX3CR1
MT-TI	Mitochondrially Encoded TRNA-Ile (AUU/C)	RNA Gene	15.34070969	https://www.genecards.org/cgi-bin/carddisp.pl?gene=MT-TI
IGFBP3	Insulin Like Growth Factor Binding Protein 3	Protein Coding	15.33768654	https://www.genecards.org/cgi-bin/carddisp.pl?gene=IGFBP3
RPS7	Ribosomal Protein S7	Protein Coding	15.3330822	https://www.genecards.org/cgi-bin/carddisp.pl?gene=RPS7
MT-CO2	Mitochondrially Encoded Cytochrome C Oxidase II	Protein Coding	15.3218441	https://www.genecards.org/cgi-bin/carddisp.pl?gene=MT-CO2
NOP10	NOP10 Ribonucleoprotein	Protein Coding	15.31507587	https://www.genecards.org/cgi-bin/carddisp.pl?gene=NOP10
SLC6A3	Solute Carrier Family 6 Member 3	Protein Coding	15.31319809	https://www.genecards.org/cgi-bin/carddisp.pl?gene=SLC6A3
HPRT1	Hypoxanthine Phosphoribosyltransferase 1	Protein Coding	15.29300022	https://www.genecards.org/cgi-bin/carddisp.pl?gene=HPRT1
MFAP5	Microfibril Associated Protein 5	Protein Coding	15.27810097	https://www.genecards.org/cgi-bin/carddisp.pl?gene=MFAP5
EIF2AK3	Eukaryotic Translation Initiation Factor 2 Alpha Kinase 3	Protein Coding	15.27708054	https://www.genecards.org/cgi-bin/carddisp.pl?gene=EIF2AK3
SGSH	N-Sulfoglucosamine Sulfohydrolase	Protein Coding	15.26462364	https://www.genecards.org/cgi-bin/carddisp.pl?gene=SGSH
POMGNT1	Protein O-Linked Mannose N-Acetylglucosaminyltransferase 1 (Beta 1,2-)	Protein Coding	15.26358032	https://www.genecards.org/cgi-bin/carddisp.pl?gene=POMGNT1
GDF15	Growth Differentiation Factor 15	Protein Coding	15.26166439	https://www.genecards.org/cgi-bin/carddisp.pl?gene=GDF15
CMA1	Chymase 1	Protein Coding	15.25664711	https://www.genecards.org/cgi-bin/carddisp.pl?gene=CMA1
HMGB1	High Mobility Group Box 1	Protein Coding	15.25601959	https://www.genecards.org/cgi-bin/carddisp.pl?gene=HMGB1
GSK3B	Glycogen Synthase Kinase 3 Beta	Protein Coding	15.25290012	https://www.genecards.org/cgi-bin/carddisp.pl?gene=GSK3B
ETFB	Electron Transfer Flavoprotein Subunit Beta	Protein Coding	15.24904633	https://www.genecards.org/cgi-bin/carddisp.pl?gene=ETFB
HACD1	3-Hydroxyacyl-CoA Dehydratase 1	Protein Coding	15.24767017	https://www.genecards.org/cgi-bin/carddisp.pl?gene=HACD1
MAPK14	Mitogen-Activated Protein Kinase 14	Protein Coding	15.24012375	https://www.genecards.org/cgi-bin/carddisp.pl?gene=MAPK14
IDH1	Isocitrate Dehydrogenase (NADP(+)) 1	Protein Coding	15.2388401	https://www.genecards.org/cgi-bin/carddisp.pl?gene=IDH1
UTS2	Urotensin 2	Protein Coding	15.23791218	https://www.genecards.org/cgi-bin/carddisp.pl?gene=UTS2
PGAM2	Phosphoglycerate Mutase 2	Protein Coding	15.23656464	https://www.genecards.org/cgi-bin/carddisp.pl?gene=PGAM2
SLC25A26	Solute Carrier Family 25 Member 26	Protein Coding	15.23405838	https://www.genecards.org/cgi-bin/carddisp.pl?gene=SLC25A26
OXT	Oxytocin/Neurophysin I Prepropeptide	Protein Coding	15.22751141	https://www.genecards.org/cgi-bin/carddisp.pl?gene=OXT
MYD88	MYD88 Innate Immune Signal Transduction Adaptor	Protein Coding	15.22455215	https://www.genecards.org/cgi-bin/carddisp.pl?gene=MYD88
ACACA	Acetyl-CoA Carboxylase Alpha	Protein Coding	15.2177	https://www.genecards.org/cgi-bin/carddisp.pl?gene=ACACA
RBM8A	RNA Binding Motif Protein 8A	Protein Coding	15.21671963	https://www.genecards.org/cgi-bin/carddisp.pl?gene=RBM8A
MDM2	MDM2 Proto-Oncogene	Protein Coding	15.19185162	https://www.genecards.org/cgi-bin/carddisp.pl?gene=MDM2
NFU1	NFU1 Iron-Sulfur Cluster Scaffold	Protein Coding	15.1850853	https://www.genecards.org/cgi-bin/carddisp.pl?gene=NFU1
RAC1	Rac Family Small GTPase 1	Protein Coding	15.17788124	https://www.genecards.org/cgi-bin/carddisp.pl?gene=RAC1
PIGA	Phosphatidylinositol Glycan Anchor Biosynthesis Class A	Protein Coding	15.17707157	https://www.genecards.org/cgi-bin/carddisp.pl?gene=PIGA
ABCC2	ATP Binding Cassette Subfamily C Member 2	Protein Coding	15.17115498	https://www.genecards.org/cgi-bin/carddisp.pl?gene=ABCC2
DARS2	Aspartyl-TRNA Synthetase 2, Mitochondrial	Protein Coding	15.16839218	https://www.genecards.org/cgi-bin/carddisp.pl?gene=DARS2
P2RY12	Purinergic Receptor P2Y12	Protein Coding	15.16795158	https://www.genecards.org/cgi-bin/carddisp.pl?gene=P2RY12
NEK8	NIMA Related Kinase 8	Protein Coding	15.1672802	https://www.genecards.org/cgi-bin/carddisp.pl?gene=NEK8
CYBB	Cytochrome B-245 Beta Chain	Protein Coding	15.16436005	https://www.genecards.org/cgi-bin/carddisp.pl?gene=CYBB
NFE2L2	NFE2 Like BZIP Transcription Factor 2	Protein Coding	15.16153431	https://www.genecards.org/cgi-bin/carddisp.pl?gene=NFE2L2
TBX2	T-Box Transcription Factor 2	Protein Coding	15.14250183	https://www.genecards.org/cgi-bin/carddisp.pl?gene=TBX2
TOR1AIP1	Torsin 1A Interacting Protein 1	Protein Coding	15.1405468	https://www.genecards.org/cgi-bin/carddisp.pl?gene=TOR1AIP1
LMOD2	Leiomodin 2	Protein Coding	15.13702202	https://www.genecards.org/cgi-bin/carddisp.pl?gene=LMOD2
SLC6A2	Solute Carrier Family 6 Member 2	Protein Coding	15.13645172	https://www.genecards.org/cgi-bin/carddisp.pl?gene=SLC6A2
RPS6KA3	Ribosomal Protein S6 Kinase A3	Protein Coding	15.11555672	https://www.genecards.org/cgi-bin/carddisp.pl?gene=RPS6KA3
SKI	SKI Proto-Oncogene	Protein Coding	15.11068535	https://www.genecards.org/cgi-bin/carddisp.pl?gene=SKI
BBS4	Bardet-Biedl Syndrome 4	Protein Coding	15.10197449	https://www.genecards.org/cgi-bin/carddisp.pl?gene=BBS4
TNNT1	Troponin T1, Slow Skeletal Type	Protein Coding	15.09586334	https://www.genecards.org/cgi-bin/carddisp.pl?gene=TNNT1
ACHE	Acetylcholinesterase (Yt Blood Group)	Protein Coding	15.09122944	https://www.genecards.org/cgi-bin/carddisp.pl?gene=ACHE
MSH5	MutS Homolog 5	Protein Coding	15.09008121	https://www.genecards.org/cgi-bin/carddisp.pl?gene=MSH5
AMN	Amnion Associated Transmembrane Protein	Protein Coding	15.08128929	https://www.genecards.org/cgi-bin/carddisp.pl?gene=AMN
DNAJB4	DnaJ Heat Shock Protein Family (Hsp40) Member B4	Protein Coding	15.07567978	https://www.genecards.org/cgi-bin/carddisp.pl?gene=DNAJB4
THBS1	Thrombospondin 1	Protein Coding	15.07397842	https://www.genecards.org/cgi-bin/carddisp.pl?gene=THBS1
KIF7	Kinesin Family Member 7	Protein Coding	15.04656219	https://www.genecards.org/cgi-bin/carddisp.pl?gene=KIF7
UQCRB	Ubiquinol-Cytochrome C Reductase Binding Protein	Protein Coding	15.04159927	https://www.genecards.org/cgi-bin/carddisp.pl?gene=UQCRB
HDAC4	Histone Deacetylase 4	Protein Coding	15.03746223	https://www.genecards.org/cgi-bin/carddisp.pl?gene=HDAC4
TPI1	Triosephosphate Isomerase 1	Protein Coding	15.01813507	https://www.genecards.org/cgi-bin/carddisp.pl?gene=TPI1
CSF2	Colony Stimulating Factor 2	Protein Coding	15.01371765	https://www.genecards.org/cgi-bin/carddisp.pl?gene=CSF2
SPATA16	Spermatogenesis Associated 16	Protein Coding	15.00631523	https://www.genecards.org/cgi-bin/carddisp.pl?gene=SPATA16
ADCY5	Adenylate Cyclase 5	Protein Coding	15.00606251	https://www.genecards.org/cgi-bin/carddisp.pl?gene=ADCY5
PLCZ1	Phospholipase C Zeta 1	Protein Coding	14.99625874	https://www.genecards.org/cgi-bin/carddisp.pl?gene=PLCZ1
CD46	CD46 Molecule	Protein Coding	14.9922781	https://www.genecards.org/cgi-bin/carddisp.pl?gene=CD46
UQCRQ	Ubiquinol-Cytochrome C Reductase Complex III Subunit VII	Protein Coding	14.98583508	https://www.genecards.org/cgi-bin/carddisp.pl?gene=UQCRQ
MYH14	Myosin Heavy Chain 14	Protein Coding	14.98189926	https://www.genecards.org/cgi-bin/carddisp.pl?gene=MYH14
CLCNKA	Chloride Voltage-Gated Channel Ka	Protein Coding	14.96929455	https://www.genecards.org/cgi-bin/carddisp.pl?gene=CLCNKA
AK2	Adenylate Kinase 2	Protein Coding	14.957407	https://www.genecards.org/cgi-bin/carddisp.pl?gene=AK2
CHRNE	Cholinergic Receptor Nicotinic Epsilon Subunit	Protein Coding	14.95096779	https://www.genecards.org/cgi-bin/carddisp.pl?gene=CHRNE
STXBP2	Syntaxin Binding Protein 2	Protein Coding	14.94592857	https://www.genecards.org/cgi-bin/carddisp.pl?gene=STXBP2
GNS	Glucosamine (N-Acetyl)-6-Sulfatase	Protein Coding	14.93930244	https://www.genecards.org/cgi-bin/carddisp.pl?gene=GNS
CASP9	Caspase 9	Protein Coding	14.93409634	https://www.genecards.org/cgi-bin/carddisp.pl?gene=CASP9
CHDS4	Coronary Heart Disease, Susceptibility To, 4	Genetic Locus	14.93327808	https://www.genecards.org/cgi-bin/carddisp.pl?gene=CHDS4
CHDS8	Coronary Heart Disease, Susceptibility To, 8	Genetic Locus	14.93327808	https://www.genecards.org/cgi-bin/carddisp.pl?gene=CHDS8
CHDS9	Coronary Heart Disease, Suscpetibility To, 9	Genetic Locus	14.93327808	https://www.genecards.org/cgi-bin/carddisp.pl?gene=CHDS9
OBSCN	Obscurin, Cytoskeletal Calmodulin And Titin-Interacting RhoGEF	Protein Coding	14.9323864	https://www.genecards.org/cgi-bin/carddisp.pl?gene=OBSCN
TAMM41	TAM41 Mitochondrial Translocator Assembly And Maintenance Homolog	Protein Coding	14.92611694	https://www.genecards.org/cgi-bin/carddisp.pl?gene=TAMM41
AHI1	Abelson Helper Integration Site 1	Protein Coding	14.92489529	https://www.genecards.org/cgi-bin/carddisp.pl?gene=AHI1
NDUFB9	NADH:Ubiquinone Oxidoreductase Subunit B9	Protein Coding	14.91348362	https://www.genecards.org/cgi-bin/carddisp.pl?gene=NDUFB9
NARS2	Asparaginyl-TRNA Synthetase 2, Mitochondrial	Protein Coding	14.90909386	https://www.genecards.org/cgi-bin/carddisp.pl?gene=NARS2
JUN	Jun Proto-Oncogene, AP-1 Transcription Factor Subunit	Protein Coding	14.90262222	https://www.genecards.org/cgi-bin/carddisp.pl?gene=JUN
OBSL1	Obscurin Like Cytoskeletal Adaptor 1	Protein Coding	14.90218353	https://www.genecards.org/cgi-bin/carddisp.pl?gene=OBSL1
MIR486-1	MicroRNA 486-1	RNA Gene	14.89593792	https://www.genecards.org/cgi-bin/carddisp.pl?gene=MIR486-1
PHGDH	Phosphoglycerate Dehydrogenase	Protein Coding	14.8829174	https://www.genecards.org/cgi-bin/carddisp.pl?gene=PHGDH
DIPK1A	Divergent Protein Kinase Domain 1A	Protein Coding	14.88006973	https://www.genecards.org/cgi-bin/carddisp.pl?gene=DIPK1A
SLMAP	Sarcolemma Associated Protein	Protein Coding	14.8736105	https://www.genecards.org/cgi-bin/carddisp.pl?gene=SLMAP
MTRFR	Mitochondrial Translation Release Factor In Rescue	Protein Coding	14.87083912	https://www.genecards.org/cgi-bin/carddisp.pl?gene=MTRFR
ATP6V0A2	ATPase H+ Transporting V0 Subunit A2	Protein Coding	14.87068367	https://www.genecards.org/cgi-bin/carddisp.pl?gene=ATP6V0A2
PRKACG	Protein Kinase CAMP-Activated Catalytic Subunit Gamma	Protein Coding	14.86802673	https://www.genecards.org/cgi-bin/carddisp.pl?gene=PRKACG
COL7A1	Collagen Type VII Alpha 1 Chain	Protein Coding	14.85740089	https://www.genecards.org/cgi-bin/carddisp.pl?gene=COL7A1
CACNA1A	Calcium Voltage-Gated Channel Subunit Alpha1 A	Protein Coding	14.83876324	https://www.genecards.org/cgi-bin/carddisp.pl?gene=CACNA1A
ERCC2	ERCC Excision Repair 2, TFIIH Core Complex Helicase Subunit	Protein Coding	14.83352661	https://www.genecards.org/cgi-bin/carddisp.pl?gene=ERCC2
COX4I1	Cytochrome C Oxidase Subunit 4I1	Protein Coding	14.81226826	https://www.genecards.org/cgi-bin/carddisp.pl?gene=COX4I1
SLC5A2	Solute Carrier Family 5 Member 2	Protein Coding	14.80606842	https://www.genecards.org/cgi-bin/carddisp.pl?gene=SLC5A2
SLC39A8	Solute Carrier Family 39 Member 8	Protein Coding	14.805933	https://www.genecards.org/cgi-bin/carddisp.pl?gene=SLC39A8
ANOS1	Anosmin 1	Protein Coding	14.7983675	https://www.genecards.org/cgi-bin/carddisp.pl?gene=ANOS1
PDYN	Prodynorphin	Protein Coding	14.79702377	https://www.genecards.org/cgi-bin/carddisp.pl?gene=PDYN
GALC	Galactosylceramidase	Protein Coding	14.78785896	https://www.genecards.org/cgi-bin/carddisp.pl?gene=GALC
UPF1	UPF1 RNA Helicase And ATPase	Protein Coding	14.78654194	https://www.genecards.org/cgi-bin/carddisp.pl?gene=UPF1
MEIS2	Meis Homeobox 2	Protein Coding	14.78606224	https://www.genecards.org/cgi-bin/carddisp.pl?gene=MEIS2
FBLN5	Fibulin 5	Protein Coding	14.78600121	https://www.genecards.org/cgi-bin/carddisp.pl?gene=FBLN5
VPS13A	Vacuolar Protein Sorting 13 Homolog A	Protein Coding	14.7749176	https://www.genecards.org/cgi-bin/carddisp.pl?gene=VPS13A
CHRNA1	Cholinergic Receptor Nicotinic Alpha 1 Subunit	Protein Coding	14.76927376	https://www.genecards.org/cgi-bin/carddisp.pl?gene=CHRNA1
HMGCL	3-Hydroxy-3-Methylglutaryl-CoA Lyase	Protein Coding	14.76874447	https://www.genecards.org/cgi-bin/carddisp.pl?gene=HMGCL
ARSA	Arylsulfatase A	Protein Coding	14.76733875	https://www.genecards.org/cgi-bin/carddisp.pl?gene=ARSA
MEN1	Menin 1	Protein Coding	14.76624107	https://www.genecards.org/cgi-bin/carddisp.pl?gene=MEN1
GCDH	Glutaryl-CoA Dehydrogenase	Protein Coding	14.76371384	https://www.genecards.org/cgi-bin/carddisp.pl?gene=GCDH
MYOCD	Myocardin	Protein Coding	14.76361847	https://www.genecards.org/cgi-bin/carddisp.pl?gene=MYOCD
NHLRC1	NHL Repeat Containing E3 Ubiquitin Protein Ligase 1	Protein Coding	14.75735283	https://www.genecards.org/cgi-bin/carddisp.pl?gene=NHLRC1
CATSPER1	Cation Channel Sperm Associated 1	Protein Coding	14.75690651	https://www.genecards.org/cgi-bin/carddisp.pl?gene=CATSPER1
CACNA1S	Calcium Voltage-Gated Channel Subunit Alpha1 S	Protein Coding	14.75378609	https://www.genecards.org/cgi-bin/carddisp.pl?gene=CACNA1S
CD14	CD14 Molecule	Protein Coding	14.75212097	https://www.genecards.org/cgi-bin/carddisp.pl?gene=CD14
CCR5	C-C Motif Chemokine Receptor 5	Protein Coding	14.72229004	https://www.genecards.org/cgi-bin/carddisp.pl?gene=CCR5
ZCCHC8	Zinc Finger CCHC-Type Containing 8	Protein Coding	14.69989014	https://www.genecards.org/cgi-bin/carddisp.pl?gene=ZCCHC8
EPM2A	EPM2A Glucan Phosphatase, Laforin	Protein Coding	14.69471741	https://www.genecards.org/cgi-bin/carddisp.pl?gene=EPM2A
RAD51	RAD51 Recombinase	Protein Coding	14.68220043	https://www.genecards.org/cgi-bin/carddisp.pl?gene=RAD51
SCNN1G	Sodium Channel Epithelial 1 Subunit Gamma	Protein Coding	14.67834663	https://www.genecards.org/cgi-bin/carddisp.pl?gene=SCNN1G
PEX3	Peroxisomal Biogenesis Factor 3	Protein Coding	14.66533279	https://www.genecards.org/cgi-bin/carddisp.pl?gene=PEX3
HSD17B10	Hydroxysteroid 17-Beta Dehydrogenase 10	Protein Coding	14.66005325	https://www.genecards.org/cgi-bin/carddisp.pl?gene=HSD17B10
SLC6A4	Solute Carrier Family 6 Member 4	Protein Coding	14.6416893	https://www.genecards.org/cgi-bin/carddisp.pl?gene=SLC6A4
DCHS1	Dachsous Cadherin-Related 1	Protein Coding	14.6386385	https://www.genecards.org/cgi-bin/carddisp.pl?gene=DCHS1
ASXL1	ASXL Transcriptional Regulator 1	Protein Coding	14.63209534	https://www.genecards.org/cgi-bin/carddisp.pl?gene=ASXL1
MT-ND4	Mitochondrially Encoded NADH:Ubiquinone Oxidoreductase Core Subunit 4	Protein Coding	14.63179779	https://www.genecards.org/cgi-bin/carddisp.pl?gene=MT-ND4
PAX2	Paired Box 2	Protein Coding	14.6132679	https://www.genecards.org/cgi-bin/carddisp.pl?gene=PAX2
RHOA	Ras Homolog Family Member A	Protein Coding	14.6109457	https://www.genecards.org/cgi-bin/carddisp.pl?gene=RHOA
LRRC10	Leucine Rich Repeat Containing 10	Protein Coding	14.60307503	https://www.genecards.org/cgi-bin/carddisp.pl?gene=LRRC10
TRIP4	Thyroid Hormone Receptor Interactor 4	Protein Coding	14.60219574	https://www.genecards.org/cgi-bin/carddisp.pl?gene=TRIP4
CYBA	Cytochrome B-245 Alpha Chain	Protein Coding	14.60036278	https://www.genecards.org/cgi-bin/carddisp.pl?gene=CYBA
MIR34A	MicroRNA 34a	RNA Gene	14.59625816	https://www.genecards.org/cgi-bin/carddisp.pl?gene=MIR34A
EIF2AK4	Eukaryotic Translation Initiation Factor 2 Alpha Kinase 4	Protein Coding	14.59200668	https://www.genecards.org/cgi-bin/carddisp.pl?gene=EIF2AK4
SLC4A4	Solute Carrier Family 4 Member 4	Protein Coding	14.577775	https://www.genecards.org/cgi-bin/carddisp.pl?gene=SLC4A4
PARP1	Poly(ADP-Ribose) Polymerase 1	Protein Coding	14.57594872	https://www.genecards.org/cgi-bin/carddisp.pl?gene=PARP1
CHCHD10	Coiled-Coil-Helix-Coiled-Coil-Helix Domain Containing 10	Protein Coding	14.57483864	https://www.genecards.org/cgi-bin/carddisp.pl?gene=CHCHD10
TUFM	Tu Translation Elongation Factor, Mitochondrial	Protein Coding	14.56777954	https://www.genecards.org/cgi-bin/carddisp.pl?gene=TUFM
LOC110806263	TERT 5' Regulatory Region	Functional Element	14.56428242	https://www.genecards.org/cgi-bin/carddisp.pl?gene=LOC110806263
TRPV4	Transient Receptor Potential Cation Channel Subfamily V Member 4	Protein Coding	14.56073666	https://www.genecards.org/cgi-bin/carddisp.pl?gene=TRPV4
PPT1	Palmitoyl-Protein Thioesterase 1	Protein Coding	14.55239296	https://www.genecards.org/cgi-bin/carddisp.pl?gene=PPT1
KARS1	Lysyl-TRNA Synthetase 1	Protein Coding	14.52981567	https://www.genecards.org/cgi-bin/carddisp.pl?gene=KARS1
PLA2G6	Phospholipase A2 Group VI	Protein Coding	14.52725601	https://www.genecards.org/cgi-bin/carddisp.pl?gene=PLA2G6
LOC129999660	ATAC-STARR-Seq Lymphoblastoid Silent Region 18823	Functional Element	14.51426983	https://www.genecards.org/cgi-bin/carddisp.pl?gene=LOC129999660
GCG	Glucagon	Protein Coding	14.5026474	https://www.genecards.org/cgi-bin/carddisp.pl?gene=GCG
TRNT1	TRNA Nucleotidyl Transferase 1	Protein Coding	14.50226021	https://www.genecards.org/cgi-bin/carddisp.pl?gene=TRNT1
GLI1	GLI Family Zinc Finger 1	Protein Coding	14.50222778	https://www.genecards.org/cgi-bin/carddisp.pl?gene=GLI1
CFB	Complement Factor B	Protein Coding	14.49880219	https://www.genecards.org/cgi-bin/carddisp.pl?gene=CFB
PEX11B	Peroxisomal Biogenesis Factor 11 Beta	Protein Coding	14.48853302	https://www.genecards.org/cgi-bin/carddisp.pl?gene=PEX11B
PEX14	Peroxisomal Biogenesis Factor 14	Protein Coding	14.48572922	https://www.genecards.org/cgi-bin/carddisp.pl?gene=PEX14
TJP2	Tight Junction Protein 2	Protein Coding	14.4852438	https://www.genecards.org/cgi-bin/carddisp.pl?gene=TJP2
SMAD1	SMAD Family Member 1	Protein Coding	14.47108841	https://www.genecards.org/cgi-bin/carddisp.pl?gene=SMAD1
RPS26	Ribosomal Protein S26	Protein Coding	14.46799278	https://www.genecards.org/cgi-bin/carddisp.pl?gene=RPS26
CLDN19	Claudin 19	Protein Coding	14.46603775	https://www.genecards.org/cgi-bin/carddisp.pl?gene=CLDN19
ADAMTS2	ADAM Metallopeptidase With Thrombospondin Type 1 Motif 2	Protein Coding	14.45144081	https://www.genecards.org/cgi-bin/carddisp.pl?gene=ADAMTS2
CHKB	Choline Kinase Beta	Protein Coding	14.45077324	https://www.genecards.org/cgi-bin/carddisp.pl?gene=CHKB
TACR3	Tachykinin Receptor 3	Protein Coding	14.42850304	https://www.genecards.org/cgi-bin/carddisp.pl?gene=TACR3
PEX16	Peroxisomal Biogenesis Factor 16	Protein Coding	14.42256641	https://www.genecards.org/cgi-bin/carddisp.pl?gene=PEX16
TGDS	TDP-Glucose 4,6-Dehydratase	Protein Coding	14.4222641	https://www.genecards.org/cgi-bin/carddisp.pl?gene=TGDS
HARS2	Histidyl-TRNA Synthetase 2, Mitochondrial	Protein Coding	14.41469574	https://www.genecards.org/cgi-bin/carddisp.pl?gene=HARS2
PDGFB	Platelet Derived Growth Factor Subunit B	Protein Coding	14.40951729	https://www.genecards.org/cgi-bin/carddisp.pl?gene=PDGFB
PEX13	Peroxisomal Biogenesis Factor 13	Protein Coding	14.39734077	https://www.genecards.org/cgi-bin/carddisp.pl?gene=PEX13
DSG2-AS1	DSG2 Antisense RNA 1	RNA Gene	14.38745785	https://www.genecards.org/cgi-bin/carddisp.pl?gene=DSG2-AS1
PEX12	Peroxisomal Biogenesis Factor 12	Protein Coding	14.38047218	https://www.genecards.org/cgi-bin/carddisp.pl?gene=PEX12
SRY	Sex Determining Region Y	Protein Coding	14.37933159	https://www.genecards.org/cgi-bin/carddisp.pl?gene=SRY
SMARCB1	SWI/SNF Related, Matrix Associated, Actin Dependent Regulator Of Chromatin, Subfamily B, Member 1	Protein Coding	14.3786602	https://www.genecards.org/cgi-bin/carddisp.pl?gene=SMARCB1
FARS2	Phenylalanyl-TRNA Synthetase 2, Mitochondrial	Protein Coding	14.34996223	https://www.genecards.org/cgi-bin/carddisp.pl?gene=FARS2
APRT	Adenine Phosphoribosyltransferase	Protein Coding	14.34362602	https://www.genecards.org/cgi-bin/carddisp.pl?gene=APRT
ETFA	Electron Transfer Flavoprotein Subunit Alpha	Protein Coding	14.33124161	https://www.genecards.org/cgi-bin/carddisp.pl?gene=ETFA
SIRT1	Sirtuin 1	Protein Coding	14.33039951	https://www.genecards.org/cgi-bin/carddisp.pl?gene=SIRT1
COG2	Component Of Oligomeric Golgi Complex 2	Protein Coding	14.32837677	https://www.genecards.org/cgi-bin/carddisp.pl?gene=COG2
CD19	CD19 Molecule	Protein Coding	14.32658386	https://www.genecards.org/cgi-bin/carddisp.pl?gene=CD19
CASP8	Caspase 8	Protein Coding	14.32594109	https://www.genecards.org/cgi-bin/carddisp.pl?gene=CASP8
CXCL10	C-X-C Motif Chemokine Ligand 10	Protein Coding	14.32209587	https://www.genecards.org/cgi-bin/carddisp.pl?gene=CXCL10
TP73	Tumor Protein P73	Protein Coding	14.32072735	https://www.genecards.org/cgi-bin/carddisp.pl?gene=TP73
TAF1	TATA-Box Binding Protein Associated Factor 1	Protein Coding	14.31565285	https://www.genecards.org/cgi-bin/carddisp.pl?gene=TAF1
POR	Cytochrome P450 Oxidoreductase	Protein Coding	14.31516361	https://www.genecards.org/cgi-bin/carddisp.pl?gene=POR
PIK3CD	Phosphatidylinositol-4,5-Bisphosphate 3-Kinase Catalytic Subunit Delta	Protein Coding	14.30945015	https://www.genecards.org/cgi-bin/carddisp.pl?gene=PIK3CD
PDCD1	Programmed Cell Death 1	Protein Coding	14.30806923	https://www.genecards.org/cgi-bin/carddisp.pl?gene=PDCD1
MAPK8	Mitogen-Activated Protein Kinase 8	Protein Coding	14.29625702	https://www.genecards.org/cgi-bin/carddisp.pl?gene=MAPK8
PROP1	PROP Paired-Like Homeobox 1	Protein Coding	14.29509354	https://www.genecards.org/cgi-bin/carddisp.pl?gene=PROP1
NUP107	Nucleoporin 107	Protein Coding	14.29493713	https://www.genecards.org/cgi-bin/carddisp.pl?gene=NUP107
SEC23B	SEC23 Homolog B, COPII Coat Complex Component	Protein Coding	14.28966713	https://www.genecards.org/cgi-bin/carddisp.pl?gene=SEC23B
PRKN	Parkin RBR E3 Ubiquitin Protein Ligase	Protein Coding	14.27237511	https://www.genecards.org/cgi-bin/carddisp.pl?gene=PRKN
CLN5	CLN5 Intracellular Trafficking Protein	Protein Coding	14.25862885	https://www.genecards.org/cgi-bin/carddisp.pl?gene=CLN5
MT-TS1	Mitochondrially Encoded TRNA-Ser (UCN) 1	RNA Gene	14.24860287	https://www.genecards.org/cgi-bin/carddisp.pl?gene=MT-TS1
CYB5R3	Cytochrome B5 Reductase 3	Protein Coding	14.23766613	https://www.genecards.org/cgi-bin/carddisp.pl?gene=CYB5R3
POLGARF	POLG Alternative Reading Frame	Protein Coding	14.2259903	https://www.genecards.org/cgi-bin/carddisp.pl?gene=POLGARF
MEIOB	Meiosis Specific With OB-Fold	Protein Coding	14.22026062	https://www.genecards.org/cgi-bin/carddisp.pl?gene=MEIOB
HCCS	Holocytochrome C Synthase	Protein Coding	14.21759796	https://www.genecards.org/cgi-bin/carddisp.pl?gene=HCCS
PDSS1	Decaprenyl Diphosphate Synthase Subunit 1	Protein Coding	14.21448708	https://www.genecards.org/cgi-bin/carddisp.pl?gene=PDSS1
NDUFB11	NADH:Ubiquinone Oxidoreductase Subunit B11	Protein Coding	14.20868874	https://www.genecards.org/cgi-bin/carddisp.pl?gene=NDUFB11
GGT1	Gamma-Glutamyltransferase 1	Protein Coding	14.19719696	https://www.genecards.org/cgi-bin/carddisp.pl?gene=GGT1
COX7A1	Cytochrome C Oxidase Subunit 7A1	Protein Coding	14.1971941	https://www.genecards.org/cgi-bin/carddisp.pl?gene=COX7A1
TMEM216	Transmembrane Protein 216	Protein Coding	14.1905632	https://www.genecards.org/cgi-bin/carddisp.pl?gene=TMEM216
CDH13	Cadherin 13	Protein Coding	14.18752003	https://www.genecards.org/cgi-bin/carddisp.pl?gene=CDH13
OCRL	OCRL Inositol Polyphosphate-5-Phosphatase	Protein Coding	14.1863203	https://www.genecards.org/cgi-bin/carddisp.pl?gene=OCRL
MYH3	Myosin Heavy Chain 3	Protein Coding	14.17958927	https://www.genecards.org/cgi-bin/carddisp.pl?gene=MYH3
MT-TK	Mitochondrially Encoded TRNA-Lys (AAA/G)	RNA Gene	14.16931725	https://www.genecards.org/cgi-bin/carddisp.pl?gene=MT-TK
RAPSN	Receptor Associated Protein Of The Synapse	Protein Coding	14.16701317	https://www.genecards.org/cgi-bin/carddisp.pl?gene=RAPSN
CAPN3	Calpain 3	Protein Coding	14.16169834	https://www.genecards.org/cgi-bin/carddisp.pl?gene=CAPN3
STRA6	Signaling Receptor And Transporter Of Retinol STRA6	Protein Coding	14.156847	https://www.genecards.org/cgi-bin/carddisp.pl?gene=STRA6
LOC126806422	BRD4-Independent Group 4 Enhancer GRCh37_chr2:179440205-179441404	Functional Element	14.1522274	https://www.genecards.org/cgi-bin/carddisp.pl?gene=LOC126806422
GH1	Growth Hormone 1	Protein Coding	14.14038849	https://www.genecards.org/cgi-bin/carddisp.pl?gene=GH1
TARDBP	TAR DNA Binding Protein	Protein Coding	14.12795067	https://www.genecards.org/cgi-bin/carddisp.pl?gene=TARDBP
NDUFA8	NADH:Ubiquinone Oxidoreductase Subunit A8	Protein Coding	14.12500191	https://www.genecards.org/cgi-bin/carddisp.pl?gene=NDUFA8
EZH2	Enhancer Of Zeste 2 Polycomb Repressive Complex 2 Subunit	Protein Coding	14.10413265	https://www.genecards.org/cgi-bin/carddisp.pl?gene=EZH2
FRAS1	Fraser Extracellular Matrix Complex Subunit 1	Protein Coding	14.09919357	https://www.genecards.org/cgi-bin/carddisp.pl?gene=FRAS1
GRHPR	Glyoxylate And Hydroxypyruvate Reductase	Protein Coding	14.0947361	https://www.genecards.org/cgi-bin/carddisp.pl?gene=GRHPR
GPT2	Glutamic--Pyruvic Transaminase 2	Protein Coding	14.0946064	https://www.genecards.org/cgi-bin/carddisp.pl?gene=GPT2
PHYH	Phytanoyl-CoA 2-Hydroxylase	Protein Coding	14.08822918	https://www.genecards.org/cgi-bin/carddisp.pl?gene=PHYH
COX4I2	Cytochrome C Oxidase Subunit 4I2	Protein Coding	14.08068275	https://www.genecards.org/cgi-bin/carddisp.pl?gene=COX4I2
MYLK3	Myosin Light Chain Kinase 3	Protein Coding	14.07835102	https://www.genecards.org/cgi-bin/carddisp.pl?gene=MYLK3
PEX10	Peroxisomal Biogenesis Factor 10	Protein Coding	14.06821251	https://www.genecards.org/cgi-bin/carddisp.pl?gene=PEX10
HLA-DQA1	Major Histocompatibility Complex, Class II, DQ Alpha 1	Protein Coding	14.06423283	https://www.genecards.org/cgi-bin/carddisp.pl?gene=HLA-DQA1
RECQL4	RecQ Like Helicase 4	Protein Coding	14.05142212	https://www.genecards.org/cgi-bin/carddisp.pl?gene=RECQL4
SCARB1	Scavenger Receptor Class B Member 1	Protein Coding	14.04749203	https://www.genecards.org/cgi-bin/carddisp.pl?gene=SCARB1
PROKR2	Prokineticin Receptor 2	Protein Coding	14.03758526	https://www.genecards.org/cgi-bin/carddisp.pl?gene=PROKR2
GP1BA	Glycoprotein Ib Platelet Subunit Alpha	Protein Coding	14.03621864	https://www.genecards.org/cgi-bin/carddisp.pl?gene=GP1BA
UCN	Urocortin	Protein Coding	14.03109074	https://www.genecards.org/cgi-bin/carddisp.pl?gene=UCN
PLA2G7	Phospholipase A2 Group VII	Protein Coding	14.02501297	https://www.genecards.org/cgi-bin/carddisp.pl?gene=PLA2G7
PPCS	Phosphopantothenoylcysteine Synthetase	Protein Coding	14.02392387	https://www.genecards.org/cgi-bin/carddisp.pl?gene=PPCS
SMN1	Survival Of Motor Neuron 1, Telomeric	Protein Coding	14.01553822	https://www.genecards.org/cgi-bin/carddisp.pl?gene=SMN1
NFATC4	Nuclear Factor Of Activated T Cells 4	Protein Coding	14.00692368	https://www.genecards.org/cgi-bin/carddisp.pl?gene=NFATC4
NPHP3-ACAD11	NPHP3-ACAD11 Readthrough (NMD Candidate)	RNA Gene	14.00677872	https://www.genecards.org/cgi-bin/carddisp.pl?gene=NPHP3-ACAD11
TJP1	Tight Junction Protein 1	Protein Coding	13.99734688	https://www.genecards.org/cgi-bin/carddisp.pl?gene=TJP1
CKMT1B	Creatine Kinase, Mitochondrial 1B	Protein Coding	13.99595165	https://www.genecards.org/cgi-bin/carddisp.pl?gene=CKMT1B
TNFSF12	TNF Superfamily Member 12	Protein Coding	13.99384499	https://www.genecards.org/cgi-bin/carddisp.pl?gene=TNFSF12
PRG4	Proteoglycan 4	Protein Coding	13.97406197	https://www.genecards.org/cgi-bin/carddisp.pl?gene=PRG4
IFIH1	Interferon Induced With Helicase C Domain 1	Protein Coding	13.9710722	https://www.genecards.org/cgi-bin/carddisp.pl?gene=IFIH1
LDLRAP1	Low Density Lipoprotein Receptor Adaptor Protein 1	Protein Coding	13.96969891	https://www.genecards.org/cgi-bin/carddisp.pl?gene=LDLRAP1
HSPB7	Heat Shock Protein Family B (Small) Member 7	Protein Coding	13.95876122	https://www.genecards.org/cgi-bin/carddisp.pl?gene=HSPB7
PRKACB	Protein Kinase CAMP-Activated Catalytic Subunit Beta	Protein Coding	13.95450211	https://www.genecards.org/cgi-bin/carddisp.pl?gene=PRKACB
DCTN1	Dynactin Subunit 1	Protein Coding	13.94748306	https://www.genecards.org/cgi-bin/carddisp.pl?gene=DCTN1
ERBB4	Erb-B2 Receptor Tyrosine Kinase 4	Protein Coding	13.93872833	https://www.genecards.org/cgi-bin/carddisp.pl?gene=ERBB4
CLCN1	Chloride Voltage-Gated Channel 1	Protein Coding	13.93840218	https://www.genecards.org/cgi-bin/carddisp.pl?gene=CLCN1
STX11	Syntaxin 11	Protein Coding	13.93637657	https://www.genecards.org/cgi-bin/carddisp.pl?gene=STX11
MID1	Midline 1	Protein Coding	13.93143749	https://www.genecards.org/cgi-bin/carddisp.pl?gene=MID1
FGB	Fibrinogen Beta Chain	Protein Coding	13.93067741	https://www.genecards.org/cgi-bin/carddisp.pl?gene=FGB
CS	Citrate Synthase	Protein Coding	13.92751598	https://www.genecards.org/cgi-bin/carddisp.pl?gene=CS
CYP7A1	Cytochrome P450 Family 7 Subfamily A Member 1	Protein Coding	13.92492199	https://www.genecards.org/cgi-bin/carddisp.pl?gene=CYP7A1
MUC1	Mucin 1, Cell Surface Associated	Protein Coding	13.9155674	https://www.genecards.org/cgi-bin/carddisp.pl?gene=MUC1
UNC13D	Unc-13 Homolog D	Protein Coding	13.89367676	https://www.genecards.org/cgi-bin/carddisp.pl?gene=UNC13D
TGIF1	TGFB Induced Factor Homeobox 1	Protein Coding	13.89001274	https://www.genecards.org/cgi-bin/carddisp.pl?gene=TGIF1
CLN6	CLN6 Transmembrane ER Protein	Protein Coding	13.87905979	https://www.genecards.org/cgi-bin/carddisp.pl?gene=CLN6
CLCN7	Chloride Voltage-Gated Channel 7	Protein Coding	13.86809158	https://www.genecards.org/cgi-bin/carddisp.pl?gene=CLCN7
SLC40A1	Solute Carrier Family 40 Member 1	Protein Coding	13.83739567	https://www.genecards.org/cgi-bin/carddisp.pl?gene=SLC40A1
ARID1B	AT-Rich Interaction Domain 1B	Protein Coding	13.8327198	https://www.genecards.org/cgi-bin/carddisp.pl?gene=ARID1B
MT-ND2	Mitochondrially Encoded NADH:Ubiquinone Oxidoreductase Core Subunit 2	Protein Coding	13.82850838	https://www.genecards.org/cgi-bin/carddisp.pl?gene=MT-ND2
WDR35	WD Repeat Domain 35	Protein Coding	13.82608223	https://www.genecards.org/cgi-bin/carddisp.pl?gene=WDR35
CDKN1A	Cyclin Dependent Kinase Inhibitor 1A	Protein Coding	13.82174206	https://www.genecards.org/cgi-bin/carddisp.pl?gene=CDKN1A
KMT2A	Lysine Methyltransferase 2A	Protein Coding	13.81909466	https://www.genecards.org/cgi-bin/carddisp.pl?gene=KMT2A
MIR146A	MicroRNA 146a	RNA Gene	13.81643295	https://www.genecards.org/cgi-bin/carddisp.pl?gene=MIR146A
HDAC9	Histone Deacetylase 9	Protein Coding	13.81608772	https://www.genecards.org/cgi-bin/carddisp.pl?gene=HDAC9
TREX1	Three Prime Repair Exonuclease 1	Protein Coding	13.81402874	https://www.genecards.org/cgi-bin/carddisp.pl?gene=TREX1
ANGPT2	Angiopoietin 2	Protein Coding	13.80976105	https://www.genecards.org/cgi-bin/carddisp.pl?gene=ANGPT2
COX7B	Cytochrome C Oxidase Subunit 7B	Protein Coding	13.80801201	https://www.genecards.org/cgi-bin/carddisp.pl?gene=COX7B
PCSK1	Proprotein Convertase Subtilisin/Kexin Type 1	Protein Coding	13.79901886	https://www.genecards.org/cgi-bin/carddisp.pl?gene=PCSK1
HOGA1	4-Hydroxy-2-Oxoglutarate Aldolase 1	Protein Coding	13.78556824	https://www.genecards.org/cgi-bin/carddisp.pl?gene=HOGA1
PPP1R13L	Protein Phosphatase 1 Regulatory Subunit 13 Like	Protein Coding	13.78491306	https://www.genecards.org/cgi-bin/carddisp.pl?gene=PPP1R13L
SMAD5-AS1	SMAD5 Antisense RNA 1	RNA Gene	13.77625275	https://www.genecards.org/cgi-bin/carddisp.pl?gene=SMAD5-AS1
XIST	X Inactive Specific Transcript	RNA Gene	13.76838875	https://www.genecards.org/cgi-bin/carddisp.pl?gene=XIST
LINC01672	Long Intergenic Non-Protein Coding RNA 1672	RNA Gene	13.76776886	https://www.genecards.org/cgi-bin/carddisp.pl?gene=LINC01672
CLU	Clusterin	Protein Coding	13.76682663	https://www.genecards.org/cgi-bin/carddisp.pl?gene=CLU
CHD4	Chromodomain Helicase DNA Binding Protein 4	Protein Coding	13.76091194	https://www.genecards.org/cgi-bin/carddisp.pl?gene=CHD4
MAT2A	Methionine Adenosyltransferase 2A	Protein Coding	13.75602341	https://www.genecards.org/cgi-bin/carddisp.pl?gene=MAT2A
SCN1A	Sodium Voltage-Gated Channel Alpha Subunit 1	Protein Coding	13.73169994	https://www.genecards.org/cgi-bin/carddisp.pl?gene=SCN1A
ALDH7A1	Aldehyde Dehydrogenase 7 Family Member A1	Protein Coding	13.72685432	https://www.genecards.org/cgi-bin/carddisp.pl?gene=ALDH7A1
MTM1	Myotubularin 1	Protein Coding	13.71405029	https://www.genecards.org/cgi-bin/carddisp.pl?gene=MTM1
NPC2	NPC Intracellular Cholesterol Transporter 2	Protein Coding	13.70536137	https://www.genecards.org/cgi-bin/carddisp.pl?gene=NPC2
ROBO1	Roundabout Guidance Receptor 1	Protein Coding	13.70435238	https://www.genecards.org/cgi-bin/carddisp.pl?gene=ROBO1
GLRX5	Glutaredoxin 5	Protein Coding	13.690588	https://www.genecards.org/cgi-bin/carddisp.pl?gene=GLRX5
PRTN3	Proteinase 3	Protein Coding	13.68848419	https://www.genecards.org/cgi-bin/carddisp.pl?gene=PRTN3
BIN1	Bridging Integrator 1	Protein Coding	13.66639519	https://www.genecards.org/cgi-bin/carddisp.pl?gene=BIN1
CD55	CD55 Molecule (Cromer Blood Group)	Protein Coding	13.66413879	https://www.genecards.org/cgi-bin/carddisp.pl?gene=CD55
APOA2	Apolipoprotein A2	Protein Coding	13.66098404	https://www.genecards.org/cgi-bin/carddisp.pl?gene=APOA2
VPS33A	VPS33A Core Subunit Of CORVET And HOPS Complexes	Protein Coding	13.6556797	https://www.genecards.org/cgi-bin/carddisp.pl?gene=VPS33A
RRAD	RRAD, Ras Related Glycolysis Inhibitor And Calcium Channel Regulator	Protein Coding	13.64513683	https://www.genecards.org/cgi-bin/carddisp.pl?gene=RRAD
GSR	Glutathione-Disulfide Reductase	Protein Coding	13.64369965	https://www.genecards.org/cgi-bin/carddisp.pl?gene=GSR
NDE1	NudE Neurodevelopment Protein 1	Protein Coding	13.64197922	https://www.genecards.org/cgi-bin/carddisp.pl?gene=NDE1
MIR29A	MicroRNA 29a	RNA Gene	13.63864517	https://www.genecards.org/cgi-bin/carddisp.pl?gene=MIR29A
MFSD8	Major Facilitator Superfamily Domain Containing 8	Protein Coding	13.62803268	https://www.genecards.org/cgi-bin/carddisp.pl?gene=MFSD8
ADAR	Adenosine Deaminase RNA Specific	Protein Coding	13.62050343	https://www.genecards.org/cgi-bin/carddisp.pl?gene=ADAR
MUC16	Mucin 16, Cell Surface Associated	Protein Coding	13.61405659	https://www.genecards.org/cgi-bin/carddisp.pl?gene=MUC16
NOS1	Nitric Oxide Synthase 1	Protein Coding	13.60689449	https://www.genecards.org/cgi-bin/carddisp.pl?gene=NOS1
GTPBP3	GTP Binding Protein 3, Mitochondrial	Protein Coding	13.60372162	https://www.genecards.org/cgi-bin/carddisp.pl?gene=GTPBP3
STIM1	Stromal Interaction Molecule 1	Protein Coding	13.59897614	https://www.genecards.org/cgi-bin/carddisp.pl?gene=STIM1
RBM10	RNA Binding Motif Protein 10	Protein Coding	13.59542465	https://www.genecards.org/cgi-bin/carddisp.pl?gene=RBM10
FKBP1B	FKBP Prolyl Isomerase 1B	Protein Coding	13.58958817	https://www.genecards.org/cgi-bin/carddisp.pl?gene=FKBP1B
LPIN1	Lipin 1	Protein Coding	13.5825634	https://www.genecards.org/cgi-bin/carddisp.pl?gene=LPIN1
MIR18A	MicroRNA 18a	RNA Gene	13.58088684	https://www.genecards.org/cgi-bin/carddisp.pl?gene=MIR18A
ECHS1	Enoyl-CoA Hydratase, Short Chain 1	Protein Coding	13.57984257	https://www.genecards.org/cgi-bin/carddisp.pl?gene=ECHS1
DPYD	Dihydropyrimidine Dehydrogenase	Protein Coding	13.57606125	https://www.genecards.org/cgi-bin/carddisp.pl?gene=DPYD
MYBPC1	Myosin Binding Protein C1	Protein Coding	13.57270241	https://www.genecards.org/cgi-bin/carddisp.pl?gene=MYBPC1
KL	Klotho	Protein Coding	13.55932331	https://www.genecards.org/cgi-bin/carddisp.pl?gene=KL
HNRNPA1	Heterogeneous Nuclear Ribonucleoprotein A1	Protein Coding	13.55312729	https://www.genecards.org/cgi-bin/carddisp.pl?gene=HNRNPA1
ELP1	Elongator Acetyltransferase Complex Subunit 1	Protein Coding	13.55009842	https://www.genecards.org/cgi-bin/carddisp.pl?gene=ELP1
SLC26A4	Solute Carrier Family 26 Member 4	Protein Coding	13.54243469	https://www.genecards.org/cgi-bin/carddisp.pl?gene=SLC26A4
ETV6	ETS Variant Transcription Factor 6	Protein Coding	13.54001999	https://www.genecards.org/cgi-bin/carddisp.pl?gene=ETV6
SMC1A	Structural Maintenance Of Chromosomes 1A	Protein Coding	13.53767681	https://www.genecards.org/cgi-bin/carddisp.pl?gene=SMC1A
DNAH11	Dynein Axonemal Heavy Chain 11	Protein Coding	13.53723335	https://www.genecards.org/cgi-bin/carddisp.pl?gene=DNAH11
PKLR	Pyruvate Kinase L/R	Protein Coding	13.53636074	https://www.genecards.org/cgi-bin/carddisp.pl?gene=PKLR
CDH23	Cadherin Related 23	Protein Coding	13.51185226	https://www.genecards.org/cgi-bin/carddisp.pl?gene=CDH23
LTBP2	Latent Transforming Growth Factor Beta Binding Protein 2	Protein Coding	13.51168537	https://www.genecards.org/cgi-bin/carddisp.pl?gene=LTBP2
DNM2	Dynamin 2	Protein Coding	13.50689125	https://www.genecards.org/cgi-bin/carddisp.pl?gene=DNM2
CDK8	Cyclin Dependent Kinase 8	Protein Coding	13.49644279	https://www.genecards.org/cgi-bin/carddisp.pl?gene=CDK8
KAT2B	Lysine Acetyltransferase 2B	Protein Coding	13.48352528	https://www.genecards.org/cgi-bin/carddisp.pl?gene=KAT2B
KCNH1	Potassium Voltage-Gated Channel Subfamily H Member 1	Protein Coding	13.47899723	https://www.genecards.org/cgi-bin/carddisp.pl?gene=KCNH1
CISD2	CDGSH Iron Sulfur Domain 2	Protein Coding	13.47486687	https://www.genecards.org/cgi-bin/carddisp.pl?gene=CISD2
LTBP1	Latent Transforming Growth Factor Beta Binding Protein 1	Protein Coding	13.47198868	https://www.genecards.org/cgi-bin/carddisp.pl?gene=LTBP1
GNA11	G Protein Subunit Alpha 11	Protein Coding	13.46316242	https://www.genecards.org/cgi-bin/carddisp.pl?gene=GNA11
CLPP	Caseinolytic Mitochondrial Matrix Peptidase Proteolytic Subunit	Protein Coding	13.46067429	https://www.genecards.org/cgi-bin/carddisp.pl?gene=CLPP
WDR11	WD Repeat Domain 11	Protein Coding	13.46037292	https://www.genecards.org/cgi-bin/carddisp.pl?gene=WDR11
AFG3L2	AFG3 Like Matrix AAA Peptidase Subunit 2	Protein Coding	13.45755959	https://www.genecards.org/cgi-bin/carddisp.pl?gene=AFG3L2
PDX1	Pancreatic And Duodenal Homeobox 1	Protein Coding	13.4574995	https://www.genecards.org/cgi-bin/carddisp.pl?gene=PDX1
TTC21B	Tetratricopeptide Repeat Domain 21B	Protein Coding	13.44708157	https://www.genecards.org/cgi-bin/carddisp.pl?gene=TTC21B
TNFRSF1B	TNF Receptor Superfamily Member 1B	Protein Coding	13.44485569	https://www.genecards.org/cgi-bin/carddisp.pl?gene=TNFRSF1B
EYA1	EYA Transcriptional Coactivator And Phosphatase 1	Protein Coding	13.43938637	https://www.genecards.org/cgi-bin/carddisp.pl?gene=EYA1
ABCD1	ATP Binding Cassette Subfamily D Member 1	Protein Coding	13.42798042	https://www.genecards.org/cgi-bin/carddisp.pl?gene=ABCD1
AURKC	Aurora Kinase C	Protein Coding	13.42472458	https://www.genecards.org/cgi-bin/carddisp.pl?gene=AURKC
KLF1	KLF Transcription Factor 1	Protein Coding	13.41521263	https://www.genecards.org/cgi-bin/carddisp.pl?gene=KLF1
FCGR2A	Fc Gamma Receptor IIa	Protein Coding	13.4067955	https://www.genecards.org/cgi-bin/carddisp.pl?gene=FCGR2A
SRD5A2	Steroid 5 Alpha-Reductase 2	Protein Coding	13.4034729	https://www.genecards.org/cgi-bin/carddisp.pl?gene=SRD5A2
AHCY	Adenosylhomocysteinase	Protein Coding	13.39788246	https://www.genecards.org/cgi-bin/carddisp.pl?gene=AHCY
PTX3	Pentraxin 3	Protein Coding	13.39654922	https://www.genecards.org/cgi-bin/carddisp.pl?gene=PTX3
WRAP53	WD Repeat Containing Antisense To TP53	Protein Coding	13.39251709	https://www.genecards.org/cgi-bin/carddisp.pl?gene=WRAP53
GLUD1	Glutamate Dehydrogenase 1	Protein Coding	13.38640881	https://www.genecards.org/cgi-bin/carddisp.pl?gene=GLUD1
SOX11	SRY-Box Transcription Factor 11	Protein Coding	13.38613701	https://www.genecards.org/cgi-bin/carddisp.pl?gene=SOX11
MIR483	MicroRNA 483	RNA Gene	13.38250351	https://www.genecards.org/cgi-bin/carddisp.pl?gene=MIR483
BAZ1B	Bromodomain Adjacent To Zinc Finger Domain 1B	Protein Coding	13.36986446	https://www.genecards.org/cgi-bin/carddisp.pl?gene=BAZ1B
ASS1	Argininosuccinate Synthase 1	Protein Coding	13.35972404	https://www.genecards.org/cgi-bin/carddisp.pl?gene=ASS1
DOK7	Docking Protein 7	Protein Coding	13.35889244	https://www.genecards.org/cgi-bin/carddisp.pl?gene=DOK7
IFT122	Intraflagellar Transport 122	Protein Coding	13.35863686	https://www.genecards.org/cgi-bin/carddisp.pl?gene=IFT122
TNFRSF11A	TNF Receptor Superfamily Member 11a	Protein Coding	13.35006905	https://www.genecards.org/cgi-bin/carddisp.pl?gene=TNFRSF11A
NPR2	Natriuretic Peptide Receptor 2	Protein Coding	13.34227085	https://www.genecards.org/cgi-bin/carddisp.pl?gene=NPR2
RAI1	Retinoic Acid Induced 1	Protein Coding	13.32903862	https://www.genecards.org/cgi-bin/carddisp.pl?gene=RAI1
TIMP2	TIMP Metallopeptidase Inhibitor 2	Protein Coding	13.32315063	https://www.genecards.org/cgi-bin/carddisp.pl?gene=TIMP2
DYRK1A	Dual Specificity Tyrosine Phosphorylation Regulated Kinase 1A	Protein Coding	13.31633759	https://www.genecards.org/cgi-bin/carddisp.pl?gene=DYRK1A
ESCO2	Establishment Of Sister Chromatid Cohesion N-Acetyltransferase 2	Protein Coding	13.31390762	https://www.genecards.org/cgi-bin/carddisp.pl?gene=ESCO2
GCNA	Germ Cell Nuclear Acidic Peptidase	Protein Coding	13.31262493	https://www.genecards.org/cgi-bin/carddisp.pl?gene=GCNA
COLQ	Collagen Like Tail Subunit Of Asymmetric Acetylcholinesterase	Protein Coding	13.30701828	https://www.genecards.org/cgi-bin/carddisp.pl?gene=COLQ
MMAA	Metabolism Of Cobalamin Associated A	Protein Coding	13.30700779	https://www.genecards.org/cgi-bin/carddisp.pl?gene=MMAA
AGER	Advanced Glycosylation End-Product Specific Receptor	Protein Coding	13.30173016	https://www.genecards.org/cgi-bin/carddisp.pl?gene=AGER
VIP	Vasoactive Intestinal Peptide	Protein Coding	13.30108833	https://www.genecards.org/cgi-bin/carddisp.pl?gene=VIP
IL15	Interleukin 15	Protein Coding	13.29625988	https://www.genecards.org/cgi-bin/carddisp.pl?gene=IL15
ANXA5	Annexin A5	Protein Coding	13.27306461	https://www.genecards.org/cgi-bin/carddisp.pl?gene=ANXA5
HEXB	Hexosaminidase Subunit Beta	Protein Coding	13.26968288	https://www.genecards.org/cgi-bin/carddisp.pl?gene=HEXB
CDIN1	CDAN1 Interacting Nuclease 1	Protein Coding	13.25595665	https://www.genecards.org/cgi-bin/carddisp.pl?gene=CDIN1
LPIN2	Lipin 2	Protein Coding	13.2508812	https://www.genecards.org/cgi-bin/carddisp.pl?gene=LPIN2
MCM9	Minichromosome Maintenance 9 Homologous Recombination Repair Factor	Protein Coding	13.25023365	https://www.genecards.org/cgi-bin/carddisp.pl?gene=MCM9
HBG2	Hemoglobin Subunit Gamma 2	Protein Coding	13.24968243	https://www.genecards.org/cgi-bin/carddisp.pl?gene=HBG2
FGF12	Fibroblast Growth Factor 12	Protein Coding	13.24825096	https://www.genecards.org/cgi-bin/carddisp.pl?gene=FGF12
NDUFA13	NADH:Ubiquinone Oxidoreductase Subunit A13	Protein Coding	13.23879433	https://www.genecards.org/cgi-bin/carddisp.pl?gene=NDUFA13
ADRB3	Adrenoceptor Beta 3	Protein Coding	13.23392868	https://www.genecards.org/cgi-bin/carddisp.pl?gene=ADRB3
MARS2	Methionyl-TRNA Synthetase 2, Mitochondrial	Protein Coding	13.2278471	https://www.genecards.org/cgi-bin/carddisp.pl?gene=MARS2
GNRHR	Gonadotropin Releasing Hormone Receptor	Protein Coding	13.22583008	https://www.genecards.org/cgi-bin/carddisp.pl?gene=GNRHR
EEF1A2	Eukaryotic Translation Elongation Factor 1 Alpha 2	Protein Coding	13.22449303	https://www.genecards.org/cgi-bin/carddisp.pl?gene=EEF1A2
TIMM8A	Translocase Of Inner Mitochondrial Membrane 8A	Protein Coding	13.2228632	https://www.genecards.org/cgi-bin/carddisp.pl?gene=TIMM8A
IL1R1	Interleukin 1 Receptor Type 1	Protein Coding	13.21611404	https://www.genecards.org/cgi-bin/carddisp.pl?gene=IL1R1
SYCE1	Synaptonemal Complex Central Element Protein 1	Protein Coding	13.2159586	https://www.genecards.org/cgi-bin/carddisp.pl?gene=SYCE1
RAG1	Recombination Activating 1	Protein Coding	13.21362877	https://www.genecards.org/cgi-bin/carddisp.pl?gene=RAG1
CALR3	Calreticulin 3	Protein Coding	13.20653343	https://www.genecards.org/cgi-bin/carddisp.pl?gene=CALR3
HSPA4	Heat Shock Protein Family A (Hsp70) Member 4	Protein Coding	13.20342731	https://www.genecards.org/cgi-bin/carddisp.pl?gene=HSPA4
SOCS1	Suppressor Of Cytokine Signaling 1	Protein Coding	13.2017107	https://www.genecards.org/cgi-bin/carddisp.pl?gene=SOCS1
MIR223	MicroRNA 223	RNA Gene	13.19774818	https://www.genecards.org/cgi-bin/carddisp.pl?gene=MIR223
LOC114827851	VISTA Enhancer Hs2155	Functional Element	13.1823988	https://www.genecards.org/cgi-bin/carddisp.pl?gene=LOC114827851
VEGFC	Vascular Endothelial Growth Factor C	Protein Coding	13.17957211	https://www.genecards.org/cgi-bin/carddisp.pl?gene=VEGFC
NCAM1	Neural Cell Adhesion Molecule 1	Protein Coding	13.1775856	https://www.genecards.org/cgi-bin/carddisp.pl?gene=NCAM1
MIR20A	MicroRNA 20a	RNA Gene	13.15565968	https://www.genecards.org/cgi-bin/carddisp.pl?gene=MIR20A
XK	X-Linked Kx Blood Group Antigen, Kell And VPS13A Binding Protein	Protein Coding	13.14334297	https://www.genecards.org/cgi-bin/carddisp.pl?gene=XK
DPM3	Dolichyl-Phosphate Mannosyltransferase Subunit 3, Regulatory	Protein Coding	13.14329815	https://www.genecards.org/cgi-bin/carddisp.pl?gene=DPM3
ZNF469	Zinc Finger Protein 469	Protein Coding	13.14060783	https://www.genecards.org/cgi-bin/carddisp.pl?gene=ZNF469
CCL5	C-C Motif Chemokine Ligand 5	Protein Coding	13.13946438	https://www.genecards.org/cgi-bin/carddisp.pl?gene=CCL5
LOC126862264	CDK7 Strongly-Dependent Group 2 Enhancer GRCh37_chr16:3293322-3294521	Functional Element	13.13765717	https://www.genecards.org/cgi-bin/carddisp.pl?gene=LOC126862264
SOHLH1	Spermatogenesis And Oogenesis Specific Basic Helix-Loop-Helix 1	Protein Coding	13.13415051	https://www.genecards.org/cgi-bin/carddisp.pl?gene=SOHLH1
GFER	Growth Factor, Augmenter Of Liver Regeneration	Protein Coding	13.12932777	https://www.genecards.org/cgi-bin/carddisp.pl?gene=GFER
SAMD9	Sterile Alpha Motif Domain Containing 9	Protein Coding	13.12723732	https://www.genecards.org/cgi-bin/carddisp.pl?gene=SAMD9
HGSNAT	Heparan-Alpha-Glucosaminide N-Acetyltransferase	Protein Coding	13.12542343	https://www.genecards.org/cgi-bin/carddisp.pl?gene=HGSNAT
ITGA2	Integrin Subunit Alpha 2	Protein Coding	13.12287903	https://www.genecards.org/cgi-bin/carddisp.pl?gene=ITGA2
PEX19	Peroxisomal Biogenesis Factor 19	Protein Coding	13.12133884	https://www.genecards.org/cgi-bin/carddisp.pl?gene=PEX19
IL17RD	Interleukin 17 Receptor D	Protein Coding	13.10655499	https://www.genecards.org/cgi-bin/carddisp.pl?gene=IL17RD
MAGT1	Magnesium Transporter 1	Protein Coding	13.10374546	https://www.genecards.org/cgi-bin/carddisp.pl?gene=MAGT1
CYP11B1	Cytochrome P450 Family 11 Subfamily B Member 1	Protein Coding	13.10370636	https://www.genecards.org/cgi-bin/carddisp.pl?gene=CYP11B1
OCLN	Occludin	Protein Coding	13.09803963	https://www.genecards.org/cgi-bin/carddisp.pl?gene=OCLN
NEFL	Neurofilament Light Chain	Protein Coding	13.0978508	https://www.genecards.org/cgi-bin/carddisp.pl?gene=NEFL
NFATC1	Nuclear Factor Of Activated T Cells 1	Protein Coding	13.09593201	https://www.genecards.org/cgi-bin/carddisp.pl?gene=NFATC1
ENO3	Enolase 3	Protein Coding	13.09379768	https://www.genecards.org/cgi-bin/carddisp.pl?gene=ENO3
NPR1	Natriuretic Peptide Receptor 1	Protein Coding	13.09289932	https://www.genecards.org/cgi-bin/carddisp.pl?gene=NPR1
RNASEH2C	Ribonuclease H2 Subunit C	Protein Coding	13.09083557	https://www.genecards.org/cgi-bin/carddisp.pl?gene=RNASEH2C
ALK	ALK Receptor Tyrosine Kinase	Protein Coding	13.08729362	https://www.genecards.org/cgi-bin/carddisp.pl?gene=ALK
KCNA1	Potassium Voltage-Gated Channel Subfamily A Member 1	Protein Coding	13.08689117	https://www.genecards.org/cgi-bin/carddisp.pl?gene=KCNA1
RPL15	Ribosomal Protein L15	Protein Coding	13.07662678	https://www.genecards.org/cgi-bin/carddisp.pl?gene=RPL15
SACS	Sacsin Molecular Chaperone	Protein Coding	13.07323074	https://www.genecards.org/cgi-bin/carddisp.pl?gene=SACS
PLEKHM2	Pleckstrin Homology And RUN Domain Containing M2	Protein Coding	13.0683527	https://www.genecards.org/cgi-bin/carddisp.pl?gene=PLEKHM2
LRRC56	Leucine Rich Repeat Containing 56	Protein Coding	13.06771374	https://www.genecards.org/cgi-bin/carddisp.pl?gene=LRRC56
GLI2	GLI Family Zinc Finger 2	Protein Coding	13.06740856	https://www.genecards.org/cgi-bin/carddisp.pl?gene=GLI2
TPM2	Tropomyosin 2	Protein Coding	13.06719398	https://www.genecards.org/cgi-bin/carddisp.pl?gene=TPM2
IFT27	Intraflagellar Transport 27	Protein Coding	13.06631565	https://www.genecards.org/cgi-bin/carddisp.pl?gene=IFT27
ALDOB	Aldolase, Fructose-Bisphosphate B	Protein Coding	13.06269646	https://www.genecards.org/cgi-bin/carddisp.pl?gene=ALDOB
MIR144	MicroRNA 144	RNA Gene	13.05891514	https://www.genecards.org/cgi-bin/carddisp.pl?gene=MIR144
MCCC2	Methylcrotonyl-CoA Carboxylase Subunit 2	Protein Coding	13.05729771	https://www.genecards.org/cgi-bin/carddisp.pl?gene=MCCC2
SLC39A13	Solute Carrier Family 39 Member 13	Protein Coding	13.05665588	https://www.genecards.org/cgi-bin/carddisp.pl?gene=SLC39A13
CAMK2G	Calcium/Calmodulin Dependent Protein Kinase II Gamma	Protein Coding	13.04935646	https://www.genecards.org/cgi-bin/carddisp.pl?gene=CAMK2G
SREBF1	Sterol Regulatory Element Binding Transcription Factor 1	Protein Coding	13.04837418	https://www.genecards.org/cgi-bin/carddisp.pl?gene=SREBF1
AKR1D1	Aldo-Keto Reductase Family 1 Member D1	Protein Coding	13.04352379	https://www.genecards.org/cgi-bin/carddisp.pl?gene=AKR1D1
COQ8A	Coenzyme Q8A	Protein Coding	13.04084206	https://www.genecards.org/cgi-bin/carddisp.pl?gene=COQ8A
EFTUD2	Elongation Factor Tu GTP Binding Domain Containing 2	Protein Coding	13.0400095	https://www.genecards.org/cgi-bin/carddisp.pl?gene=EFTUD2
HLA-A	Major Histocompatibility Complex, Class I, A	Protein Coding	13.03349781	https://www.genecards.org/cgi-bin/carddisp.pl?gene=HLA-A
YY1	YY1 Transcription Factor	Protein Coding	13.03344917	https://www.genecards.org/cgi-bin/carddisp.pl?gene=YY1
TANGO2	Transport And Golgi Organization 2 Homolog	Protein Coding	13.02293205	https://www.genecards.org/cgi-bin/carddisp.pl?gene=TANGO2
CYP7B1	Cytochrome P450 Family 7 Subfamily B Member 1	Protein Coding	13.0210743	https://www.genecards.org/cgi-bin/carddisp.pl?gene=CYP7B1
COX6A2	Cytochrome C Oxidase Subunit 6A2	Protein Coding	13.01842499	https://www.genecards.org/cgi-bin/carddisp.pl?gene=COX6A2
USP9Y	Ubiquitin Specific Peptidase 9 Y-Linked	Protein Coding	13.01273346	https://www.genecards.org/cgi-bin/carddisp.pl?gene=USP9Y
CTSA	Cathepsin A	Protein Coding	13.00779152	https://www.genecards.org/cgi-bin/carddisp.pl?gene=CTSA
BBS12	Bardet-Biedl Syndrome 12	Protein Coding	12.99638557	https://www.genecards.org/cgi-bin/carddisp.pl?gene=BBS12
ALG12	ALG12 Alpha-1,6-Mannosyltransferase	Protein Coding	12.99030113	https://www.genecards.org/cgi-bin/carddisp.pl?gene=ALG12
DAG1	Dystroglycan 1	Protein Coding	12.98920155	https://www.genecards.org/cgi-bin/carddisp.pl?gene=DAG1
CDKN2B	Cyclin Dependent Kinase Inhibitor 2B	Protein Coding	12.97540283	https://www.genecards.org/cgi-bin/carddisp.pl?gene=CDKN2B
CYP2C19	Cytochrome P450 Family 2 Subfamily C Member 19	Protein Coding	12.96906853	https://www.genecards.org/cgi-bin/carddisp.pl?gene=CYP2C19
ANKS6	Ankyrin Repeat And Sterile Alpha Motif Domain Containing 6	Protein Coding	12.96696568	https://www.genecards.org/cgi-bin/carddisp.pl?gene=ANKS6
PGR	Progesterone Receptor	Protein Coding	12.95507336	https://www.genecards.org/cgi-bin/carddisp.pl?gene=PGR
AFF2	ALF Transcription Elongation Factor 2	Protein Coding	12.93781567	https://www.genecards.org/cgi-bin/carddisp.pl?gene=AFF2
MIR92B	MicroRNA 92b	RNA Gene	12.93356895	https://www.genecards.org/cgi-bin/carddisp.pl?gene=MIR92B
DKK1	Dickkopf WNT Signaling Pathway Inhibitor 1	Protein Coding	12.92708588	https://www.genecards.org/cgi-bin/carddisp.pl?gene=DKK1
MUSK	Muscle Associated Receptor Tyrosine Kinase	Protein Coding	12.92141247	https://www.genecards.org/cgi-bin/carddisp.pl?gene=MUSK
VCAN	Versican	Protein Coding	12.92018986	https://www.genecards.org/cgi-bin/carddisp.pl?gene=VCAN
ATP6AP2	ATPase H+ Transporting Accessory Protein 2	Protein Coding	12.9195385	https://www.genecards.org/cgi-bin/carddisp.pl?gene=ATP6AP2
HTR2A	5-Hydroxytryptamine Receptor 2A	Protein Coding	12.91871548	https://www.genecards.org/cgi-bin/carddisp.pl?gene=HTR2A
SIRT6	Sirtuin 6	Protein Coding	12.91262436	https://www.genecards.org/cgi-bin/carddisp.pl?gene=SIRT6
KITLG	KIT Ligand	Protein Coding	12.90294456	https://www.genecards.org/cgi-bin/carddisp.pl?gene=KITLG
ARID1A	AT-Rich Interaction Domain 1A	Protein Coding	12.90292168	https://www.genecards.org/cgi-bin/carddisp.pl?gene=ARID1A
KIF1B	Kinesin Family Member 1B	Protein Coding	12.90175247	https://www.genecards.org/cgi-bin/carddisp.pl?gene=KIF1B
RPL35A	Ribosomal Protein L35a	Protein Coding	12.90117168	https://www.genecards.org/cgi-bin/carddisp.pl?gene=RPL35A
NTRK2	Neurotrophic Receptor Tyrosine Kinase 2	Protein Coding	12.89924812	https://www.genecards.org/cgi-bin/carddisp.pl?gene=NTRK2
PIEZO2	Piezo Type Mechanosensitive Ion Channel Component 2	Protein Coding	12.88903809	https://www.genecards.org/cgi-bin/carddisp.pl?gene=PIEZO2
LOC129931597	ATAC-STARR-Seq Lymphoblastoid Silent Region 1421	Functional Element	12.88792038	https://www.genecards.org/cgi-bin/carddisp.pl?gene=LOC129931597
RAB3GAP2	RAB3 GTPase Activating Non-Catalytic Protein Subunit 2	Protein Coding	12.88253021	https://www.genecards.org/cgi-bin/carddisp.pl?gene=RAB3GAP2
MIR204	MicroRNA 204	RNA Gene	12.87642097	https://www.genecards.org/cgi-bin/carddisp.pl?gene=MIR204
AXIN1	Axin 1	Protein Coding	12.85049725	https://www.genecards.org/cgi-bin/carddisp.pl?gene=AXIN1
GRN	Granulin Precursor	Protein Coding	12.84854698	https://www.genecards.org/cgi-bin/carddisp.pl?gene=GRN
ACTN4	Actinin Alpha 4	Protein Coding	12.84300232	https://www.genecards.org/cgi-bin/carddisp.pl?gene=ACTN4
MIRLET7B	MicroRNA Let-7b	RNA Gene	12.83567238	https://www.genecards.org/cgi-bin/carddisp.pl?gene=MIRLET7B
HLA-G	Major Histocompatibility Complex, Class I, G	Protein Coding	12.83429527	https://www.genecards.org/cgi-bin/carddisp.pl?gene=HLA-G
MIR451A	MicroRNA 451a	RNA Gene	12.82876396	https://www.genecards.org/cgi-bin/carddisp.pl?gene=MIR451A
SLC2A4	Solute Carrier Family 2 Member 4	Protein Coding	12.82539558	https://www.genecards.org/cgi-bin/carddisp.pl?gene=SLC2A4
DPP4	Dipeptidyl Peptidase 4	Protein Coding	12.81878281	https://www.genecards.org/cgi-bin/carddisp.pl?gene=DPP4
DNAJC5	DnaJ Heat Shock Protein Family (Hsp40) Member C5	Protein Coding	12.81563568	https://www.genecards.org/cgi-bin/carddisp.pl?gene=DNAJC5
CD274	CD274 Molecule	Protein Coding	12.8141861	https://www.genecards.org/cgi-bin/carddisp.pl?gene=CD274
DTNBP1	Dystrobrevin Binding Protein 1	Protein Coding	12.81363773	https://www.genecards.org/cgi-bin/carddisp.pl?gene=DTNBP1
TTC8	Tetratricopeptide Repeat Domain 8	Protein Coding	12.81186676	https://www.genecards.org/cgi-bin/carddisp.pl?gene=TTC8
DNAH5	Dynein Axonemal Heavy Chain 5	Protein Coding	12.80197525	https://www.genecards.org/cgi-bin/carddisp.pl?gene=DNAH5
PRDM5	PR/SET Domain 5	Protein Coding	12.79569721	https://www.genecards.org/cgi-bin/carddisp.pl?gene=PRDM5
POMK	Protein O-Mannose Kinase	Protein Coding	12.79411888	https://www.genecards.org/cgi-bin/carddisp.pl?gene=POMK
FKBP14	FKBP Prolyl Isomerase 14	Protein Coding	12.77710915	https://www.genecards.org/cgi-bin/carddisp.pl?gene=FKBP14
MMAB	Metabolism Of Cobalamin Associated B	Protein Coding	12.77548122	https://www.genecards.org/cgi-bin/carddisp.pl?gene=MMAB
KISS1R	KISS1 Receptor	Protein Coding	12.7730093	https://www.genecards.org/cgi-bin/carddisp.pl?gene=KISS1R
FLII	FLII Actin Remodeling Protein	Protein Coding	12.77110672	https://www.genecards.org/cgi-bin/carddisp.pl?gene=FLII
LIPE	Lipase E, Hormone Sensitive Type	Protein Coding	12.76583481	https://www.genecards.org/cgi-bin/carddisp.pl?gene=LIPE
SAMHD1	SAM And HD Domain Containing Deoxynucleoside Triphosphate Triphosphohydrolase 1	Protein Coding	12.76545143	https://www.genecards.org/cgi-bin/carddisp.pl?gene=SAMHD1
RAB27A	RAB27A, Member RAS Oncogene Family	Protein Coding	12.75681114	https://www.genecards.org/cgi-bin/carddisp.pl?gene=RAB27A
CFAP53	Cilia And Flagella Associated Protein 53	Protein Coding	12.75449467	https://www.genecards.org/cgi-bin/carddisp.pl?gene=CFAP53
SH2D1A	SH2 Domain Containing 1A	Protein Coding	12.74589539	https://www.genecards.org/cgi-bin/carddisp.pl?gene=SH2D1A
YWHAE	Tyrosine 3-Monooxygenase/Tryptophan 5-Monooxygenase Activation Protein Epsilon	Protein Coding	12.74383354	https://www.genecards.org/cgi-bin/carddisp.pl?gene=YWHAE
IL7R	Interleukin 7 Receptor	Protein Coding	12.74215984	https://www.genecards.org/cgi-bin/carddisp.pl?gene=IL7R
AGO2	Argonaute RISC Catalytic Component 2	Protein Coding	12.74016571	https://www.genecards.org/cgi-bin/carddisp.pl?gene=AGO2
LOC126806424	CDK7 Strongly-Dependent Group 2 Enhancer GRCh37_chr2:179456337-179457536	Functional Element	12.73943424	https://www.genecards.org/cgi-bin/carddisp.pl?gene=LOC126806424
ATP6V1B1	ATPase H+ Transporting V1 Subunit B1	Protein Coding	12.73185539	https://www.genecards.org/cgi-bin/carddisp.pl?gene=ATP6V1B1
GDAP1	Ganglioside Induced Differentiation Associated Protein 1	Protein Coding	12.72852516	https://www.genecards.org/cgi-bin/carddisp.pl?gene=GDAP1
TMX2-CTNND1	TMX2-CTNND1 Readthrough (NMD Candidate)	RNA Gene	12.71453094	https://www.genecards.org/cgi-bin/carddisp.pl?gene=TMX2-CTNND1
NAGA	Alpha-N-Acetylgalactosaminidase	Protein Coding	12.71054554	https://www.genecards.org/cgi-bin/carddisp.pl?gene=NAGA
TCTN3	Tectonic Family Member 3	Protein Coding	12.7069664	https://www.genecards.org/cgi-bin/carddisp.pl?gene=TCTN3
MEGF8	Multiple EGF Like Domains 8	Protein Coding	12.6980648	https://www.genecards.org/cgi-bin/carddisp.pl?gene=MEGF8
MT-ND3	Mitochondrially Encoded NADH:Ubiquinone Oxidoreductase Core Subunit 3	Protein Coding	12.68465805	https://www.genecards.org/cgi-bin/carddisp.pl?gene=MT-ND3
AMH	Anti-Mullerian Hormone	Protein Coding	12.68087387	https://www.genecards.org/cgi-bin/carddisp.pl?gene=AMH
TRPM6	Transient Receptor Potential Cation Channel Subfamily M Member 6	Protein Coding	12.67239952	https://www.genecards.org/cgi-bin/carddisp.pl?gene=TRPM6
L1CAM	L1 Cell Adhesion Molecule	Protein Coding	12.67106056	https://www.genecards.org/cgi-bin/carddisp.pl?gene=L1CAM
PF4	Platelet Factor 4	Protein Coding	12.66656303	https://www.genecards.org/cgi-bin/carddisp.pl?gene=PF4
PLG	Plasminogen	Protein Coding	12.66381454	https://www.genecards.org/cgi-bin/carddisp.pl?gene=PLG
NFIX	Nuclear Factor I X	Protein Coding	12.66171837	https://www.genecards.org/cgi-bin/carddisp.pl?gene=NFIX
ACAD8	Acyl-CoA Dehydrogenase Family Member 8	Protein Coding	12.66029453	https://www.genecards.org/cgi-bin/carddisp.pl?gene=ACAD8
TCF4	Transcription Factor 4	Protein Coding	12.65777874	https://www.genecards.org/cgi-bin/carddisp.pl?gene=TCF4
MIR199A1	MicroRNA 199a-1	RNA Gene	12.65670013	https://www.genecards.org/cgi-bin/carddisp.pl?gene=MIR199A1
ADAMTSL2	ADAMTS Like 2	Protein Coding	12.65202141	https://www.genecards.org/cgi-bin/carddisp.pl?gene=ADAMTSL2
CHKA	Choline Kinase Alpha	Protein Coding	12.64977455	https://www.genecards.org/cgi-bin/carddisp.pl?gene=CHKA
ACAT1	Acetyl-CoA Acetyltransferase 1	Protein Coding	12.63731766	https://www.genecards.org/cgi-bin/carddisp.pl?gene=ACAT1
DRD2	Dopamine Receptor D2	Protein Coding	12.63135719	https://www.genecards.org/cgi-bin/carddisp.pl?gene=DRD2
FBXO32	F-Box Protein 32	Protein Coding	12.62920952	https://www.genecards.org/cgi-bin/carddisp.pl?gene=FBXO32
FREM2	FRAS1 Related Extracellular Matrix 2	Protein Coding	12.60306644	https://www.genecards.org/cgi-bin/carddisp.pl?gene=FREM2
MIR182	MicroRNA 182	RNA Gene	12.5989666	https://www.genecards.org/cgi-bin/carddisp.pl?gene=MIR182
CCL3	C-C Motif Chemokine Ligand 3	Protein Coding	12.59865093	https://www.genecards.org/cgi-bin/carddisp.pl?gene=CCL3
RNASEH2B	Ribonuclease H2 Subunit B	Protein Coding	12.5859375	https://www.genecards.org/cgi-bin/carddisp.pl?gene=RNASEH2B
SLC46A1	Solute Carrier Family 46 Member 1	Protein Coding	12.58182716	https://www.genecards.org/cgi-bin/carddisp.pl?gene=SLC46A1
COL12A1	Collagen Type XII Alpha 1 Chain	Protein Coding	12.57958984	https://www.genecards.org/cgi-bin/carddisp.pl?gene=COL12A1
SOX17	SRY-Box Transcription Factor 17	Protein Coding	12.57830524	https://www.genecards.org/cgi-bin/carddisp.pl?gene=SOX17
GTF2I	General Transcription Factor IIi	Protein Coding	12.57284164	https://www.genecards.org/cgi-bin/carddisp.pl?gene=GTF2I
QDPR	Quinoid Dihydropteridine Reductase	Protein Coding	12.56778812	https://www.genecards.org/cgi-bin/carddisp.pl?gene=QDPR
POLR3B	RNA Polymerase III Subunit B	Protein Coding	12.56043625	https://www.genecards.org/cgi-bin/carddisp.pl?gene=POLR3B
PREPL	Prolyl Endopeptidase Like	Protein Coding	12.55482769	https://www.genecards.org/cgi-bin/carddisp.pl?gene=PREPL
UQCRC2	Ubiquinol-Cytochrome C Reductase Core Protein 2	Protein Coding	12.54821014	https://www.genecards.org/cgi-bin/carddisp.pl?gene=UQCRC2
SLC7A7	Solute Carrier Family 7 Member 7	Protein Coding	12.54423904	https://www.genecards.org/cgi-bin/carddisp.pl?gene=SLC7A7
LAMA3	Laminin Subunit Alpha 3	Protein Coding	12.54008198	https://www.genecards.org/cgi-bin/carddisp.pl?gene=LAMA3
SLC6A8	Solute Carrier Family 6 Member 8	Protein Coding	12.53463745	https://www.genecards.org/cgi-bin/carddisp.pl?gene=SLC6A8
RELN	Reelin	Protein Coding	12.53393936	https://www.genecards.org/cgi-bin/carddisp.pl?gene=RELN
CSF1R	Colony Stimulating Factor 1 Receptor	Protein Coding	12.5331459	https://www.genecards.org/cgi-bin/carddisp.pl?gene=CSF1R
CHRNG	Cholinergic Receptor Nicotinic Gamma Subunit	Protein Coding	12.52073193	https://www.genecards.org/cgi-bin/carddisp.pl?gene=CHRNG
MRE11	MRE11 Homolog, Double Strand Break Repair Nuclease	Protein Coding	12.51487732	https://www.genecards.org/cgi-bin/carddisp.pl?gene=MRE11
ENO2	Enolase 2	Protein Coding	12.51375008	https://www.genecards.org/cgi-bin/carddisp.pl?gene=ENO2
EXT2	Exostosin Glycosyltransferase 2	Protein Coding	12.51368523	https://www.genecards.org/cgi-bin/carddisp.pl?gene=EXT2
MIR423	MicroRNA 423	RNA Gene	12.51071358	https://www.genecards.org/cgi-bin/carddisp.pl?gene=MIR423
KCNIP2	Potassium Voltage-Gated Channel Interacting Protein 2	Protein Coding	12.50214863	https://www.genecards.org/cgi-bin/carddisp.pl?gene=KCNIP2
OCA2	OCA2 Melanosomal Transmembrane Protein	Protein Coding	12.49703121	https://www.genecards.org/cgi-bin/carddisp.pl?gene=OCA2
MGME1	Mitochondrial Genome Maintenance Exonuclease 1	Protein Coding	12.49689865	https://www.genecards.org/cgi-bin/carddisp.pl?gene=MGME1
SLC1A2	Solute Carrier Family 1 Member 2	Protein Coding	12.49456596	https://www.genecards.org/cgi-bin/carddisp.pl?gene=SLC1A2
MT-TS2	Mitochondrially Encoded TRNA-Ser (AGU/C) 2	RNA Gene	12.49345684	https://www.genecards.org/cgi-bin/carddisp.pl?gene=MT-TS2
AKT2	AKT Serine/Threonine Kinase 2	Protein Coding	12.48574924	https://www.genecards.org/cgi-bin/carddisp.pl?gene=AKT2
HMGA2	High Mobility Group AT-Hook 2	Protein Coding	12.48106194	https://www.genecards.org/cgi-bin/carddisp.pl?gene=HMGA2
SLC25A19	Solute Carrier Family 25 Member 19	Protein Coding	12.48074341	https://www.genecards.org/cgi-bin/carddisp.pl?gene=SLC25A19
TRPS1	Transcriptional Repressor GATA Binding 1	Protein Coding	12.48044014	https://www.genecards.org/cgi-bin/carddisp.pl?gene=TRPS1
AKT3	AKT Serine/Threonine Kinase 3	Protein Coding	12.46791935	https://www.genecards.org/cgi-bin/carddisp.pl?gene=AKT3
ESR2	Estrogen Receptor 2	Protein Coding	12.46361923	https://www.genecards.org/cgi-bin/carddisp.pl?gene=ESR2
NEAT1	Nuclear Paraspeckle Assembly Transcript 1	RNA Gene	12.44772053	https://www.genecards.org/cgi-bin/carddisp.pl?gene=NEAT1
SLC5A1	Solute Carrier Family 5 Member 1	Protein Coding	12.44150352	https://www.genecards.org/cgi-bin/carddisp.pl?gene=SLC5A1
LOC129935183	ATAC-STARR-Seq Lymphoblastoid Active Region 16808	Functional Element	12.43680382	https://www.genecards.org/cgi-bin/carddisp.pl?gene=LOC129935183
DAZ1	Deleted In Azoospermia 1	Protein Coding	12.4310627	https://www.genecards.org/cgi-bin/carddisp.pl?gene=DAZ1
GGCX	Gamma-Glutamyl Carboxylase	Protein Coding	12.4297123	https://www.genecards.org/cgi-bin/carddisp.pl?gene=GGCX
WWOX	WW Domain Containing Oxidoreductase	Protein Coding	12.42739677	https://www.genecards.org/cgi-bin/carddisp.pl?gene=WWOX
TALDO1	Transaldolase 1	Protein Coding	12.41822529	https://www.genecards.org/cgi-bin/carddisp.pl?gene=TALDO1
LBR	Lamin B Receptor	Protein Coding	12.4139576	https://www.genecards.org/cgi-bin/carddisp.pl?gene=LBR
TCIRG1	T Cell Immune Regulator 1, ATPase H+ Transporting V0 Subunit A3	Protein Coding	12.41201305	https://www.genecards.org/cgi-bin/carddisp.pl?gene=TCIRG1
CFAP418	Cilia And Flagella Associated Protein 418	Protein Coding	12.41141319	https://www.genecards.org/cgi-bin/carddisp.pl?gene=CFAP418
ERCC8	ERCC Excision Repair 8, CSA Ubiquitin Ligase Complex Subunit	Protein Coding	12.40885448	https://www.genecards.org/cgi-bin/carddisp.pl?gene=ERCC8
ADSL	Adenylosuccinate Lyase	Protein Coding	12.40271091	https://www.genecards.org/cgi-bin/carddisp.pl?gene=ADSL
SKIC2	SKI2 Subunit Of Superkiller Complex	Protein Coding	12.39843082	https://www.genecards.org/cgi-bin/carddisp.pl?gene=SKIC2
PTF1A	Pancreas Associated Transcription Factor 1a	Protein Coding	12.39585209	https://www.genecards.org/cgi-bin/carddisp.pl?gene=PTF1A
SOD3	Superoxide Dismutase 3	Protein Coding	12.38968182	https://www.genecards.org/cgi-bin/carddisp.pl?gene=SOD3
ADORA1	Adenosine A1 Receptor	Protein Coding	12.38772964	https://www.genecards.org/cgi-bin/carddisp.pl?gene=ADORA1
CFAP44	Cilia And Flagella Associated Protein 44	Protein Coding	12.38685131	https://www.genecards.org/cgi-bin/carddisp.pl?gene=CFAP44
AP3B1	Adaptor Related Protein Complex 3 Subunit Beta 1	Protein Coding	12.3808527	https://www.genecards.org/cgi-bin/carddisp.pl?gene=AP3B1
SYP	Synaptophysin	Protein Coding	12.37901211	https://www.genecards.org/cgi-bin/carddisp.pl?gene=SYP
DRC1	Dynein Regulatory Complex Subunit 1	Protein Coding	12.37874794	https://www.genecards.org/cgi-bin/carddisp.pl?gene=DRC1
MIF	Macrophage Migration Inhibitory Factor	Protein Coding	12.37625122	https://www.genecards.org/cgi-bin/carddisp.pl?gene=MIF
FRAXA	Fragile Site, Folic Acid Type, Rare, Fra(X)(Q27.3) A	Functional Element	12.37585735	https://www.genecards.org/cgi-bin/carddisp.pl?gene=FRAXA
IL2RB	Interleukin 2 Receptor Subunit Beta	Protein Coding	12.37347031	https://www.genecards.org/cgi-bin/carddisp.pl?gene=IL2RB
DAZL	Deleted In Azoospermia Like	Protein Coding	12.36766434	https://www.genecards.org/cgi-bin/carddisp.pl?gene=DAZL
IKZF1	IKAROS Family Zinc Finger 1	Protein Coding	12.3668766	https://www.genecards.org/cgi-bin/carddisp.pl?gene=IKZF1
SIGMAR1	Sigma Non-Opioid Intracellular Receptor 1	Protein Coding	12.36261559	https://www.genecards.org/cgi-bin/carddisp.pl?gene=SIGMAR1
MIR378A	MicroRNA 378a	RNA Gene	12.36095428	https://www.genecards.org/cgi-bin/carddisp.pl?gene=MIR378A
NSMF	NMDA Receptor Synaptonuclear Signaling And Neuronal Migration Factor	Protein Coding	12.36060143	https://www.genecards.org/cgi-bin/carddisp.pl?gene=NSMF
PIK3R1	Phosphoinositide-3-Kinase Regulatory Subunit 1	Protein Coding	12.35839844	https://www.genecards.org/cgi-bin/carddisp.pl?gene=PIK3R1
IKBKB	Inhibitor Of Nuclear Factor Kappa B Kinase Subunit Beta	Protein Coding	12.35655212	https://www.genecards.org/cgi-bin/carddisp.pl?gene=IKBKB
TG	Thyroglobulin	Protein Coding	12.35612774	https://www.genecards.org/cgi-bin/carddisp.pl?gene=TG
PLP1	Proteolipid Protein 1	Protein Coding	12.35324287	https://www.genecards.org/cgi-bin/carddisp.pl?gene=PLP1
YAP1	Yes1 Associated Transcriptional Regulator	Protein Coding	12.35253906	https://www.genecards.org/cgi-bin/carddisp.pl?gene=YAP1
AGRN	Agrin	Protein Coding	12.35153294	https://www.genecards.org/cgi-bin/carddisp.pl?gene=AGRN
SLC25A12	Solute Carrier Family 25 Member 12	Protein Coding	12.34938812	https://www.genecards.org/cgi-bin/carddisp.pl?gene=SLC25A12
SMARCA2	SWI/SNF Related, Matrix Associated, Actin Dependent Regulator Of Chromatin, Subfamily A, Member 2	Protein Coding	12.34773064	https://www.genecards.org/cgi-bin/carddisp.pl?gene=SMARCA2
MYO6	Myosin VI	Protein Coding	12.34722137	https://www.genecards.org/cgi-bin/carddisp.pl?gene=MYO6
SLC2A9	Solute Carrier Family 2 Member 9	Protein Coding	12.34048557	https://www.genecards.org/cgi-bin/carddisp.pl?gene=SLC2A9
ATP1A3	ATPase Na+/K+ Transporting Subunit Alpha 3	Protein Coding	12.33348942	https://www.genecards.org/cgi-bin/carddisp.pl?gene=ATP1A3
SUMF1	Sulfatase Modifying Factor 1	Protein Coding	12.33253956	https://www.genecards.org/cgi-bin/carddisp.pl?gene=SUMF1
GSS	Glutathione Synthetase	Protein Coding	12.32397652	https://www.genecards.org/cgi-bin/carddisp.pl?gene=GSS
DNAI1	Dynein Axonemal Intermediate Chain 1	Protein Coding	12.31511974	https://www.genecards.org/cgi-bin/carddisp.pl?gene=DNAI1
UQCRFS1	Ubiquinol-Cytochrome C Reductase, Rieske Iron-Sulfur Polypeptide 1	Protein Coding	12.31212139	https://www.genecards.org/cgi-bin/carddisp.pl?gene=UQCRFS1
OLR1	Oxidized Low Density Lipoprotein Receptor 1	Protein Coding	12.31197643	https://www.genecards.org/cgi-bin/carddisp.pl?gene=OLR1
ABHD5	Abhydrolase Domain Containing 5, Lysophosphatidic Acid Acyltransferase	Protein Coding	12.31127453	https://www.genecards.org/cgi-bin/carddisp.pl?gene=ABHD5
ATP6V0A4	ATPase H+ Transporting V0 Subunit A4	Protein Coding	12.3072319	https://www.genecards.org/cgi-bin/carddisp.pl?gene=ATP6V0A4
ADAMTS10	ADAM Metallopeptidase With Thrombospondin Type 1 Motif 10	Protein Coding	12.30470467	https://www.genecards.org/cgi-bin/carddisp.pl?gene=ADAMTS10
TRAPPC11	Trafficking Protein Particle Complex Subunit 11	Protein Coding	12.30129814	https://www.genecards.org/cgi-bin/carddisp.pl?gene=TRAPPC11
NHP2	NHP2 Ribonucleoprotein	Protein Coding	12.28665447	https://www.genecards.org/cgi-bin/carddisp.pl?gene=NHP2
LOC126806420	BRD4-Independent Group 4 Enhancer GRCh37_chr2:179401104-179402303	Functional Element	12.27552986	https://www.genecards.org/cgi-bin/carddisp.pl?gene=LOC126806420
KIAA0586	KIAA0586	Protein Coding	12.27360916	https://www.genecards.org/cgi-bin/carddisp.pl?gene=KIAA0586
MEGF10	Multiple EGF Like Domains 10	Protein Coding	12.2679081	https://www.genecards.org/cgi-bin/carddisp.pl?gene=MEGF10
RPA1	Replication Protein A1	Protein Coding	12.26352406	https://www.genecards.org/cgi-bin/carddisp.pl?gene=RPA1
ACOX1	Acyl-CoA Oxidase 1	Protein Coding	12.25594807	https://www.genecards.org/cgi-bin/carddisp.pl?gene=ACOX1
LMBRD1	LMBR1 Domain Containing 1	Protein Coding	12.25423336	https://www.genecards.org/cgi-bin/carddisp.pl?gene=LMBRD1
SOX4	SRY-Box Transcription Factor 4	Protein Coding	12.25226021	https://www.genecards.org/cgi-bin/carddisp.pl?gene=SOX4
SLC29A3	Solute Carrier Family 29 Member 3	Protein Coding	12.24582767	https://www.genecards.org/cgi-bin/carddisp.pl?gene=SLC29A3
PTK2	Protein Tyrosine Kinase 2	Protein Coding	12.24054241	https://www.genecards.org/cgi-bin/carddisp.pl?gene=PTK2
PCDH15	Protocadherin Related 15	Protein Coding	12.23980141	https://www.genecards.org/cgi-bin/carddisp.pl?gene=PCDH15
GFPT1	Glutamine--Fructose-6-Phosphate Transaminase 1	Protein Coding	12.23865318	https://www.genecards.org/cgi-bin/carddisp.pl?gene=GFPT1
COL4A2	Collagen Type IV Alpha 2 Chain	Protein Coding	12.23809719	https://www.genecards.org/cgi-bin/carddisp.pl?gene=COL4A2
NEK1	NIMA Related Kinase 1	Protein Coding	12.23364067	https://www.genecards.org/cgi-bin/carddisp.pl?gene=NEK1
CHRNB1	Cholinergic Receptor Nicotinic Beta 1 Subunit	Protein Coding	12.22757053	https://www.genecards.org/cgi-bin/carddisp.pl?gene=CHRNB1
SETX	Senataxin	Protein Coding	12.22003365	https://www.genecards.org/cgi-bin/carddisp.pl?gene=SETX
CD44	CD44 Molecule (IN Blood Group)	Protein Coding	12.21668434	https://www.genecards.org/cgi-bin/carddisp.pl?gene=CD44
F12	Coagulation Factor XII	Protein Coding	12.2136631	https://www.genecards.org/cgi-bin/carddisp.pl?gene=F12
FCGR3B	Fc Gamma Receptor IIIb	Protein Coding	12.2119503	https://www.genecards.org/cgi-bin/carddisp.pl?gene=FCGR3B
AMT	Aminomethyltransferase	Protein Coding	12.21150017	https://www.genecards.org/cgi-bin/carddisp.pl?gene=AMT
CDAN1	Codanin 1	Protein Coding	12.20958805	https://www.genecards.org/cgi-bin/carddisp.pl?gene=CDAN1
JAK1	Janus Kinase 1	Protein Coding	12.20717621	https://www.genecards.org/cgi-bin/carddisp.pl?gene=JAK1
POSTN	Periostin	Protein Coding	12.19042778	https://www.genecards.org/cgi-bin/carddisp.pl?gene=POSTN
ADAM17	ADAM Metallopeptidase Domain 17	Protein Coding	12.18568707	https://www.genecards.org/cgi-bin/carddisp.pl?gene=ADAM17
CEP164	Centrosomal Protein 164	Protein Coding	12.185215	https://www.genecards.org/cgi-bin/carddisp.pl?gene=CEP164
WNT9B	Wnt Family Member 9B	Protein Coding	12.18071556	https://www.genecards.org/cgi-bin/carddisp.pl?gene=WNT9B
SKIC3	SKI3 Subunit Of Superkiller Complex	Protein Coding	12.17642403	https://www.genecards.org/cgi-bin/carddisp.pl?gene=SKIC3
ZFHX3	Zinc Finger Homeobox 3	Protein Coding	12.17500496	https://www.genecards.org/cgi-bin/carddisp.pl?gene=ZFHX3
PTHLH	Parathyroid Hormone Like Hormone	Protein Coding	12.17486477	https://www.genecards.org/cgi-bin/carddisp.pl?gene=PTHLH
MSTN	Myostatin	Protein Coding	12.17147636	https://www.genecards.org/cgi-bin/carddisp.pl?gene=MSTN
RPGR	Retinitis Pigmentosa GTPase Regulator	Protein Coding	12.17144203	https://www.genecards.org/cgi-bin/carddisp.pl?gene=RPGR
MLXIPL	MLX Interacting Protein Like	Protein Coding	12.1664381	https://www.genecards.org/cgi-bin/carddisp.pl?gene=MLXIPL
BLOC1S3	Biogenesis Of Lysosomal Organelles Complex 1 Subunit 3	Protein Coding	12.15803719	https://www.genecards.org/cgi-bin/carddisp.pl?gene=BLOC1S3
ATR	ATR Serine/Threonine Kinase	Protein Coding	12.15802288	https://www.genecards.org/cgi-bin/carddisp.pl?gene=ATR
MIR142	MicroRNA 142	RNA Gene	12.15684509	https://www.genecards.org/cgi-bin/carddisp.pl?gene=MIR142
VIM	Vimentin	Protein Coding	12.1544075	https://www.genecards.org/cgi-bin/carddisp.pl?gene=VIM
LMNB1	Lamin B1	Protein Coding	12.15076065	https://www.genecards.org/cgi-bin/carddisp.pl?gene=LMNB1
CACNA1G	Calcium Voltage-Gated Channel Subunit Alpha1 G	Protein Coding	12.14321518	https://www.genecards.org/cgi-bin/carddisp.pl?gene=CACNA1G
CFAP58	Cilia And Flagella Associated Protein 58	Protein Coding	12.13581085	https://www.genecards.org/cgi-bin/carddisp.pl?gene=CFAP58
SOX18	SRY-Box Transcription Factor 18	Protein Coding	12.13404846	https://www.genecards.org/cgi-bin/carddisp.pl?gene=SOX18
PROK2	Prokineticin 2	Protein Coding	12.13179874	https://www.genecards.org/cgi-bin/carddisp.pl?gene=PROK2
GATA3	GATA Binding Protein 3	Protein Coding	12.12917328	https://www.genecards.org/cgi-bin/carddisp.pl?gene=GATA3
PIGT	Phosphatidylinositol Glycan Anchor Biosynthesis Class T	Protein Coding	12.12558937	https://www.genecards.org/cgi-bin/carddisp.pl?gene=PIGT
SCN9A	Sodium Voltage-Gated Channel Alpha Subunit 9	Protein Coding	12.12547112	https://www.genecards.org/cgi-bin/carddisp.pl?gene=SCN9A
TIMP3	TIMP Metallopeptidase Inhibitor 3	Protein Coding	12.11908913	https://www.genecards.org/cgi-bin/carddisp.pl?gene=TIMP3
EPOR	Erythropoietin Receptor	Protein Coding	12.11821556	https://www.genecards.org/cgi-bin/carddisp.pl?gene=EPOR
MFF-DT	MFF Divergent Transcript	RNA Gene	12.11647511	https://www.genecards.org/cgi-bin/carddisp.pl?gene=MFF-DT
TMEM126B	Transmembrane Protein 126B	Protein Coding	12.11485481	https://www.genecards.org/cgi-bin/carddisp.pl?gene=TMEM126B
CYP21A2	Cytochrome P450 Family 21 Subfamily A Member 2	Protein Coding	12.11264801	https://www.genecards.org/cgi-bin/carddisp.pl?gene=CYP21A2
XYLT1	Xylosyltransferase 1	Protein Coding	12.11082649	https://www.genecards.org/cgi-bin/carddisp.pl?gene=XYLT1
LOC126806427	BRD4-Independent Group 4 Enhancer GRCh37_chr2:179485777-179486976	Functional Element	12.1079731	https://www.genecards.org/cgi-bin/carddisp.pl?gene=LOC126806427
CDH1	Cadherin 1	Protein Coding	12.10304737	https://www.genecards.org/cgi-bin/carddisp.pl?gene=CDH1
PPBP	Pro-Platelet Basic Protein	Protein Coding	12.09851074	https://www.genecards.org/cgi-bin/carddisp.pl?gene=PPBP
SLC22A12	Solute Carrier Family 22 Member 12	Protein Coding	12.09514141	https://www.genecards.org/cgi-bin/carddisp.pl?gene=SLC22A12
ERCC5	ERCC Excision Repair 5, Endonuclease	Protein Coding	12.09241295	https://www.genecards.org/cgi-bin/carddisp.pl?gene=ERCC5
MPI	Mannose Phosphate Isomerase	Protein Coding	12.08191395	https://www.genecards.org/cgi-bin/carddisp.pl?gene=MPI
DOCK8	Dedicator Of Cytokinesis 8	Protein Coding	12.08039474	https://www.genecards.org/cgi-bin/carddisp.pl?gene=DOCK8
GPI	Glucose-6-Phosphate Isomerase	Protein Coding	12.06670952	https://www.genecards.org/cgi-bin/carddisp.pl?gene=GPI
CLN8	CLN8 Transmembrane ER And ERGIC Protein	Protein Coding	12.06492615	https://www.genecards.org/cgi-bin/carddisp.pl?gene=CLN8
RARB	Retinoic Acid Receptor Beta	Protein Coding	12.0632658	https://www.genecards.org/cgi-bin/carddisp.pl?gene=RARB
LINC02605	Long Intergenic Non-Protein Coding RNA 2605	RNA Gene	12.06223202	https://www.genecards.org/cgi-bin/carddisp.pl?gene=LINC02605
SLC10A1	Solute Carrier Family 10 Member 1	Protein Coding	12.05191612	https://www.genecards.org/cgi-bin/carddisp.pl?gene=SLC10A1
NT5C3A	5'-Nucleotidase, Cytosolic IIIA	Protein Coding	12.05161476	https://www.genecards.org/cgi-bin/carddisp.pl?gene=NT5C3A
POLR3A	RNA Polymerase III Subunit A	Protein Coding	12.05158997	https://www.genecards.org/cgi-bin/carddisp.pl?gene=POLR3A
PET100	PET100 Cytochrome C Oxidase Chaperone	Protein Coding	12.04021835	https://www.genecards.org/cgi-bin/carddisp.pl?gene=PET100
GNB5	G Protein Subunit Beta 5	Protein Coding	12.03651142	https://www.genecards.org/cgi-bin/carddisp.pl?gene=GNB5
CDK4	Cyclin Dependent Kinase 4	Protein Coding	12.03325653	https://www.genecards.org/cgi-bin/carddisp.pl?gene=CDK4
SLC16A1	Solute Carrier Family 16 Member 1	Protein Coding	12.03316879	https://www.genecards.org/cgi-bin/carddisp.pl?gene=SLC16A1
PYCR1	Pyrroline-5-Carboxylate Reductase 1	Protein Coding	12.02141285	https://www.genecards.org/cgi-bin/carddisp.pl?gene=PYCR1
STK4	Serine/Threonine Kinase 4	Protein Coding	12.01642799	https://www.genecards.org/cgi-bin/carddisp.pl?gene=STK4
CHKB-CPT1B	CHKB-CPT1B Readthrough (NMD Candidate)	RNA Gene	12.01603413	https://www.genecards.org/cgi-bin/carddisp.pl?gene=CHKB-CPT1B
PKD2L2-DT	PKD2L2 Divergent Transcript	RNA Gene	12.01467896	https://www.genecards.org/cgi-bin/carddisp.pl?gene=PKD2L2-DT
IL7	Interleukin 7	Protein Coding	12.01304722	https://www.genecards.org/cgi-bin/carddisp.pl?gene=IL7
BCKDHB	Branched Chain Keto Acid Dehydrogenase E1 Subunit Beta	Protein Coding	12.01271915	https://www.genecards.org/cgi-bin/carddisp.pl?gene=BCKDHB
S100A1	S100 Calcium Binding Protein A1	Protein Coding	12.01050663	https://www.genecards.org/cgi-bin/carddisp.pl?gene=S100A1
ATP1A1	ATPase Na+/K+ Transporting Subunit Alpha 1	Protein Coding	12.00261497	https://www.genecards.org/cgi-bin/carddisp.pl?gene=ATP1A1
AKAP10	A-Kinase Anchoring Protein 10	Protein Coding	11.98218632	https://www.genecards.org/cgi-bin/carddisp.pl?gene=AKAP10
MRPL44	Mitochondrial Ribosomal Protein L44	Protein Coding	11.97892475	https://www.genecards.org/cgi-bin/carddisp.pl?gene=MRPL44
ARL6	ADP Ribosylation Factor Like GTPase 6	Protein Coding	11.9668417	https://www.genecards.org/cgi-bin/carddisp.pl?gene=ARL6
WNK1	WNK Lysine Deficient Protein Kinase 1	Protein Coding	11.96617126	https://www.genecards.org/cgi-bin/carddisp.pl?gene=WNK1
SH2B1	SH2B Adaptor Protein 1	Protein Coding	11.96440029	https://www.genecards.org/cgi-bin/carddisp.pl?gene=SH2B1
DICER1	Dicer 1, Ribonuclease III	Protein Coding	11.95437527	https://www.genecards.org/cgi-bin/carddisp.pl?gene=DICER1
CTSF	Cathepsin F	Protein Coding	11.95379257	https://www.genecards.org/cgi-bin/carddisp.pl?gene=CTSF
LHX3	LIM Homeobox 3	Protein Coding	11.9466629	https://www.genecards.org/cgi-bin/carddisp.pl?gene=LHX3
ABCD4	ATP Binding Cassette Subfamily D Member 4	Protein Coding	11.94626808	https://www.genecards.org/cgi-bin/carddisp.pl?gene=ABCD4
COL6A3	Collagen Type VI Alpha 3 Chain	Protein Coding	11.945364	https://www.genecards.org/cgi-bin/carddisp.pl?gene=COL6A3
TBC1D4	TBC1 Domain Family Member 4	Protein Coding	11.94497776	https://www.genecards.org/cgi-bin/carddisp.pl?gene=TBC1D4
DNAH2	Dynein Axonemal Heavy Chain 2	Protein Coding	11.94468498	https://www.genecards.org/cgi-bin/carddisp.pl?gene=DNAH2
COL6A2	Collagen Type VI Alpha 2 Chain	Protein Coding	11.94445992	https://www.genecards.org/cgi-bin/carddisp.pl?gene=COL6A2
KRIT1	KRIT1 Ankyrin Repeat Containing	Protein Coding	11.93750954	https://www.genecards.org/cgi-bin/carddisp.pl?gene=KRIT1
CUL3	Cullin 3	Protein Coding	11.93414879	https://www.genecards.org/cgi-bin/carddisp.pl?gene=CUL3
GOT2	Glutamic-Oxaloacetic Transaminase 2	Protein Coding	11.93291092	https://www.genecards.org/cgi-bin/carddisp.pl?gene=GOT2
ACTL9	Actin Like 9	Protein Coding	11.93083954	https://www.genecards.org/cgi-bin/carddisp.pl?gene=ACTL9
LIMK1	LIM Domain Kinase 1	Protein Coding	11.93070316	https://www.genecards.org/cgi-bin/carddisp.pl?gene=LIMK1
MT-TQ	Mitochondrially Encoded TRNA-Gln (CAA/G)	RNA Gene	11.92839718	https://www.genecards.org/cgi-bin/carddisp.pl?gene=MT-TQ
CRH	Corticotropin Releasing Hormone	Protein Coding	11.91509438	https://www.genecards.org/cgi-bin/carddisp.pl?gene=CRH
SUFU	SUFU Negative Regulator Of Hedgehog Signaling	Protein Coding	11.91119957	https://www.genecards.org/cgi-bin/carddisp.pl?gene=SUFU
PNLDC1	PARN Like Ribonuclease Domain Containing Exonuclease 1	Protein Coding	11.908288	https://www.genecards.org/cgi-bin/carddisp.pl?gene=PNLDC1
FDFT1	Farnesyl-Diphosphate Farnesyltransferase 1	Protein Coding	11.89983368	https://www.genecards.org/cgi-bin/carddisp.pl?gene=FDFT1
POMGNT2	Protein O-Linked Mannose N-Acetylglucosaminyltransferase 2 (Beta 1,4-)	Protein Coding	11.88958073	https://www.genecards.org/cgi-bin/carddisp.pl?gene=POMGNT2
LAMA5	Laminin Subunit Alpha 5	Protein Coding	11.88157177	https://www.genecards.org/cgi-bin/carddisp.pl?gene=LAMA5
TNC	Tenascin C	Protein Coding	11.8752861	https://www.genecards.org/cgi-bin/carddisp.pl?gene=TNC
KIF23	Kinesin Family Member 23	Protein Coding	11.87449741	https://www.genecards.org/cgi-bin/carddisp.pl?gene=KIF23
MAPK3	Mitogen-Activated Protein Kinase 3	Protein Coding	11.87354088	https://www.genecards.org/cgi-bin/carddisp.pl?gene=MAPK3
NAGS	N-Acetylglutamate Synthase	Protein Coding	11.87300491	https://www.genecards.org/cgi-bin/carddisp.pl?gene=NAGS
SPAST	Spastin	Protein Coding	11.86992073	https://www.genecards.org/cgi-bin/carddisp.pl?gene=SPAST
SCN2A	Sodium Voltage-Gated Channel Alpha Subunit 2	Protein Coding	11.86557579	https://www.genecards.org/cgi-bin/carddisp.pl?gene=SCN2A
GPX3	Glutathione Peroxidase 3	Protein Coding	11.86556053	https://www.genecards.org/cgi-bin/carddisp.pl?gene=GPX3
CCK	Cholecystokinin	Protein Coding	11.85957527	https://www.genecards.org/cgi-bin/carddisp.pl?gene=CCK
MT-RNR1	Mitochondrially Encoded 12S RRNA	RNA Gene	11.85893345	https://www.genecards.org/cgi-bin/carddisp.pl?gene=MT-RNR1
SYCP2L	Synaptonemal Complex Protein 2 Like	Protein Coding	11.85802841	https://www.genecards.org/cgi-bin/carddisp.pl?gene=SYCP2L
LOC126863258	BRD4-Independent Group 4 Enhancer GRCh37_chrX:49854497-49855696	Functional Element	11.85774994	https://www.genecards.org/cgi-bin/carddisp.pl?gene=LOC126863258
COQ4	Coenzyme Q4	Protein Coding	11.85556126	https://www.genecards.org/cgi-bin/carddisp.pl?gene=COQ4
PXDNL	Peroxidasin Like	Protein Coding	11.85307693	https://www.genecards.org/cgi-bin/carddisp.pl?gene=PXDNL
NAA10	N-Alpha-Acetyltransferase 10, NatA Catalytic Subunit	Protein Coding	11.8525629	https://www.genecards.org/cgi-bin/carddisp.pl?gene=NAA10
MT-ATP8	Mitochondrially Encoded ATP Synthase Membrane Subunit 8	Protein Coding	11.85067844	https://www.genecards.org/cgi-bin/carddisp.pl?gene=MT-ATP8
TNFAIP3	TNF Alpha Induced Protein 3	Protein Coding	11.84883881	https://www.genecards.org/cgi-bin/carddisp.pl?gene=TNFAIP3
FGF16	Fibroblast Growth Factor 16	Protein Coding	11.84698677	https://www.genecards.org/cgi-bin/carddisp.pl?gene=FGF16
COL18A1	Collagen Type XVIII Alpha 1 Chain	Protein Coding	11.84470463	https://www.genecards.org/cgi-bin/carddisp.pl?gene=COL18A1
CD27	CD27 Molecule	Protein Coding	11.84082413	https://www.genecards.org/cgi-bin/carddisp.pl?gene=CD27
SLC34A1	Solute Carrier Family 34 Member 1	Protein Coding	11.83954811	https://www.genecards.org/cgi-bin/carddisp.pl?gene=SLC34A1
PRPS1	Phosphoribosyl Pyrophosphate Synthetase 1	Protein Coding	11.836689	https://www.genecards.org/cgi-bin/carddisp.pl?gene=PRPS1
CASP1	Caspase 1	Protein Coding	11.83239841	https://www.genecards.org/cgi-bin/carddisp.pl?gene=CASP1
HBEGF	Heparin Binding EGF Like Growth Factor	Protein Coding	11.8287344	https://www.genecards.org/cgi-bin/carddisp.pl?gene=HBEGF
SLC1A3	Solute Carrier Family 1 Member 3	Protein Coding	11.81789017	https://www.genecards.org/cgi-bin/carddisp.pl?gene=SLC1A3
HPS6	HPS6 Biogenesis Of Lysosomal Organelles Complex 2 Subunit 3	Protein Coding	11.814991	https://www.genecards.org/cgi-bin/carddisp.pl?gene=HPS6
DACT1	Dishevelled Binding Antagonist Of Beta Catenin 1	Protein Coding	11.81394196	https://www.genecards.org/cgi-bin/carddisp.pl?gene=DACT1
GLIS2	GLIS Family Zinc Finger 2	Protein Coding	11.8138485	https://www.genecards.org/cgi-bin/carddisp.pl?gene=GLIS2
TRPC6	Transient Receptor Potential Cation Channel Subfamily C Member 6	Protein Coding	11.81332493	https://www.genecards.org/cgi-bin/carddisp.pl?gene=TRPC6
HPS3	HPS3 Biogenesis Of Lysosomal Organelles Complex 2 Subunit 1	Protein Coding	11.80708313	https://www.genecards.org/cgi-bin/carddisp.pl?gene=HPS3
MATR3	Matrin 3	Protein Coding	11.8058548	https://www.genecards.org/cgi-bin/carddisp.pl?gene=MATR3
RPS10	Ribosomal Protein S10	Protein Coding	11.80504513	https://www.genecards.org/cgi-bin/carddisp.pl?gene=RPS10
EBP	EBP Cholestenol Delta-Isomerase	Protein Coding	11.80340481	https://www.genecards.org/cgi-bin/carddisp.pl?gene=EBP
D2HGDH	D-2-Hydroxyglutarate Dehydrogenase	Protein Coding	11.80155373	https://www.genecards.org/cgi-bin/carddisp.pl?gene=D2HGDH
CYP3A5	Cytochrome P450 Family 3 Subfamily A Member 5	Protein Coding	11.79079533	https://www.genecards.org/cgi-bin/carddisp.pl?gene=CYP3A5
RPGRIP1	RPGR Interacting Protein 1	Protein Coding	11.78739166	https://www.genecards.org/cgi-bin/carddisp.pl?gene=RPGRIP1
ATP6V1E1	ATPase H+ Transporting V1 Subunit E1	Protein Coding	11.78667259	https://www.genecards.org/cgi-bin/carddisp.pl?gene=ATP6V1E1
IBA57	Iron-Sulfur Cluster Assembly Factor IBA57	Protein Coding	11.78563213	https://www.genecards.org/cgi-bin/carddisp.pl?gene=IBA57
HEXA	Hexosaminidase Subunit Alpha	Protein Coding	11.77945614	https://www.genecards.org/cgi-bin/carddisp.pl?gene=HEXA
NPC1L1	NPC1 Like Intracellular Cholesterol Transporter 1	Protein Coding	11.77339458	https://www.genecards.org/cgi-bin/carddisp.pl?gene=NPC1L1
GJC2	Gap Junction Protein Gamma 2	Protein Coding	11.76808834	https://www.genecards.org/cgi-bin/carddisp.pl?gene=GJC2
ADK	Adenosine Kinase	Protein Coding	11.76723289	https://www.genecards.org/cgi-bin/carddisp.pl?gene=ADK
CD79A	CD79a Molecule	Protein Coding	11.76001167	https://www.genecards.org/cgi-bin/carddisp.pl?gene=CD79A
COX20	Cytochrome C Oxidase Assembly Factor COX20	Protein Coding	11.75908566	https://www.genecards.org/cgi-bin/carddisp.pl?gene=COX20
TRPV1	Transient Receptor Potential Cation Channel Subfamily V Member 1	Protein Coding	11.75367546	https://www.genecards.org/cgi-bin/carddisp.pl?gene=TRPV1
CYC1	Cytochrome C1	Protein Coding	11.75201607	https://www.genecards.org/cgi-bin/carddisp.pl?gene=CYC1
CELA2A	Chymotrypsin Like Elastase 2A	Protein Coding	11.74727631	https://www.genecards.org/cgi-bin/carddisp.pl?gene=CELA2A
KCNH8	Potassium Voltage-Gated Channel Subfamily H Member 8	Protein Coding	11.747159	https://www.genecards.org/cgi-bin/carddisp.pl?gene=KCNH8
ATAD3A	ATPase Family AAA Domain Containing 3A	Protein Coding	11.74684525	https://www.genecards.org/cgi-bin/carddisp.pl?gene=ATAD3A
MYH7B	Myosin Heavy Chain 7B	Protein Coding	11.74675179	https://www.genecards.org/cgi-bin/carddisp.pl?gene=MYH7B
ACTN1	Actinin Alpha 1	Protein Coding	11.74535179	https://www.genecards.org/cgi-bin/carddisp.pl?gene=ACTN1
LZTFL1	Leucine Zipper Transcription Factor Like 1	Protein Coding	11.73682404	https://www.genecards.org/cgi-bin/carddisp.pl?gene=LZTFL1
TTC7A	Tetratricopeptide Repeat Domain 7A	Protein Coding	11.73649788	https://www.genecards.org/cgi-bin/carddisp.pl?gene=TTC7A
SAR1B	Secretion Associated Ras Related GTPase 1B	Protein Coding	11.73623276	https://www.genecards.org/cgi-bin/carddisp.pl?gene=SAR1B
CREB1	CAMP Responsive Element Binding Protein 1	Protein Coding	11.73577404	https://www.genecards.org/cgi-bin/carddisp.pl?gene=CREB1
LIAS	Lipoic Acid Synthetase	Protein Coding	11.73400688	https://www.genecards.org/cgi-bin/carddisp.pl?gene=LIAS
VLDLR	Very Low Density Lipoprotein Receptor	Protein Coding	11.71062469	https://www.genecards.org/cgi-bin/carddisp.pl?gene=VLDLR
ALDH3A2	Aldehyde Dehydrogenase 3 Family Member A2	Protein Coding	11.70262623	https://www.genecards.org/cgi-bin/carddisp.pl?gene=ALDH3A2
PCNA	Proliferating Cell Nuclear Antigen	Protein Coding	11.69508362	https://www.genecards.org/cgi-bin/carddisp.pl?gene=PCNA
CA2	Carbonic Anhydrase 2	Protein Coding	11.6948061	https://www.genecards.org/cgi-bin/carddisp.pl?gene=CA2
HSPA8	Heat Shock Protein Family A (Hsp70) Member 8	Protein Coding	11.69293976	https://www.genecards.org/cgi-bin/carddisp.pl?gene=HSPA8
SDC1	Syndecan 1	Protein Coding	11.69098473	https://www.genecards.org/cgi-bin/carddisp.pl?gene=SDC1
KLK3	Kallikrein Related Peptidase 3	Protein Coding	11.68950844	https://www.genecards.org/cgi-bin/carddisp.pl?gene=KLK3
BTD	Biotinidase	Protein Coding	11.67868996	https://www.genecards.org/cgi-bin/carddisp.pl?gene=BTD
SLC26A8	Solute Carrier Family 26 Member 8	Protein Coding	11.67829609	https://www.genecards.org/cgi-bin/carddisp.pl?gene=SLC26A8
B3GALNT2	Beta-1,3-N-Acetylgalactosaminyltransferase 2	Protein Coding	11.67412758	https://www.genecards.org/cgi-bin/carddisp.pl?gene=B3GALNT2
HRC	Histidine Rich Calcium Binding Protein	Protein Coding	11.67237663	https://www.genecards.org/cgi-bin/carddisp.pl?gene=HRC
PANK2	Pantothenate Kinase 2	Protein Coding	11.67063713	https://www.genecards.org/cgi-bin/carddisp.pl?gene=PANK2
SYCP3	Synaptonemal Complex Protein 3	Protein Coding	11.66814327	https://www.genecards.org/cgi-bin/carddisp.pl?gene=SYCP3
EIF2B3	Eukaryotic Translation Initiation Factor 2B Subunit Gamma	Protein Coding	11.66643524	https://www.genecards.org/cgi-bin/carddisp.pl?gene=EIF2B3
CSF2RA	Colony Stimulating Factor 2 Receptor Subunit Alpha	Protein Coding	11.66585064	https://www.genecards.org/cgi-bin/carddisp.pl?gene=CSF2RA
HESX1	HESX Homeobox 1	Protein Coding	11.66511536	https://www.genecards.org/cgi-bin/carddisp.pl?gene=HESX1
FCGR3A	Fc Gamma Receptor IIIa	Protein Coding	11.65974903	https://www.genecards.org/cgi-bin/carddisp.pl?gene=FCGR3A
GTF2IRD1	GTF2I Repeat Domain Containing 1	Protein Coding	11.65954018	https://www.genecards.org/cgi-bin/carddisp.pl?gene=GTF2IRD1
SHBG	Sex Hormone Binding Globulin	Protein Coding	11.65788078	https://www.genecards.org/cgi-bin/carddisp.pl?gene=SHBG
IGF2R	Insulin Like Growth Factor 2 Receptor	Protein Coding	11.6571312	https://www.genecards.org/cgi-bin/carddisp.pl?gene=IGF2R
PMFBP1	Polyamine Modulated Factor 1 Binding Protein 1	Protein Coding	11.65470505	https://www.genecards.org/cgi-bin/carddisp.pl?gene=PMFBP1
CYP24A1	Cytochrome P450 Family 24 Subfamily A Member 1	Protein Coding	11.65040398	https://www.genecards.org/cgi-bin/carddisp.pl?gene=CYP24A1
TAC1	Tachykinin Precursor 1	Protein Coding	11.64888573	https://www.genecards.org/cgi-bin/carddisp.pl?gene=TAC1
MIR335	MicroRNA 335	RNA Gene	11.64330673	https://www.genecards.org/cgi-bin/carddisp.pl?gene=MIR335
IL33	Interleukin 33	Protein Coding	11.6402874	https://www.genecards.org/cgi-bin/carddisp.pl?gene=IL33
SMC3	Structural Maintenance Of Chromosomes 3	Protein Coding	11.63907528	https://www.genecards.org/cgi-bin/carddisp.pl?gene=SMC3
MYOM2	Myomesin 2	Protein Coding	11.63376904	https://www.genecards.org/cgi-bin/carddisp.pl?gene=MYOM2
MIR34C	MicroRNA 34c	RNA Gene	11.63051796	https://www.genecards.org/cgi-bin/carddisp.pl?gene=MIR34C
HBN1	Progressive Familial Heart Block, Type I, Locus 1	Genetic Locus	11.62876701	https://www.genecards.org/cgi-bin/carddisp.pl?gene=HBN1
LIF	LIF Interleukin 6 Family Cytokine	Protein Coding	11.62872505	https://www.genecards.org/cgi-bin/carddisp.pl?gene=LIF
MITF	Melanocyte Inducing Transcription Factor	Protein Coding	11.62743759	https://www.genecards.org/cgi-bin/carddisp.pl?gene=MITF
ANK3	Ankyrin 3	Protein Coding	11.62536812	https://www.genecards.org/cgi-bin/carddisp.pl?gene=ANK3
MYO5B	Myosin VB	Protein Coding	11.62068367	https://www.genecards.org/cgi-bin/carddisp.pl?gene=MYO5B
TMEM231	Transmembrane Protein 231	Protein Coding	11.61937904	https://www.genecards.org/cgi-bin/carddisp.pl?gene=TMEM231
ITPA	Inosine Triphosphatase	Protein Coding	11.61834717	https://www.genecards.org/cgi-bin/carddisp.pl?gene=ITPA
MIRLET7C	MicroRNA Let-7c	RNA Gene	11.61305237	https://www.genecards.org/cgi-bin/carddisp.pl?gene=MIRLET7C
EDARADD	EDAR Associated Via Death Domain	Protein Coding	11.60992813	https://www.genecards.org/cgi-bin/carddisp.pl?gene=EDARADD
WNT4	Wnt Family Member 4	Protein Coding	11.60601807	https://www.genecards.org/cgi-bin/carddisp.pl?gene=WNT4
KRT18	Keratin 18	Protein Coding	11.60600948	https://www.genecards.org/cgi-bin/carddisp.pl?gene=KRT18
S100B	S100 Calcium Binding Protein B	Protein Coding	11.60162735	https://www.genecards.org/cgi-bin/carddisp.pl?gene=S100B
NUP188	Nucleoporin 188	Protein Coding	11.5988121	https://www.genecards.org/cgi-bin/carddisp.pl?gene=NUP188
MIR130A	MicroRNA 130a	RNA Gene	11.59481812	https://www.genecards.org/cgi-bin/carddisp.pl?gene=MIR130A
GK	Glycerol Kinase	Protein Coding	11.58661842	https://www.genecards.org/cgi-bin/carddisp.pl?gene=GK
ARG1	Arginase 1	Protein Coding	11.58558083	https://www.genecards.org/cgi-bin/carddisp.pl?gene=ARG1
DYNC1H1	Dynein Cytoplasmic 1 Heavy Chain 1	Protein Coding	11.58502197	https://www.genecards.org/cgi-bin/carddisp.pl?gene=DYNC1H1
SON	SON DNA And RNA Binding Protein	Protein Coding	11.58201981	https://www.genecards.org/cgi-bin/carddisp.pl?gene=SON
CEP120	Centrosomal Protein 120	Protein Coding	11.57824039	https://www.genecards.org/cgi-bin/carddisp.pl?gene=CEP120
CDKN1B	Cyclin Dependent Kinase Inhibitor 1B	Protein Coding	11.57768917	https://www.genecards.org/cgi-bin/carddisp.pl?gene=CDKN1B
EDA	Ectodysplasin A	Protein Coding	11.57249451	https://www.genecards.org/cgi-bin/carddisp.pl?gene=EDA
IL6R	Interleukin 6 Receptor	Protein Coding	11.57241631	https://www.genecards.org/cgi-bin/carddisp.pl?gene=IL6R
UBR1	Ubiquitin Protein Ligase E3 Component N-Recognin 1	Protein Coding	11.57080841	https://www.genecards.org/cgi-bin/carddisp.pl?gene=UBR1
HPS4	HPS4 Biogenesis Of Lysosomal Organelles Complex 3 Subunit 2	Protein Coding	11.56848907	https://www.genecards.org/cgi-bin/carddisp.pl?gene=HPS4
DPAGT1	Dolichyl-Phosphate N-Acetylglucosaminephosphotransferase 1	Protein Coding	11.5653286	https://www.genecards.org/cgi-bin/carddisp.pl?gene=DPAGT1
ASPA	Aspartoacylase	Protein Coding	11.56498146	https://www.genecards.org/cgi-bin/carddisp.pl?gene=ASPA
FLAD1	Flavin Adenine Dinucleotide Synthetase 1	Protein Coding	11.55934906	https://www.genecards.org/cgi-bin/carddisp.pl?gene=FLAD1
CD163	CD163 Molecule	Protein Coding	11.54727936	https://www.genecards.org/cgi-bin/carddisp.pl?gene=CD163
CIITA	Class II Major Histocompatibility Complex Transactivator	Protein Coding	11.54438972	https://www.genecards.org/cgi-bin/carddisp.pl?gene=CIITA
JAK3	Janus Kinase 3	Protein Coding	11.52998924	https://www.genecards.org/cgi-bin/carddisp.pl?gene=JAK3
PPIG	Peptidylprolyl Isomerase G	Protein Coding	11.52305603	https://www.genecards.org/cgi-bin/carddisp.pl?gene=PPIG
PNP	Purine Nucleoside Phosphorylase	Protein Coding	11.52245522	https://www.genecards.org/cgi-bin/carddisp.pl?gene=PNP
FKBP1A	FKBP Prolyl Isomerase 1A	Protein Coding	11.51837349	https://www.genecards.org/cgi-bin/carddisp.pl?gene=FKBP1A
SPTA1	Spectrin Alpha, Erythrocytic 1	Protein Coding	11.51784611	https://www.genecards.org/cgi-bin/carddisp.pl?gene=SPTA1
GCH1	GTP Cyclohydrolase 1	Protein Coding	11.50872517	https://www.genecards.org/cgi-bin/carddisp.pl?gene=GCH1
STK11	Serine/Threonine Kinase 11	Protein Coding	11.50862312	https://www.genecards.org/cgi-bin/carddisp.pl?gene=STK11
MCOLN1	Mucolipin TRP Cation Channel 1	Protein Coding	11.50450325	https://www.genecards.org/cgi-bin/carddisp.pl?gene=MCOLN1
LOC126806433	BRD4-Independent Group 4 Enhancer GRCh37_chr2:179638309-179639508	Functional Element	11.50328445	https://www.genecards.org/cgi-bin/carddisp.pl?gene=LOC126806433
EDAR	Ectodysplasin A Receptor	Protein Coding	11.50317383	https://www.genecards.org/cgi-bin/carddisp.pl?gene=EDAR
IL5	Interleukin 5	Protein Coding	11.5006485	https://www.genecards.org/cgi-bin/carddisp.pl?gene=IL5
DCN	Decorin	Protein Coding	11.49987984	https://www.genecards.org/cgi-bin/carddisp.pl?gene=DCN
MYOD1	Myogenic Differentiation 1	Protein Coding	11.49880028	https://www.genecards.org/cgi-bin/carddisp.pl?gene=MYOD1
EGLN1	Egl-9 Family Hypoxia Inducible Factor 1	Protein Coding	11.47855949	https://www.genecards.org/cgi-bin/carddisp.pl?gene=EGLN1
CASZ1	Castor Zinc Finger 1	Protein Coding	11.47595215	https://www.genecards.org/cgi-bin/carddisp.pl?gene=CASZ1
PROC	Protein C, Inactivator Of Coagulation Factors Va And VIIIa	Protein Coding	11.47408867	https://www.genecards.org/cgi-bin/carddisp.pl?gene=PROC
SMCHD1	Structural Maintenance Of Chromosomes Flexible Hinge Domain Containing 1	Protein Coding	11.47324562	https://www.genecards.org/cgi-bin/carddisp.pl?gene=SMCHD1
FOXE3	Forkhead Box E3	Protein Coding	11.46954918	https://www.genecards.org/cgi-bin/carddisp.pl?gene=FOXE3
PTGS1	Prostaglandin-Endoperoxide Synthase 1	Protein Coding	11.46587467	https://www.genecards.org/cgi-bin/carddisp.pl?gene=PTGS1
GARS1	Glycyl-TRNA Synthetase 1	Protein Coding	11.46463776	https://www.genecards.org/cgi-bin/carddisp.pl?gene=GARS1
HCFC1	Host Cell Factor C1	Protein Coding	11.45695305	https://www.genecards.org/cgi-bin/carddisp.pl?gene=HCFC1
RPL10	Ribosomal Protein L10	Protein Coding	11.45683289	https://www.genecards.org/cgi-bin/carddisp.pl?gene=RPL10
MIR125B1	MicroRNA 125b-1	RNA Gene	11.45425606	https://www.genecards.org/cgi-bin/carddisp.pl?gene=MIR125B1
TLR7	Toll Like Receptor 7	Protein Coding	11.44768333	https://www.genecards.org/cgi-bin/carddisp.pl?gene=TLR7
DPP6	Dipeptidyl Peptidase Like 6	Protein Coding	11.44660378	https://www.genecards.org/cgi-bin/carddisp.pl?gene=DPP6
CAP2	Cyclase Associated Actin Cytoskeleton Regulatory Protein 2	Protein Coding	11.44447994	https://www.genecards.org/cgi-bin/carddisp.pl?gene=CAP2
INHA	Inhibin Subunit Alpha	Protein Coding	11.44297409	https://www.genecards.org/cgi-bin/carddisp.pl?gene=INHA
ADAMTSL4	ADAMTS Like 4	Protein Coding	11.43874073	https://www.genecards.org/cgi-bin/carddisp.pl?gene=ADAMTSL4
LMX1B	LIM Homeobox Transcription Factor 1 Beta	Protein Coding	11.43859386	https://www.genecards.org/cgi-bin/carddisp.pl?gene=LMX1B
AOC3	Amine Oxidase Copper Containing 3	Protein Coding	11.4292469	https://www.genecards.org/cgi-bin/carddisp.pl?gene=AOC3
AXDND1	Axonemal Dynein Light Chain Domain Containing 1	Protein Coding	11.42907906	https://www.genecards.org/cgi-bin/carddisp.pl?gene=AXDND1
PAX6	Paired Box 6	Protein Coding	11.42422104	https://www.genecards.org/cgi-bin/carddisp.pl?gene=PAX6
HPS5	HPS5 Biogenesis Of Lysosomal Organelles Complex 2 Subunit 2	Protein Coding	11.42341518	https://www.genecards.org/cgi-bin/carddisp.pl?gene=HPS5
TBX18	T-Box Transcription Factor 18	Protein Coding	11.42304897	https://www.genecards.org/cgi-bin/carddisp.pl?gene=TBX18
HLA-C	Major Histocompatibility Complex, Class I, C	Protein Coding	11.41416264	https://www.genecards.org/cgi-bin/carddisp.pl?gene=HLA-C
RPS29	Ribosomal Protein S29	Protein Coding	11.41357899	https://www.genecards.org/cgi-bin/carddisp.pl?gene=RPS29
MT-TH	Mitochondrially Encoded TRNA-His (CAU/C)	RNA Gene	11.41351128	https://www.genecards.org/cgi-bin/carddisp.pl?gene=MT-TH
CFAP69	Cilia And Flagella Associated Protein 69	Protein Coding	11.41214466	https://www.genecards.org/cgi-bin/carddisp.pl?gene=CFAP69
DNA2	DNA Replication Helicase/Nuclease 2	Protein Coding	11.41145515	https://www.genecards.org/cgi-bin/carddisp.pl?gene=DNA2
TFPI	Tissue Factor Pathway Inhibitor	Protein Coding	11.40970135	https://www.genecards.org/cgi-bin/carddisp.pl?gene=TFPI
PCK2	Phosphoenolpyruvate Carboxykinase 2, Mitochondrial	Protein Coding	11.40205193	https://www.genecards.org/cgi-bin/carddisp.pl?gene=PCK2
TAC3	Tachykinin Precursor 3	Protein Coding	11.40076733	https://www.genecards.org/cgi-bin/carddisp.pl?gene=TAC3
ACD	ACD Shelterin Complex Subunit And Telomerase Recruitment Factor	Protein Coding	11.40037727	https://www.genecards.org/cgi-bin/carddisp.pl?gene=ACD
CFHR5	Complement Factor H Related 5	Protein Coding	11.39690876	https://www.genecards.org/cgi-bin/carddisp.pl?gene=CFHR5
MIPEP	Mitochondrial Intermediate Peptidase	Protein Coding	11.38973999	https://www.genecards.org/cgi-bin/carddisp.pl?gene=MIPEP
ITK	IL2 Inducible T Cell Kinase	Protein Coding	11.38906384	https://www.genecards.org/cgi-bin/carddisp.pl?gene=ITK
AOPEP	Aminopeptidase O (Putative)	Protein Coding	11.38726807	https://www.genecards.org/cgi-bin/carddisp.pl?gene=AOPEP
COL11A1	Collagen Type XI Alpha 1 Chain	Protein Coding	11.38191319	https://www.genecards.org/cgi-bin/carddisp.pl?gene=COL11A1
LEPQTL1	Leptin, Serum Levels Of	Genetic Locus	11.37813568	https://www.genecards.org/cgi-bin/carddisp.pl?gene=LEPQTL1
SLCO1B1	Solute Carrier Organic Anion Transporter Family Member 1B1	Protein Coding	11.37578297	https://www.genecards.org/cgi-bin/carddisp.pl?gene=SLCO1B1
ADCY6	Adenylate Cyclase 6	Protein Coding	11.36639023	https://www.genecards.org/cgi-bin/carddisp.pl?gene=ADCY6
AQP1	Aquaporin 1 (Colton Blood Group)	Protein Coding	11.36295319	https://www.genecards.org/cgi-bin/carddisp.pl?gene=AQP1
MIR133A1	MicroRNA 133a-1	RNA Gene	11.35878086	https://www.genecards.org/cgi-bin/carddisp.pl?gene=MIR133A1
OXA1L	OXA1L Mitochondrial Inner Membrane Protein	Protein Coding	11.35223961	https://www.genecards.org/cgi-bin/carddisp.pl?gene=OXA1L
TOR1A	Torsin Family 1 Member A	Protein Coding	11.35211658	https://www.genecards.org/cgi-bin/carddisp.pl?gene=TOR1A
LRRC37A2	Leucine Rich Repeat Containing 37 Member A2	Protein Coding	11.34919739	https://www.genecards.org/cgi-bin/carddisp.pl?gene=LRRC37A2
DSE	Dermatan Sulfate Epimerase	Protein Coding	11.34605026	https://www.genecards.org/cgi-bin/carddisp.pl?gene=DSE
ASL	Argininosuccinate Lyase	Protein Coding	11.34547138	https://www.genecards.org/cgi-bin/carddisp.pl?gene=ASL
NDUFS5	NADH:Ubiquinone Oxidoreductase Subunit S5	Protein Coding	11.34158516	https://www.genecards.org/cgi-bin/carddisp.pl?gene=NDUFS5
MYO7A	Myosin VIIA	Protein Coding	11.33941078	https://www.genecards.org/cgi-bin/carddisp.pl?gene=MYO7A
GLP1R	Glucagon Like Peptide 1 Receptor	Protein Coding	11.33267784	https://www.genecards.org/cgi-bin/carddisp.pl?gene=GLP1R
PVT1	Pvt1 Oncogene	RNA Gene	11.33041096	https://www.genecards.org/cgi-bin/carddisp.pl?gene=PVT1
PDE9A	Phosphodiesterase 9A	Protein Coding	11.32747173	https://www.genecards.org/cgi-bin/carddisp.pl?gene=PDE9A
WASHC5	WASH Complex Subunit 5	Protein Coding	11.32550621	https://www.genecards.org/cgi-bin/carddisp.pl?gene=WASHC5
SEMA3C	Semaphorin 3C	Protein Coding	11.32430649	https://www.genecards.org/cgi-bin/carddisp.pl?gene=SEMA3C
SOST	Sclerostin	Protein Coding	11.31593513	https://www.genecards.org/cgi-bin/carddisp.pl?gene=SOST
HEAT2	HEart Disease Associated Transcript 2	RNA Gene	11.3154068	https://www.genecards.org/cgi-bin/carddisp.pl?gene=HEAT2
PLIN1	Perilipin 1	Protein Coding	11.31451988	https://www.genecards.org/cgi-bin/carddisp.pl?gene=PLIN1
BLOC1S6	Biogenesis Of Lysosomal Organelles Complex 1 Subunit 6	Protein Coding	11.31149673	https://www.genecards.org/cgi-bin/carddisp.pl?gene=BLOC1S6
COA8	Cytochrome C Oxidase Assembly Factor 8	Protein Coding	11.30896187	https://www.genecards.org/cgi-bin/carddisp.pl?gene=COA8
MIR23B	MicroRNA 23b	RNA Gene	11.30399895	https://www.genecards.org/cgi-bin/carddisp.pl?gene=MIR23B
MIR200A	MicroRNA 200a	RNA Gene	11.30250359	https://www.genecards.org/cgi-bin/carddisp.pl?gene=MIR200A
PINK1	PTEN Induced Kinase 1	Protein Coding	11.30023575	https://www.genecards.org/cgi-bin/carddisp.pl?gene=PINK1
PXDN	Peroxidasin	Protein Coding	11.29782867	https://www.genecards.org/cgi-bin/carddisp.pl?gene=PXDN
PIK3C2G	Phosphatidylinositol-4-Phosphate 3-Kinase Catalytic Subunit Type 2 Gamma	Protein Coding	11.29653931	https://www.genecards.org/cgi-bin/carddisp.pl?gene=PIK3C2G
ATP4A	ATPase H+/K+ Transporting Subunit Alpha	Protein Coding	11.29587364	https://www.genecards.org/cgi-bin/carddisp.pl?gene=ATP4A
AGA	Aspartylglucosaminidase	Protein Coding	11.29347706	https://www.genecards.org/cgi-bin/carddisp.pl?gene=AGA
ARX	Aristaless Related Homeobox	Protein Coding	11.2868166	https://www.genecards.org/cgi-bin/carddisp.pl?gene=ARX
MICU1	Mitochondrial Calcium Uptake 1	Protein Coding	11.2860136	https://www.genecards.org/cgi-bin/carddisp.pl?gene=MICU1
PRKDC	Protein Kinase, DNA-Activated, Catalytic Subunit	Protein Coding	11.2843647	https://www.genecards.org/cgi-bin/carddisp.pl?gene=PRKDC
PDE4D	Phosphodiesterase 4D	Protein Coding	11.28358746	https://www.genecards.org/cgi-bin/carddisp.pl?gene=PDE4D
MCCC1	Methylcrotonyl-CoA Carboxylase Subunit 1	Protein Coding	11.28116894	https://www.genecards.org/cgi-bin/carddisp.pl?gene=MCCC1
ATP13A3	ATPase 13A3	Protein Coding	11.28088284	https://www.genecards.org/cgi-bin/carddisp.pl?gene=ATP13A3
MRPS16	Mitochondrial Ribosomal Protein S16	Protein Coding	11.27533531	https://www.genecards.org/cgi-bin/carddisp.pl?gene=MRPS16
SRA1	Steroid Receptor RNA Activator 1	Protein Coding	11.2679863	https://www.genecards.org/cgi-bin/carddisp.pl?gene=SRA1
SIL1	SIL1 Nucleotide Exchange Factor	Protein Coding	11.26636982	https://www.genecards.org/cgi-bin/carddisp.pl?gene=SIL1
GAD1	Glutamate Decarboxylase 1	Protein Coding	11.26388931	https://www.genecards.org/cgi-bin/carddisp.pl?gene=GAD1
ACR	Acrosin	Protein Coding	11.25605679	https://www.genecards.org/cgi-bin/carddisp.pl?gene=ACR
B9D2	B9 Domain Containing 2	Protein Coding	11.25509644	https://www.genecards.org/cgi-bin/carddisp.pl?gene=B9D2
CEL	Carboxyl Ester Lipase	Protein Coding	11.2385664	https://www.genecards.org/cgi-bin/carddisp.pl?gene=CEL
LOC126806426	BRD4-Independent Group 4 Enhancer GRCh37_chr2:179478848-179480047	Functional Element	11.23274422	https://www.genecards.org/cgi-bin/carddisp.pl?gene=LOC126806426
IFNB1	Interferon Beta 1	Protein Coding	11.23018646	https://www.genecards.org/cgi-bin/carddisp.pl?gene=IFNB1
MBP	Myelin Basic Protein	Protein Coding	11.22657967	https://www.genecards.org/cgi-bin/carddisp.pl?gene=MBP
ADNP	Activity Dependent Neuroprotector Homeobox	Protein Coding	11.22482777	https://www.genecards.org/cgi-bin/carddisp.pl?gene=ADNP
COX8A	Cytochrome C Oxidase Subunit 8A	Protein Coding	11.21885204	https://www.genecards.org/cgi-bin/carddisp.pl?gene=COX8A
COG7	Component Of Oligomeric Golgi Complex 7	Protein Coding	11.21875191	https://www.genecards.org/cgi-bin/carddisp.pl?gene=COG7
GNPAT	Glyceronephosphate O-Acyltransferase	Protein Coding	11.21733856	https://www.genecards.org/cgi-bin/carddisp.pl?gene=GNPAT
KMT2C	Lysine Methyltransferase 2C	Protein Coding	11.21351051	https://www.genecards.org/cgi-bin/carddisp.pl?gene=KMT2C
SLC19A1	Solute Carrier Family 19 Member 1	Protein Coding	11.21310234	https://www.genecards.org/cgi-bin/carddisp.pl?gene=SLC19A1
ITGB2	Integrin Subunit Beta 2	Protein Coding	11.21150017	https://www.genecards.org/cgi-bin/carddisp.pl?gene=ITGB2
GLUL	Glutamate-Ammonia Ligase	Protein Coding	11.19959641	https://www.genecards.org/cgi-bin/carddisp.pl?gene=GLUL
PGF	Placental Growth Factor	Protein Coding	11.19929886	https://www.genecards.org/cgi-bin/carddisp.pl?gene=PGF
PQBP1	Polyglutamine Binding Protein 1	Protein Coding	11.19420147	https://www.genecards.org/cgi-bin/carddisp.pl?gene=PQBP1
RNASEH2A	Ribonuclease H2 Subunit A	Protein Coding	11.19110489	https://www.genecards.org/cgi-bin/carddisp.pl?gene=RNASEH2A
CELSR1	Cadherin EGF LAG Seven-Pass G-Type Receptor 1	Protein Coding	11.18865585	https://www.genecards.org/cgi-bin/carddisp.pl?gene=CELSR1
HIRA	Histone Cell Cycle Regulator	Protein Coding	11.17784023	https://www.genecards.org/cgi-bin/carddisp.pl?gene=HIRA
IL1RL1	Interleukin 1 Receptor Like 1	Protein Coding	11.16931915	https://www.genecards.org/cgi-bin/carddisp.pl?gene=IL1RL1
PDHA2	Pyruvate Dehydrogenase E1 Subunit Alpha 2	Protein Coding	11.16657639	https://www.genecards.org/cgi-bin/carddisp.pl?gene=PDHA2
[truncated: 14,229 more rows]
