# Supplementary material for: Unveiling the Therapeutic Mechanisms of Chinese Herbs in Heart Failure: Integrating Network Pharmacology, Molecular Docking, and Simulation Analysis
Source: Pharmaceuticals (Basel). 2025 Oct 31;18(11):1648. doi: 10.3390/ph18111648 (PMC12655320; doi:10.3390/ph18111648)
Supplement: Supplementary file 1 [file pharmaceuticals-18-01648-s001.zip › supplementary Table S4.xlsx]

## Sheet: Sheet1
Supplementary Table S4 Differential genes information jointly analyzed by GEO datasets
Gene symbol	Protein name	logFC	t	P.Value	adj.P.Val	B	Change
TUBA3E	Tubulin Alpha 3E	-1.04	-21.8	4.68e-61	1.56e-56	128.044	Down-regulated
SERPINA3	Alpha-1-antichymotrypsin	-2.67	-21.5	3.97e-60	6.61e-56	125.936	Down-regulated
FCN3	Ficolin 3	-1.91	-20.5	1.26e-56	1.24e-52	117.991	Down-regulated
FREM1	FRAS1 Related Extracellular Matrix protein 1	1.06	20.3	5.86e-56	3.9e-52	116.476	Up-regulated
HMGN2	Non-histone chromosomal protein HMG-17	0.683	19.4	5.01e-53	2.78e-49	109.818	Up-regulated
ZMAT1	Zinc finger matrin-type protein 1	0.749	19	2.13e-51	8.85e-48	106.118	Down-regulated
FURIN	Furin	-0.63	-18.8	1.07e-50	3.96e-47	104.524	Down-regulated
IL1RL1	Interleukin 1 Receptor Like 1	-1.91	-18.7	2.79e-50	9.3e-47	103.577	Down-regulated
MNS1	Meiosis Specific Nuclear structural 1	1.04	18.6	5.28e-50	1.59e-46	102.95	Up-regulated
SMOC2	SPARC Related Modular Calcium Binding protein 2	1.21	18.6	5.75e-50	1.59e-46	102.865	Up-regulated
LCN6	Epididymal-specific lipocalin-6	-0.959	-18.1	2.88e-48	7.38e-45	99.0001	Down-regulated
LUM	Lumican	1.31	17.8	2.2e-47	5.23e-44	96.9936	Up-regulated
KCNN3	Small conductance calcium-activated potassium channel protein 3	0.771	17.4	5.84e-46	1.3e-42	93.7565	Up-regulated
LAD1	Ladinin 1	-0.699	-17.1	6.86e-45	1.43e-41	91.3227	up-regulated
GGT5	Glutathione hydrolase 5 proenzyme	-0.857	-17	1.68e-44	3.29e-41	90.4384	Down-regulated
MTCH1	Mitochondrial carrier homolog 1	-0.391	-16.9	4.91e-44	9.09e-41	89.3777	Down-regulated
AP3M2	AP-3 complex subunit mu-2	0.529	16.8	1.39e-43	2.44e-40	88.35	Up-regulated
ITIH5	Inter-alpha-trypsin inhibitor heavy chain H5	0.85	16.7	2.88e-43	4.8e-40	87.6297	Down-regulated
S1PR3	Sphingosine 1-phosphate receptor 3	-0.623	-16.6	4.81e-43	7.62e-40	87.1247	Up-regulated
ECM2	Extracellular matrix protein 2	0.998	16.4	2.19e-42	3.31e-39	85.6285	Down-regulated
ASPN	Asporin	1.84	16.4	2.49e-42	3.6e-39	85.5013	Up-regulated
SLCO4A1	Solute carrier organic anion transporter family member 4A1	0.936	-16.2	1.97e-41	2.63e-38	83.4546	Down-regulated
PDE5A	cGMP-specific 3',5'-cyclic phosphodiesterase	-1.36	16.1	4.56e-41	5.84e-38	82.6275	Down-regulated
NPTX2	Neuronal pentraxin-2	0.996	-16	6.75e-41	8.33e-38	82.2394	Up-regulated
HLTF	Helicase-like transcription factor	-0.89	16	7.67e-41	9.12e-38	82.1138	Up-regulated
TTC3	E3 ubiquitin-protein ligase TTC3	0.574	15.9	1.2e-40	1.38e-37	81.6697	Down-regulated
PNISR	Arginine/serine-rich protein PNISR	0.406	15.9	2.26e-40	2.51e-37	81.0456	Up-regulated
CD163	Scavenger receptor cysteine-rich type 1 protein M130	0.355	-15.7	5.97e-40	6.41e-37	80.0866	Down-regulated
SDSL	Serine dehydratase-like	-1.61	15.7	6.18e-40	6.43e-37	80.0526	Up-regulated
CSDC2	Cold shock domain-containing protein C2	0.753	-15.6	2.13e-39	2.15e-36	78.8275	Down-regulated
VSIG4	V-set and immunoglobulin domain-containing protein 4	-0.862	-15.5	3.48e-39	3.4e-36	78.3453	Down-regulated
ITPK1	Inositol-tetrakisphosphate 1-kinase	-1.41	-15.5	4.95e-39	4.71e-36	77.9966	Down-regulated
NRK	Nik-related protein kinase	-0.43	15.5	5.49e-39	5.08e-36	77.8936	Up-regulated
ECRP	Eosinophil cationic-related protein	1.01	-15.4	1.17e-38	1.05e-35	77.149	Up-regulated
TUBA3E	Tubulin alpha-3E chain	-0.909	-15.4	1.28e-38	1.12e-35	77.0547	Up-regulated
MATN2	Matrilin-2	-0.881	15.4	1.36e-38	1.16e-35	76.995	Down-regulated
ANOS1	Anosmin-1	0.899	15.3	2.04e-38	1.7e-35	76.5948	Down-regulated
DZIP3	E3 ubiquitin-protein ligase DZIP3	0.78	15.3	2.88e-38	2.29e-35	76.2555	Down-regulated
TLL2	Tolloid-like protein 2	0.568	15.3	2.89e-38	2.29e-35	76.2529	Up-regulated
CCDC113	Cilia- and flagella-associated protein 263	1.06	15.3	3.2e-38	2.48e-35	76.1512	Down-regulated
TPST2	Protein-tyrosine sulfotransferase 2	0.781	-15.2	4.66e-38	3.53e-35	75.7805	Down-regulated
GPR4	G-protein coupled receptor 4	-0.424	-15.2	5.4e-38	3.99e-35	75.6352	Up-regulated
PTN	Pleiotrophin	-0.727	15.2	5.88e-38	4.25e-35	75.5512	Up-regulated
HTRA1	Serine protease HTRA1	1.03	15.1	8.4e-38	5.95e-35	75.1984	Down-regulated
JAK1	Tyrosine-protein kinase JAK1	0.58	-15.1	9.85e-38	6.83e-35	75.0406	Down-regulated
BTN3A1	Butyrophilin subfamily 3 member A1	-0.309	15.1	1.15e-37	7.79e-35	74.8902	Down-regulated
SCN2B	Sodium channel regulatory subunit beta-2	0.699	15	1.85e-37	1.23e-34	74.4153	Up-regulated
INTU	Protein inturned	0.86	15	2.29e-37	1.5e-34	74.2049	Up-regulated
