# Supplementary material for: Unveiling the Therapeutic Mechanisms of Chinese Herbs in Heart Failure: Integrating Network Pharmacology, Molecular Docking, and Simulation Analysis
Source: Pharmaceuticals (Basel). 2025 Oct 31;18(11):1648. doi: 10.3390/ph18111648 (PMC12655320; doi:10.3390/ph18111648)
Supplement: Supplementary file 1 [file pharmaceuticals-18-01648-s001.zip › Supplementary Table S5 Biological function.xlsx]

## Sheet: Sheet1
Supplementary Table S5 Results of the Biological function from GO enrichment analysis
Category	Term	Count	%	PValue	Genes	List Total	Pop Hits	Pop Total	Fold Enrichment	Bonferroni	Benjamini	FDR
GOTERM_BP_DIRECT	GO:0006468~protein phosphorylation	45	17.0455	9.39764e-29	RET, ACVRL1, GSK3B, ITK, ROCK1, SRC, PIK3CD, PRKCZ, AURKB, STK3, CAMKK2, TBK1, GRK5, RPS6KA1, ABL1, PIM1, PTK2B, MAPK1, FYN, EPHB2, LYN, NTRK1, YES1, CHUK, PRKCD, DYRK1A, ADAM10, PRKCA, PTK6, MTOR, TGFBR2, CDC25B, CLK2, ERN1, CDK7, TAOK3, CDK5, CCNE1, TAOK1, CDK2, AAK1, CDK1, ULK1, TNIK, PKN1	264	376	19734	8.94614	2.6849e-25	2.6849e-25	2.49601e-25
GOTERM_BP_DIRECT	GO:0016310~phosphorylation	53	20.0758	1.72739e-26	RET, ACVRL1, ALK, GSK3B, ITK, FLT3, PIK3CD, PIK3CB, PIK3CG, IGF1R, RPS6KA3, TBK1, RPS6KA1, KDR, EPHB2, PDGFRB, MAP2K2, PRKCD, DYRK1A, PRKCA, TGFBR2, ERN1, CSNK2B, BMP2K, TNIK, TOP1, MET, ROCK1, SRC, PIK3R1, PRKCZ, AURKB, STK3, CAMKK2, GRK5, ABL1, MAPK1, FYN, NTRK1, LYN, YES1, NTRK3, STAT3, CLK4, MTOR, CLK2, CDK7, TAOK3, CDK5, AXL, TAOK1, CDK2, CDK1	264	633	19734	6.25869	4.93515e-23	2.46757e-23	2.29397e-23
GOTERM_BP_DIRECT	GO:0046777~protein autophosphorylation	25	9.4697	2.39218e-19	ALK, GSK3B, FLT3, SRC, AURKB, CAMKK2, IGF1R, GRK5, KDR, ABL1, PIM1, PTK2B, LYN, PDGFRB, NTRK1, PDGFRA, DYRK1A, PTK6, MTOR, CLK2, ERN1, TAOK3, TAOK1, ULK1, TNIK	264	149	19734	12.5419	6.83446e-16	2.27815e-16	2.11788e-16
GOTERM_BP_DIRECT	GO:0009410~response to xenobiotic stimulus	29	10.9848	7.07596e-18	RET, HDAC5, HDAC2, ABCB1, MAOB, SRC, SLC1A3, PTGS2, ACACB, SLC6A3, HSD11B2, ABL1, PTK2B, DRD1, DRD2, LYN, NTRK1, ABCC1, HSP90AA1, TRPA1, CHUK, STAT1, TGFBR2, NPC1, PDE3A, BCL2, CDK1, TOP1, TP53	264	254	19734	8.53445	2.0216e-14	5.05401e-15	4.69844e-15
GOTERM_BP_DIRECT	GO:0018108~peptidyl-tyrosine phosphorylation	14	5.30303	7.11994e-14	LYN, PDGFRB, NTRK1, PDGFRA, FLT3, SRC, DYRK1A, CLK4, CLK2, KDR, ABL1, PTK2B, FYN, EPHB2	264	50	19734	20.93	2.03319e-10	4.06834e-11	3.78211e-11
GOTERM_BP_DIRECT	GO:0070374~positive regulation of ERK1 and ERK2 cascade	23	8.71212	4.69064e-13	PDGFRB, CCR1, NTRK1, NPSR1, PDGFRA, SRC, GPR55, ALOX15, C5AR1, GPBAR1, HTR2C, PRKCA, PTPN11, FPR2, MIF, PRKCZ, THPO, KDR, FFAR4, ABL1, PTK2B, DRD2, TLR4	264	228	19734	7.54057	1.34013e-09	2.23353e-10	2.07639e-10
GOTERM_BP_DIRECT	GO:0006954~inflammatory response	29	10.9848	3.0484e-12	HDAC5, C5AR1, ALOX15, FPR1, PIK3CD, FPR2, HDAC9, PRKCZ, PIK3CG, POLB, TBK1, CNR2, ADORA1, FFAR4, S1PR3, CCR1, AOC3, NOS2, CHUK, STAT3, MIF, MTOR, NFKB1, NR4A1, AXL, TLR8, TLR4, IDO1, NFE2L2	264	422	19734	5.13685	8.70942e-09	1.24418e-09	1.15665e-09
GOTERM_BP_DIRECT	GO:0007165~signal transduction	50	18.9394	5.58491e-12	RET, ACVRL1, ALK, CHRM3, ITK, CHRM1, PIK3CD, PIK3CB, NR3C1, IGF1R, NR3C2, RPS6KA3, NAMPT, RPS6KA1, ADORA1, PDGFRB, CHRNB4, PRKCD, GABRG2, AR, CSNK2B, ULK1, MET, PTGES, GRIA2, ROCK1, SRC, NR1I2, C5AR1, FPR1, PIK3R1, HIF1A, PRKCZ, PDE11A, GRK5, ABL1, PTK2B, MAPK1, FYN, LYN, GABRA1, CREBBP, STAT3, ESR2, NFKB1, NR4A1, AXL, CDK2, GRB2, PKN1	264	1240	19734	3.01411	1.5956e-08	1.99451e-09	1.85419e-09
GOTERM_BP_DIRECT	GO:0043066~negative regulation of apoptotic process	31	11.7424	8.87313e-12	GSK3B, HDAC2, HSP90AB1, HDAC1, SRC, GLO1, SLC40A1, AKR1B1, PIK3R1, PRKCZ, SLC9A1, IGF1R, RPS6KA3, GRK5, RPS6KA1, ADORA1, KDR, PIM1, FFAR4, PTK2B, NTRK1, MIF, MMP9, MTOR, NFKB1, AXL, PDE3A, BCL2, CDK1, MDM4, TP53	264	507	19734	4.57051	2.53505e-08	2.81673e-09	2.61856e-09
GOTERM_BP_DIRECT	GO:0007169~cell surface receptor protein tyrosine kinase signaling pathway	16	6.06061	2.16599e-11	LYN, PDGFRB, ALK, NTRK1, RET, PDGFRA, YES1, FLT3, SRC, NTRK3, PTK6, PIK3CB, AXL, KDR, FYN, MET	264	111	19734	10.7748	6.18823e-08	6.18822e-09	5.75286e-09
GOTERM_BP_DIRECT	GO:0018105~peptidyl-serine phosphorylation	18	6.81818	3.6485e-11	GSK3B, ROCK1, CHUK, PRKCD, DYRK1A, PRKCA, PRKCZ, MTOR, RPS6KA3, TBK1, CDK5, RPS6KA1, CDK2, CDK1, MAPK1, ULK1, TOP1, PKN1	264	157	19734	8.57006	1.04238e-07	9.47616e-09	8.80948e-09
GOTERM_BP_DIRECT	GO:0033674~positive regulation of kinase activity	11	4.16667	2.57234e-09	NTRK1, PDGFRB, RET, ALK, PDGFRA, FLT3, AXL, NTRK3, KDR, MET, IGF1R	264	55	19734	14.95	7.34914e-06	5.6532e-07	5.25548e-07
GOTERM_BP_DIRECT	GO:0018107~peptidyl-threonine phosphorylation	11	4.16667	2.57234e-09	GSK3B, TBK1, CDK5, ROCK1, CSNK2B, PRKCD, DYRK1A, CDK1, MAPK1, ULK1, PRKCA	264	55	19734	14.95	7.34914e-06	5.6532e-07	5.25548e-07
GOTERM_BP_DIRECT	GO:0045944~positive regulation of transcription by RNA polymerase II	45	17.0455	3.49506e-09	ACVRL1, TOP2A, HDAC5, HDAC2, THRA, KDM1A, HDAC1, NR1I2, SLC40A1, RORB, PIK3R1, NR3C1, HIF1A, SLC9A1, PHF8, RXRB, RPS6KA3, RXRA, TBK1, NAMPT, RPS6KA1, ABL1, DRD2, RXRG, EGLN1, CREBBP, YES1, KDM4C, CHUK, STAT1, STAT3, ESR2, NFKB1, GRIN1, NR4A1, AR, CDK7, KLF5, STING1, APEX1, PIN1, MET, TP53, TLR4, NFE2L2	264	1256	19734	2.67814	9.98534e-06	7.13242e-07	6.63063e-07
GOTERM_BP_DIRECT	GO:0008284~positive regulation of cell population proliferation	27	10.2273	4.67717e-09	HDAC2, FLT3, HDAC1, PRKCZ, IGF1R, DPP4, THPO, GRK5, NAMPT, KDR, PTK2B, S1PR3, S1PR2, CAPN1, LYN, PDGFRB, PDGFRA, KDM4C, NTRK3, AKR1C3, ADAM10, MIF, TGFBR2, CDC25B, AR, CDK2, BCL2	264	506	19734	3.98864	1.33626e-05	8.90846e-07	8.28172e-07
GOTERM_BP_DIRECT	GO:0051897~positive regulation of phosphatidylinositol 3-kinase/protein kinase B signal transduction	17	6.43939	6.65154e-09	P2RY12, PDGFRB, NTRK1, RET, PDGFRA, FLT3, SRC, NTRK3, AKR1C3, MTOR, PIK3CG, STK3, IGF1R, THPO, AXL, KDR, PTK2B	264	192	19734	6.61849	1.90033e-05	1.13324e-06	1.05351e-06
GOTERM_BP_DIRECT	GO:1904646~cellular response to amyloid-beta	10	3.78788	6.74313e-09	BACE1, GSK3B, GRM5, ABCC1, CDK5, FYN, FPR2, EPHB2, TLR4, IGF1R	264	45	19734	16.6111	1.92649e-05	1.13324e-06	1.05351e-06
GOTERM_BP_DIRECT	GO:0010629~negative regulation of gene expression	21	7.95455	7.16386e-09	CCR1, OPRD1, ACVRL1, KDM4A, GSK3B, DNMT1, NOS2, HDAC1, SRC, STAT3, ADAM10, MIF, ACACB, HIF1A, NFKB1, TBK1, KDR, CDK1, FYN, XDH, RCOR1	264	310	19734	5.06371	2.04669e-05	1.13706e-06	1.05707e-06
GOTERM_BP_DIRECT	GO:2000379~positive regulation of reactive oxygen species metabolic process	9	3.40909	1.20379e-08	PDGFRB, AKR1C3, CYP1B1, PTK2B, GRB2, TP53, XDH, TGFBR2, NFE2L2	264	34	19734	19.7868	3.43917e-05	1.81012e-06	1.68277e-06
GOTERM_BP_DIRECT	GO:0038083~peptidyl-tyrosine autophosphorylation	7	2.65152	1.45344e-08	NTRK1, ALK, DYRK1A, ABL1, KDR, PTK2B, IGF1R	264	14	19734	37.375	4.1524e-05	2.07624e-06	1.93017e-06
GOTERM_BP_DIRECT	GO:0007268~chemical synaptic transmission	18	6.81818	1.54175e-08	CHRM3, GRIA2, CHRNB4, CHRM1, CHRM5, CACNA1B, SLC1A3, HTR2C, GRIN1, GLS, SLC6A5, RPS6KA3, GLRA1, GRM5, HRH3, CDK5, RPS6KA1, MAPK1	264	232	19734	5.79957	4.40468e-05	2.09751e-06	1.94995e-06
GOTERM_BP_DIRECT	GO:0070301~cellular response to hydrogen peroxide	11	4.16667	2.19642e-08	ERN1, HDAC2, TRPA1, SRC, AXL, PRKCD, CDK1, ABL1, CYP1B1, FYN, NFE2L2	264	68	19734	12.0919	6.27497e-05	2.85235e-06	2.65168e-06
GOTERM_BP_DIRECT	GO:0060079~excitatory postsynaptic potential	11	4.16667	2.92756e-08	CHRNA1, GSK3B, GLRA1, CHRNB4, CDK5, ADORA1, TRPV1, S1PR2, DRD2, MET, GRIN1	264	70	19734	11.7464	8.36368e-05	3.63654e-06	3.38069e-06
GOTERM_BP_DIRECT	GO:0007187~G protein-coupled receptor signaling pathway, coupled to cyclic nucleotide second messenger	10	3.78788	3.64476e-08	OPRD1, CCR1, CHRM3, CHRM1, CNR2, HRH3, CNR1, CHRM5, HTR2C, DRD1	264	54	19734	13.8426	0.000104125	4.33878e-06	4.03353e-06
GOTERM_BP_DIRECT	GO:0035094~response to nicotine	9	3.40909	7.13655e-08	OPRD1, CHRNA1, HDAC2, CNR1, BCL2, MAPK1, DRD2, SLC6A3, IGF1R	264	42	19734	16.0179	0.000203871	8.15565e-06	7.58187e-06
GOTERM_BP_DIRECT	GO:0010628~positive regulation of gene expression	25	9.4697	9.49046e-08	RET, GSK3B, DNMT1, ROCK1, HDAC1, NR1I2, PIK3CD, PIK3CB, HIF1A, TBK1, LMNA, TRIM24, EPHB2, KDM4A, MAP2K2, CHUK, NOS3, NTRK3, STAT3, MTOR, AR, CDK1, TP53, TLR4, NFE2L2	264	509	19734	3.67141	0.000271106	1.00565e-05	9.34895e-06
GOTERM_BP_DIRECT	GO:0007200~phospholipase C-activating G protein-coupled receptor signaling pathway	12	4.54545	9.50383e-08	P2RY12, OPRD1, GPR35, C5AR1, GPR55, FPR1, FFAR4, HTR2C, FPR2, DRD2, PIK3CG, NTSR2	264	100	19734	8.97	0.000271487	1.00565e-05	9.34895e-06
GOTERM_BP_DIRECT	GO:0007275~multicellular organism development	11	4.16667	1.219e-07	NTRK1, PDGFRB, RET, ALK, PDGFRA, FLT3, AXL, NTRK3, KDR, MET, IGF1R	264	81	19734	10.1512	0.000348207	1.2404e-05	1.15313e-05
GOTERM_BP_DIRECT	GO:0043408~regulation of MAPK cascade	9	3.40909	1.25906e-07	LYN, ITK, TAOK3, ABL1, KDR, GRB2, FYN, TNIK, STK3	264	45	19734	14.95	0.00035965	1.2404e-05	1.15313e-05
GOTERM_BP_DIRECT	GO:0045766~positive regulation of angiogenesis	14	5.30303	2.97061e-07	NTRK1, ACVRL1, NOS3, STAT3, C5AR1, SERPINE1, PIK3CD, PRKCA, HIF1A, TGFBR2, KDR, CYP1B1, PTK2B, NFE2L2	264	163	19734	6.42025	0.000848344	2.82901e-05	2.62998e-05
GOTERM_BP_DIRECT	GO:0045893~positive regulation of DNA-templated transcription	29	10.9848	3.44279e-07	RET, ACVRL1, BLM, HDAC2, HDAC1, NR1I2, RORB, HIF1A, CAMKK2, PHF8, RXRB, RXRA, RPS6KA1, TRIM24, PIM1, KCNH2, CREBBP, MAP2K2, CHUK, STAT1, STAT3, DYRK1A, ESR2, NFKB1, AR, CDK2, PKN1, TP53, NFE2L2	264	713	19734	3.04032	0.000983121	3.17292e-05	2.94969e-05
GOTERM_BP_DIRECT	GO:0071456~cellular response to hypoxia	13	4.92424	4.58544e-07	EGLN1, OPRD1, SRC, PTGS2, HIF1A, MTOR, SLC9A1, LMNA, BCL2, MDM4, SCN2A, TP53, NFE2L2	264	142	19734	6.84331	0.0013092	4.09394e-05	3.80592e-05
GOTERM_BP_DIRECT	GO:0032869~cellular response to insulin stimulus	11	4.16667	5.04111e-07	HDAC5, STAT1, SRC, ENPP1, PIK3R1, HDAC9, PRKCZ, FBP1, GCK, MTOR, SLC9A1	264	94	19734	8.74734	0.00143921	4.36438e-05	4.05733e-05
GOTERM_BP_DIRECT	GO:0001666~response to hypoxia	14	5.30303	7.6509e-07	EGLN1, ACVRL1, CREBBP, NOS2, SLC2A1, PLAT, KCNA5, HIF1A, DPP4, HSD11B2, ADORA1, PTK2B, PIN1, DRD2	264	177	19734	5.91243	0.00218348	6.42901e-05	5.9767e-05
GOTERM_BP_DIRECT	GO:0048511~rhythmic process	10	3.78788	1.05537e-06	TOP2A, PRMT5, CREBBP, CDK5, USP2, CDK1, RORB, TOP1, TP53, MTOR	264	79	19734	9.46203	0.00301066	8.61486e-05	8.00877e-05
GOTERM_BP_DIRECT	GO:0045471~response to ethanol	11	4.16667	1.83376e-06	POLB, HPGD, MAOB, CNR1, CTSK, CDK1, PTK2B, FYN, SLC6A3, GRIN1, IGF1R	264	108	19734	7.61343	0.00522535	0.000145529	0.00013529
GOTERM_BP_DIRECT	GO:0032496~response to lipopolysaccharide	12	4.54545	2.65357e-06	RPS6KA3, HDAC2, HPGD, MAOB, CNR2, CHUK, NOS2, CNR1, NOS3, PTGS2, TLR4, IDO1	264	139	19734	6.45324	0.00755259	0.000204899	0.000190483
GOTERM_BP_DIRECT	GO:0071560~cellular response to transforming growth factor beta stimulus	9	3.40909	3.70632e-06	ACVRL1, HDAC2, YES1, CTSK, PDE3A, ABL1, FYN, NR3C1, IGF1R	264	69	19734	9.75	0.0105331	0.000278657	0.000259052
GOTERM_BP_DIRECT	GO:0048013~ephrin receptor signaling pathway	8	3.0303	4.8389e-06	NTRK1, LYN, YES1, SRC, PTPN11, FYN, EPHB2, MMP9	264	51	19734	11.7255	0.0137296	0.00035448	0.000329541
GOTERM_BP_DIRECT	GO:0042220~response to cocaine	7	2.65152	5.204e-06	HDAC5, HSP90AA1, HDAC2, CNR1, PTK2B, DRD2, SLC6A3	264	34	19734	15.3897	0.0147579	0.000371229	0.000345112
GOTERM_BP_DIRECT	GO:0038096~Fc-gamma receptor signaling pathway involved in phagocytosis	6	2.27273	5.3274e-06	LYN, YES1, SRC, PRKCD, ABL1, FYN	264	20	19734	22.425	0.0151052	0.000371229	0.000345112
GOTERM_BP_DIRECT	GO:0006730~one-carbon metabolic process	7	2.65152	6.21095e-06	CA12, DHFR, CA1, CA3, CA2, CA4, CA7	264	35	19734	14.95	0.0175882	0.000422492	0.000392768
GOTERM_BP_DIRECT	GO:0019228~neuronal action potential	7	2.65152	7.37039e-06	CHRNA1, GLRA1, CHRNB4, DRD1, SCN2A, SCN3A, MTOR	264	36	19734	14.5347	0.0208371	0.000489703	0.00045525
GOTERM_BP_DIRECT	GO:0007204~positive regulation of cytosolic calcium ion concentration	12	4.54545	8.09624e-06	CCR1, GPR35, C5AR1, FPR1, FFAR4, ABL1, PTK2B, S1PR3, TRPV1, FPR2, MCHR1, PIK3CG	264	156	19734	5.75	0.0228656	0.000525703	0.000488718
GOTERM_BP_DIRECT	GO:0036120~cellular response to platelet-derived growth factor stimulus	6	2.27273	1.119e-05	PDGFRB, YES1, HDAC1, SRC, FYN, TLR4	264	23	19734	19.5	0.0314644	0.000710442	0.00066046
GOTERM_BP_DIRECT	GO:0051402~neuron apoptotic process	9	3.40909	1.36098e-05	NTRK1, POLB, CDK5, AXL, BCL2, ABL1, SCN2A, HIF1A, TP53	264	82	19734	8.20427	0.0381372	0.000845286	0.000785817
GOTERM_BP_DIRECT	GO:0050853~B cell receptor signaling pathway	8	3.0303	1.62797e-05	LYN, ITK, BCL2, ABL1, MAPK1, PIK3CD, GRB2, NFKB1	264	61	19734	9.80328	0.0454465	0.0009896	0.000919978
GOTERM_BP_DIRECT	GO:0050900~leukocyte migration	6	2.27273	2.11715e-05	LYN, YES1, ROCK1, SRC, ADORA1, FYN	264	26	19734	17.25	0.0586947	0.00124403	0.0011565
GOTERM_BP_DIRECT	GO:0031295~T cell costimulation	7	2.65152	2.13361e-05	LYN, DPP4, YES1, SRC, PTPN11, FYN, MTOR	264	43	19734	12.1686	0.0591371	0.00124403	0.0011565
GOTERM_BP_DIRECT	GO:0045429~positive regulation of nitric oxide biosynthetic process	7	2.65152	2.44311e-05	HSP90AA1, HSP90AB1, PTK2B, TRPV1, PIK3CB, PTGS2, TLR4	264	44	19734	11.892	0.0674203	0.001396	0.00129778
GOTERM_BP_DIRECT	GO:0043065~positive regulation of apoptotic process	16	6.06061	2.98669e-05	TOP2A, HPGD, SRC, TRPV1, PTGS2, MMP9, STK3, SLC9A1, NR4A1, CNR1, BCL2, ABL1, CYP1B1, CTSD, TP53, IDO1	264	322	19734	3.71429	0.0817918	0.00167313	0.00155542
GOTERM_BP_DIRECT	GO:0030335~positive regulation of cell migration	15	5.68182	3.31437e-05	LYN, PDGFRB, CCR1, RET, PDGFRA, NTRK3, STAT3, ADAM10, PIK3CD, PRKCA, IGF1R, KDR, PTK2B, DRD1, EPHB2	264	287	19734	3.90679	0.0903478	0.00182099	0.00169288
GOTERM_BP_DIRECT	GO:0071300~cellular response to retinoic acid	8	3.0303	4.03999e-05	LYN, RET, GSK3B, HDAC2, YES1, PTK2B, PTK6, RORB	264	70	19734	8.54286	0.109013	0.00217778	0.00202457
GOTERM_BP_DIRECT	GO:0010976~positive regulation of neuron projection development	10	3.78788	4.32367e-05	NTRK1, LYN, RET, KDM1A, CNR1, NTRK3, PTK2B, FYN, PTK6, NFE2L2	264	124	19734	6.02823	0.116205	0.00228754	0.0021266
GOTERM_BP_DIRECT	GO:0043410~positive regulation of MAPK cascade	12	4.54545	4.61487e-05	LYN, RET, AR, GRM5, THPO, ROCK1, FLT3, ADORA1, KDR, DRD1, DRD2, IGF1R	264	188	19734	4.77128	0.123527	0.00239721	0.00222856
GOTERM_BP_DIRECT	GO:0098664~G protein-coupled serotonin receptor signaling pathway	5	1.89394	4.94672e-05	CHRM3, CHRM1, HRH3, CHRM5, HTR2C	264	16	19734	23.3594	0.131798	0.00252371	0.00234616
GOTERM_BP_DIRECT	GO:0010575~positive regulation of vascular endothelial growth factor production	6	2.27273	6.07159e-05	ADORA2B, STAT3, C5AR1, CYP1B1, PTGS2, HIF1A	264	32	19734	14.0156	0.159258	0.00299078	0.00278037
GOTERM_BP_DIRECT	GO:0048009~insulin-like growth factor receptor signaling pathway	6	2.27273	6.07159e-05	AR, MAP2K2, MAPK1, GRB2, PIK3R1, IGF1R	264	32	19734	14.0156	0.159258	0.00299078	0.00278037
GOTERM_BP_DIRECT	GO:0007249~canonical NF-kappaB signal transduction	7	2.65152	7.18798e-05	CREBBP, TBK1, CHUK, ROCK1, ABL1, TLR8, NFKB1	264	53	19734	9.87264	0.185652	0.00348069	0.00323581
GOTERM_BP_DIRECT	GO:0008285~negative regulation of cell population proliferation	18	6.81818	7.8514e-05	LYN, NTRK1, ACVRL1, NOS3, STAT3, PTGS2, AR, LMNA, CSNK2B, ADORA1, CYP1B1, PTK2B, MDM4, ULK1, DRD2, TP53, PTPN2, PTGES	264	434	19734	3.10023	0.200943	0.00373857	0.00347555
GOTERM_BP_DIRECT	GO:0048661~positive regulation of smooth muscle cell proliferation	7	2.65152	7.99705e-05	PDGFRB, STAT1, HDAC1, PIK3R1, PTGS2, TLR4, IGF1R	264	54	19734	9.68981	0.204262	0.0037455	0.00348199
GOTERM_BP_DIRECT	GO:0043491~phosphatidylinositol 3-kinase/protein kinase B signal transduction	8	3.0303	8.13361e-05	STAT3, PIK3CD, PIK3CB, PIK3R1, DRD2, PIK3CG, STK3, IGF1R	264	78	19734	7.66667	0.207361	0.00374802	0.00348434
GOTERM_BP_DIRECT	GO:0000122~negative regulation of transcription by RNA polymerase II	29	10.9848	9.32206e-05	HDAC5, DNMT1, HDAC2, THRA, HDAC10, KDM1A, HDAC1, NR1I2, NR3C1, HDAC8, HDAC9, AURKB, HDAC7, RXRA, CREBBP, STAT1, USP2, STAT3, TRPV1, ESR2, NFKB1, AR, KLF5, CCNE1, CDK2, MDM4, FBP1, TP53, PTPN2	264	963	19734	2.25104	0.233824	0.00422748	0.00393006
GOTERM_BP_DIRECT	GO:0048678~response to axon injury	6	2.27273	9.47378e-05	NTRK1, LYN, P2RY12, AXL, CDK1, DRD2	264	35	19734	12.8143	0.237138	0.00422915	0.00393162
GOTERM_BP_DIRECT	GO:0090398~cellular senescence	7	2.65152	0.000108677	LMNA, CDK2, PRKCD, ABL1, MIF, TP53, IGF1R	264	57	19734	9.17982	0.266924	0.00471099	0.00437955
GOTERM_BP_DIRECT	GO:0001975~response to amphetamine	6	2.27273	0.000108829	NR4A1, HDAC2, CNR2, DRD1, DRD2, HDAC9	264	36	19734	12.4583	0.267244	0.00471099	0.00437955
GOTERM_BP_DIRECT	GO:0007197~adenylate cyclase-inhibiting G protein-coupled acetylcholine receptor signaling pathway	4	1.51515	0.000124729	CHRM3, CHRM1, HRH3, CHRM5	264	8	19734	37.375	0.299788	0.0053052	0.00493196
GOTERM_BP_DIRECT	GO:0043401~steroid hormone receptor signaling pathway	5	1.89394	0.00012627	RXRB, RXRA, PDE3A, MAPK1, RXRG	264	20	19734	18.6875	0.302865	0.0053052	0.00493196
GOTERM_BP_DIRECT	GO:0050731~positive regulation of peptidyl-tyrosine phosphorylation	8	3.0303	0.000130311	YES1, SRC, ENPP2, ABL1, PTPN11, MIF, TP53, MTOR	264	84	19734	7.11905	0.310869	0.00539564	0.00501604
GOTERM_BP_DIRECT	GO:0014911~positive regulation of smooth muscle cell migration	5	1.89394	0.000154353	PDGFRB, SRC, BCL2, CYP1B1, TLR4	264	21	19734	17.7976	0.356621	0.00629982	0.00585661
GOTERM_BP_DIRECT	GO:0001525~angiogenesis	13	4.92424	0.000182534	PDGFRB, ACVRL1, NOS3, SERPINE1, PRKCA, PTGS2, HIF1A, PIK3CG, KLF5, ANPEP, KDR, CYP1B1, EPHB2	264	257	19734	3.78113	0.406398	0.00734505	0.0068283
GOTERM_BP_DIRECT	GO:0051289~protein homotetramerization	7	2.65152	0.000207744	TDO2, TRPA1, TRPV1, ACACB, HSD17B10, ACACA, GLS	264	64	19734	8.17578	0.447657	0.0082434	0.00766344
GOTERM_BP_DIRECT	GO:0006338~chromatin remodeling	15	5.68182	0.00022028	KDM4A, PRMT5, CREBBP, HDAC2, KDM4C, KDM1A, HDAC1, DYRK1A, PRKCA, HDAC7, PHF8, CDK2, CDK1, TOP1, PKN1	264	343	19734	3.26895	0.467094	0.00862111	0.00801458
GOTERM_BP_DIRECT	GO:0032728~positive regulation of interferon-beta production	6	2.27273	0.000230088	HSP90AA1, TBK1, STING1, TLR8, PTPN11, TLR4	264	42	19734	10.6786	0.481823	0.00888327	0.0082583
GOTERM_BP_DIRECT	GO:0010595~positive regulation of endothelial cell migration	7	2.65152	0.000246234	ABL1, KDR, PTK2B, PIK3CD, PRKCA, PIK3CB, PIK3CG	264	66	19734	7.92803	0.505188	0.00925725	0.00860597
GOTERM_BP_DIRECT	GO:0032880~regulation of protein localization	8	3.0303	0.000246255	FKBP1A, HSP90AA1, HSP90AB1, KDM1A, CCNE1, AAK1, BCL2, RAB9A	264	93	19734	6.43011	0.505218	0.00925725	0.00860597
GOTERM_BP_DIRECT	GO:0071222~cellular response to lipopolysaccharide	11	4.16667	0.000252925	HDAC5, NOS2, SRC, AXL, SERPINE1, ABL1, EPHB2, MMP8, TLR4, MMP9, NFKB1	264	191	19734	4.30497	0.514559	0.00938451	0.00872427
GOTERM_BP_DIRECT	GO:0061298~retina vasculature development in camera-type eye	4	1.51515	0.000262037	PDGFRB, ACVRL1, PDGFRA, HIF1A	264	10	19734	29.9	0.527037	0.00947645	0.00880975
GOTERM_BP_DIRECT	GO:0070633~transepithelial transport	4	1.51515	0.000262037	ABCC1, ABCB1, SLC1A3, ABCG2	264	10	19734	29.9	0.527037	0.00947645	0.00880975
GOTERM_BP_DIRECT	GO:0032956~regulation of actin cytoskeleton organization	8	3.0303	0.00029953	PDGFRB, PDGFRA, ROCK1, TAOK1, PRKCD, ABL1, PTK2B, MTOR	264	96	19734	6.22917	0.575093	0.0106969	0.00994438
GOTERM_BP_DIRECT	GO:0051603~proteolysis involved in protein catabolic process	6	2.27273	0.000319889	PSMB5, PSMB2, CTSK, PSMB1, PSMB9, CTSB	264	45	19734	9.96667	0.59911	0.011283	0.0104892
GOTERM_BP_DIRECT	GO:0022617~extracellular matrix disassembly	6	2.27273	0.000355034	PRSS1, CTSK, ADAM10, MMP8, MMP9, KLK7	264	46	19734	9.75	0.63742	0.0120589	0.0112105
GOTERM_BP_DIRECT	GO:0046627~negative regulation of insulin receptor signaling pathway	6	2.27273	0.000355034	GSK3B, PTPN1, PRKCD, ENPP1, PRKCZ, PTPN2	264	46	19734	9.75	0.63742	0.0120589	0.0112105
GOTERM_BP_DIRECT	GO:0019372~lipoxygenase pathway	4	1.51515	0.000356756	HPGD, ALOX5, ALOX15, ALOX12	264	11	19734	27.1818	0.6392	0.0120589	0.0112105
GOTERM_BP_DIRECT	GO:0032727~positive regulation of interferon-alpha production	5	1.89394	0.000365888	TBK1, CHUK, STAT1, TLR8, TLR4	264	26	19734	14.375	0.648495	0.0120589	0.0112105
GOTERM_BP_DIRECT	GO:0008286~insulin receptor signaling pathway	7	2.65152	0.00036721	GSK3B, PTPN1, MAPK1, GRB2, PIK3R1, PTPN2, IGF1R	264	71	19734	7.36972	0.649822	0.0120589	0.0112105
GOTERM_BP_DIRECT	GO:0032922~circadian regulation of gene expression	7	2.65152	0.00036721	PRMT5, HDAC2, HDAC1, NAMPT, USP2, TOP1, DRD2	264	71	19734	7.36972	0.649822	0.0120589	0.0112105
GOTERM_BP_DIRECT	GO:0050821~protein stabilization	12	4.54545	0.000381016	HSP90AA1, CDK7, HSP90AB1, USP2, PRKCD, AAK1, PIM1, PIN1, MDM4, PIK3R1, TP53, STK3	264	239	19734	3.75314	0.66337	0.01237	0.0114998
GOTERM_BP_DIRECT	GO:0019222~regulation of metabolic process	5	1.89394	0.000425051	MC4R, CNR2, CNR1, S1PR3, S1PR2	264	27	19734	13.8426	0.703179	0.0136446	0.0126847
GOTERM_BP_DIRECT	GO:0001934~positive regulation of protein phosphorylation	11	4.16667	0.000459589	NTRK1, LYN, HSP90AA1, THPO, NTRK3, ABL1, KDR, PIN1, TNIK, MMP9, CAMKK2	264	206	19734	3.9915	0.731081	0.0145894	0.013563
GOTERM_BP_DIRECT	GO:0006508~proteolysis	19	7.19697	0.000483734	PRSS1, ERAP2, USP2, PRCP, PLAT, MMP8, MMP9, KLK7, BACE1, DPP4, PSMB5, DPP8, DPP9, ANPEP, CTSK, CAPN1, CTSD, CTSB, METAP2	264	554	19734	2.56363	0.749015	0.0151871	0.0141186
GOTERM_BP_DIRECT	GO:0008202~steroid metabolic process	6	2.27273	0.000525522	CYP2A6, NR1I2, HSD17B2, AKR1C3, CYP1B1, CYP3A4	264	50	19734	8.97	0.777273	0.0161641	0.0150269
GOTERM_BP_DIRECT	GO:0038171~cannabinoid signaling pathway	3	1.13636	0.000526167	CNR2, CNR1, GPR55	264	3	19734	74.75	0.777684	0.0161641	0.0150269
GOTERM_BP_DIRECT	GO:0007189~adenylate cyclase-activating G protein-coupled receptor signaling pathway	9	3.40909	0.000560683	MC4R, CNR2, CNR1, ADORA2B, FFAR4, S1PR3, DRD1, S1PR2, RXFP1	264	139	19734	4.83993	0.798571	0.0170412	0.0158423
GOTERM_BP_DIRECT	GO:0071260~cellular response to mechanical stimulus	7	2.65152	0.000568842	SLC2A1, TLR8, PTGS2, TLR4, NFKB1, SLC9A1, IGF1R	264	77	19734	6.79545	0.803215	0.0171072	0.0159036
GOTERM_BP_DIRECT	GO:0045747~positive regulation of Notch signaling pathway	6	2.27273	0.000576377	ACVRL1, SRC, NOS3, STAT3, AAK1, BMP2K	264	51	19734	8.79412	0.807408	0.0171532	0.0159464
GOTERM_BP_DIRECT	GO:0048584~positive regulation of response to stimulus	4	1.51515	0.000606279	PDGFRB, FLT3, KDR, MTOR	264	13	19734	23	0.823187	0.0177678	0.0165178
GOTERM_BP_DIRECT	GO:0009636~response to toxic substance	7	2.65152	0.000609467	LYN, MAOB, CHUK, BCL2, CDK1, DRD2, CES1	264	78	19734	6.70833	0.824792	0.0177678	0.0165178
GOTERM_BP_DIRECT	GO:0070373~negative regulation of ERK1 and ERK2 cascade	7	2.65152	0.000652308	LYN, PTPN1, ABL1, PIN1, EPHB2, TLR4, PTPN2	264	79	19734	6.62342	0.844988	0.0188247	0.0175003
GOTERM_BP_DIRECT	GO:0045892~negative regulation of DNA-templated transcription	19	7.19697	0.000714972	KDM4A, PRMT5, HDAC5, HDAC2, KDM1A, THRA, HDAC10, HDAC1, GMNN, NR1I2, RORB, NR3C1, HDAC9, CDK5, APEX1, TRIM24, MDM4, TP53, RCOR1	264	573	19734	2.47862	0.870413	0.0204267	0.0189897
GOTERM_BP_DIRECT	GO:0048010~vascular endothelial growth factor receptor signaling pathway	5	1.89394	0.000730866	SRC, AXL, KDR, PTK2B, FYN	264	31	19734	12.0565	0.87617	0.0206741	0.0192196
GOTERM_BP_DIRECT	GO:0032760~positive regulation of tumor necrosis factor production	8	3.0303	0.000760497	HDAC2, STAT3, PTPN11, MIF, PIK3R1, EPHB2, MMP8, TLR4	264	112	19734	5.33929	0.886229	0.0209893	0.0195127
GOTERM_BP_DIRECT	GO:0071498~cellular response to fluid shear stress	4	1.51515	0.00076405	SRC, PTK2B, PTGS2, NFE2L2	264	14	19734	21.3571	0.887379	0.0209893	0.0195127
GOTERM_BP_DIRECT	GO:0060134~prepulse inhibition	4	1.51515	0.00076405	BACE1, DRD1, DRD2, SLC6A3	264	14	19734	21.3571	0.887379	0.0209893	0.0195127
GOTERM_BP_DIRECT	GO:0007193~adenylate cyclase-inhibiting G protein-coupled receptor signaling pathway	6	2.27273	0.000817457	P2RY12, OPRD1, ADORA1, S1PR3, FPR2, MCHR1	264	55	19734	8.15455	0.903328	0.0220328	0.0204827
GOTERM_BP_DIRECT	GO:0050890~cognition	6	2.27273	0.000817457	GRM5, CHRM1, HRH3, C5AR1, ADORA1, SLC6A3	264	55	19734	8.15455	0.903328	0.0220328	0.0204827
GOTERM_BP_DIRECT	GO:0099171~presynaptic modulation of chemical synaptic transmission	5	1.89394	0.000826602	BACE1, GSK3B, ADORA2B, DRD1, DRD2	264	32	19734	11.6797	0.905823	0.022071	0.0205183
GOTERM_BP_DIRECT	GO:0006974~DNA damage response	13	4.92424	0.000892593	LYN, TOP2A, BLM, PRKCD, MTOR, POLB, TAOK3, TAOK1, BCL2, CDK1, ABL1, MAPK1, TP53	264	307	19734	3.16531	0.922018	0.0236124	0.0219512
GOTERM_BP_DIRECT	GO:0048008~platelet-derived growth factor receptor signaling pathway	5	1.89394	0.000930853	PDGFRB, PDGFRA, SRC, PTPN11, PLAT	264	33	19734	11.3258	0.9301	0.0237003	0.0220329
GOTERM_BP_DIRECT	GO:0051968~positive regulation of synaptic transmission, glutamatergic	5	1.89394	0.000930853	NTRK1, PTK2B, DRD1, PTGS2, GRIN1	264	33	19734	11.3258	0.9301	0.0237003	0.0220329
GOTERM_BP_DIRECT	GO:0050966~detection of mechanical stimulus involved in sensory perception of pain	4	1.51515	0.000945689	NTRK1, BACE1, TRPA1, FYN	264	15	19734	19.9333	0.933003	0.0237003	0.0220329
GOTERM_BP_DIRECT	GO:0010039~response to iron ion	4	1.51515	0.000945689	BCL2, DRD2, HIF1A, SLC6A3	264	15	19734	19.9333	0.933003	0.0237003	0.0220329
GOTERM_BP_DIRECT	GO:0014044~Schwann cell development	4	1.51515	0.000945689	MAP2K2, CDK5, MAPK1, GRB2	264	15	19734	19.9333	0.933003	0.0237003	0.0220329
GOTERM_BP_DIRECT	GO:0003376~sphingosine-1-phosphate receptor signaling pathway	4	1.51515	0.000945689	S1PR3, PIK3CB, S1PR2, PIK3CG	264	15	19734	19.9333	0.933003	0.0237003	0.0220329
GOTERM_BP_DIRECT	GO:0034644~cellular response to UV	6	2.27273	0.000962892	CREBBP, KDM1A, PRKCD, PIK3R1, TP53, AURKB	264	57	19734	7.86842	0.936219	0.0239216	0.0222386
GOTERM_BP_DIRECT	GO:2001225~regulation of chloride transport	3	1.13636	0.00104306	ABCB1, CA2, CA7	264	4	19734	56.0625	0.949288	0.0250653	0.0233018
GOTERM_BP_DIRECT	GO:0038020~insulin receptor recycling	3	1.13636	0.00104306	PTPN1, CTSD, PTPN2	264	4	19734	56.0625	0.949288	0.0250653	0.0233018
GOTERM_BP_DIRECT	GO:0060078~regulation of postsynaptic membrane potential	5	1.89394	0.00104402	GABRA1, GRIA2, GRM5, CHRM1, GABRG2	264	34	19734	10.9926	0.949426	0.0250653	0.0233018
GOTERM_BP_DIRECT	GO:0030522~intracellular receptor signaling pathway	5	1.89394	0.00104402	NR4A1, AR, STAT3, NR1I2, RORB	264	34	19734	10.9926	0.949426	0.0250653	0.0233018
GOTERM_BP_DIRECT	GO:0030307~positive regulation of cell growth	7	2.65152	0.00115145	RPS6KA3, RPS6KA1, BCL2, ADAM10, PTK2B, MTOR, SLC9A1	264	88	19734	5.94602	0.962805	0.0267701	0.0248867
GOTERM_BP_DIRECT	GO:1904645~response to amyloid-beta	4	1.51515	0.00115251	HDAC2, CACNA1B, FYN, MMP9	264	16	19734	18.6875	0.962918	0.0267701	0.0248867
GOTERM_BP_DIRECT	GO:0051770~positive regulation of nitric-oxide synthase biosynthetic process	4	1.51515	0.00115251	STAT1, NAMPT, KDR, TLR4	264	16	19734	18.6875	0.962918	0.0267701	0.0248867
GOTERM_BP_DIRECT	GO:1904385~cellular response to angiotensin	4	1.51515	0.00115251	PRKCD, NFKB1, IGF1R, NFE2L2	264	16	19734	18.6875	0.962918	0.0267701	0.0248867
GOTERM_BP_DIRECT	GO:0045931~positive regulation of mitotic cell cycle	5	1.89394	0.00116651	USP2, ABL1, PTPN11, PRKCA, CDC25B	264	35	19734	10.6786	0.964373	0.0268767	0.0249859
GOTERM_BP_DIRECT	GO:1902895~positive regulation of miRNA transcription	6	2.27273	0.00121597	AR, KLF5, STAT3, NR3C1, HIF1A, TP53	264	60	19734	7.475	0.969073	0.0273545	0.02543
GOTERM_BP_DIRECT	GO:0007584~response to nutrient	6	2.27273	0.00121597	STAT1, CNR1, AKR1C3, CYP1B1, ACACB, MTOR	264	60	19734	7.475	0.969073	0.0273545	0.02543
GOTERM_BP_DIRECT	GO:0034605~cellular response to heat	6	2.27273	0.00121597	LYN, HSP90AA1, HDAC2, HSP90AB1, TRPV1, PTGS2	264	60	19734	7.475	0.969073	0.0273545	0.02543
GOTERM_BP_DIRECT	GO:0019722~calcium-mediated signaling	8	3.0303	0.00125691	P2RY12, CCR1, CHRM3, TRPA1, TRPV1, FPR2, CAMKK2, GRIN1	264	122	19734	4.90164	0.972491	0.0280547	0.0260809
GOTERM_BP_DIRECT	GO:0030183~B cell differentiation	7	2.65152	0.00129401	NTRK1, HDAC5, FLT3, PIK3CD, PIK3R1, HDAC9, PTPN2	264	90	19734	5.81389	0.975261	0.028324	0.0263313
GOTERM_BP_DIRECT	GO:0071407~cellular response to organic cyclic compound	5	1.89394	0.00129872	STING1, STAT1, CDK1, CYP1B1, SLC9A1	264	36	19734	10.3819	0.975592	0.028324	0.0263313
GOTERM_BP_DIRECT	GO:0090050~positive regulation of cell migration involved in sprouting angiogenesis	5	1.89394	0.00129872	ABL1, KDR, PTGS2, HDAC9, HDAC7	264	36	19734	10.3819	0.975592	0.028324	0.0263313
GOTERM_BP_DIRECT	GO:0071383~cellular response to steroid hormone stimulus	4	1.51515	0.00138576	AR, NPC1, TFPI, NR3C1	264	17	19734	17.5882	0.980972	0.0297678	0.0276735
GOTERM_BP_DIRECT	GO:0030502~negative regulation of bone mineralization	4	1.51515	0.00138576	CCR1, PTK2B, ENPP1, HIF1A	264	17	19734	17.5882	0.980972	0.0297678	0.0276735
GOTERM_BP_DIRECT	GO:0031333~negative regulation of protein-containing complex assembly	5	1.89394	0.00144105	OPRD1, GSK3B, SRC, ULK1, PRKCZ	264	37	19734	10.1014	0.983756	0.0304969	0.0283514
GOTERM_BP_DIRECT	GO:0043687~post-translational protein modification	5	1.89394	0.00144105	CDK2, PRKCD, PRKCA, PKN1, AURKB	264	37	19734	10.1014	0.983756	0.0304969	0.0283514
GOTERM_BP_DIRECT	GO:0048384~retinoic acid receptor signaling pathway	4	1.51515	0.00164662	RXRB, RXRA, THRA, RXRG	264	18	19734	16.6111	0.99098	0.0345912	0.0321576
GOTERM_BP_DIRECT	GO:0043270~positive regulation of monoatomic ion transport	3	1.13636	0.00172314	P2RY12, CHRM1, TACR2	264	5	19734	44.85	0.992754	0.0354174	0.0329257
GOTERM_BP_DIRECT	GO:0014063~negative regulation of serotonin secretion	3	1.13636	0.00172314	MAOB, HRH3, CNR1	264	5	19734	44.85	0.992754	0.0354174	0.0329257
GOTERM_BP_DIRECT	GO:0010656~negative regulation of muscle cell apoptotic process	3	1.13636	0.00172314	PTK2B, ALOX12, IGF1R	264	5	19734	44.85	0.992754	0.0354174	0.0329257
GOTERM_BP_DIRECT	GO:0043525~positive regulation of neuron apoptotic process	6	2.27273	0.00174257	BACE1, GSK3B, CDK5, ABL1, NR3C1, TP53	264	65	19734	6.9	0.993146	0.0355608	0.033059
GOTERM_BP_DIRECT	GO:0044849~estrous cycle	4	1.51515	0.00193622	CA12, ENPP2, CYP1B1, IGF1R	264	19	19734	15.7368	0.996062	0.0392326	0.0364724
GOTERM_BP_DIRECT	GO:0035556~intracellular signal transduction	15	5.68182	0.00206685	GSK3B, ITK, SRC, PRKCD, PRKCA, PTPN11, PRKCZ, STK3, RPS6KA3, RPS6KA1, MAPK1, FYN, TNIK, PKN1, DRD2	264	432	19734	2.59549	0.997291	0.0415844	0.0386588
GOTERM_BP_DIRECT	GO:0007611~learning or memory	6	2.27273	0.0021293	NTRK1, GRM5, THRA, SRC, MAPK1, EPHB2	264	68	19734	6.59559	0.997734	0.042246	0.0392738
GOTERM_BP_DIRECT	GO:0007623~circadian rhythm	6	2.27273	0.0021293	NTRK1, GSK3B, NOS2, IMPDH2, DYRK1A, TOP1	264	68	19734	6.59559	0.997734	0.042246	0.0392738
GOTERM_BP_DIRECT	GO:0001516~prostaglandin biosynthetic process	4	1.51515	0.00225563	MIF, PTGS2, PTGES, PTGS1	264	20	19734	14.95	0.998422	0.0444437	0.0413169
GOTERM_BP_DIRECT	GO:0042307~positive regulation of protein import into nucleus	5	1.89394	0.00231846	HSP90AA1, PRKCD, CDK1, PIK3R1, PTGS2	264	42	19734	8.89881	0.998682	0.0453687	0.0421769
GOTERM_BP_DIRECT	GO:0050796~regulation of insulin secretion	5	1.89394	0.00252983	NOS2, CNR1, ALOX5, KCNA5, GCK	264	43	19734	8.69186	0.99928	0.0487975	0.0453644
GOTERM_BP_DIRECT	GO:1901796~regulation of signal transduction by p53 class mediator	5	1.89394	0.00252983	PRMT5, USP2, TRIM24, MTOR, AURKB	264	43	19734	8.69186	0.99928	0.0487975	0.0453644
GOTERM_BP_DIRECT	GO:1990962~xenobiotic transport across blood-brain barrier	3	1.13636	0.002562	ABCC1, ABCB1, ABCG2	264	6	19734	37.375	0.999344	0.0487975	0.0453644
GOTERM_BP_DIRECT	GO:0035791~platelet-derived growth factor receptor-beta signaling pathway	3	1.13636	0.002562	PDGFRB, PTPN1, ABL1	264	6	19734	37.375	0.999344	0.0487975	0.0453644
GOTERM_BP_DIRECT	GO:0001659~temperature homeostasis	4	1.51515	0.00260584	STAT3, ADORA1, DRD1, DRD2	264	21	19734	14.2381	0.999421	0.0489795	0.0455336
GOTERM_BP_DIRECT	GO:0046677~response to antibiotic	4	1.51515	0.00260584	AOC3, HSP90AA1, SLC1A3, TP53	264	21	19734	14.2381	0.999421	0.0489795	0.0455336
GOTERM_BP_DIRECT	GO:0001938~positive regulation of endothelial cell proliferation	6	2.27273	0.00273775	ACVRL1, NR4A1, KDR, PIK3CD, PRKCA, HIF1A	264	72	19734	6.22917	0.999603	0.0511226	0.047526
GOTERM_BP_DIRECT	GO:0033138~positive regulation of peptidyl-serine phosphorylation	6	2.27273	0.00290767	OPRD1, TBK1, NTRK3, BCL2, MIF, PTGS2	264	73	19734	6.14384	0.999756	0.0534179	0.0496598
GOTERM_BP_DIRECT	GO:0001701~in utero embryonic development	10	3.78788	0.00294116	ACVRL1, POLB, PDGFRA, AR, NOS3, HSD17B2, ADAM10, KEAP1, TP53, TGFBR2	264	221	19734	3.38235	0.999779	0.0534179	0.0496598
GOTERM_BP_DIRECT	GO:0051649~establishment of localization in cell	7	2.65152	0.00297308	P2RY12, AXL, NOS3, BCL2, ABL1, SLC40A1, CFTR	264	106	19734	4.93632	0.999798	0.0534179	0.0496598
GOTERM_BP_DIRECT	GO:0006693~prostaglandin metabolic process	4	1.51515	0.00298781	HPGD, AKR1C3, AKR1B1, PTGES	264	22	19734	13.5909	0.999806	0.0534179	0.0496598
GOTERM_BP_DIRECT	GO:0043200~response to amino acid	4	1.51515	0.00298781	LYN, GLRA1, CHUK, MTOR	264	22	19734	13.5909	0.999806	0.0534179	0.0496598
GOTERM_BP_DIRECT	GO:0031667~response to nutrient levels	5	1.89394	0.00299155	NTRK1, KDM4A, SRC, FBP1, MTOR	264	45	19734	8.30556	0.999808	0.0534179	0.0496598
GOTERM_BP_DIRECT	GO:0009755~hormone-mediated signaling pathway	5	1.89394	0.00299155	RXRB, RXRA, THRA, PTPN11, RXFP1	264	45	19734	8.30556	0.999808	0.0534179	0.0496598
GOTERM_BP_DIRECT	GO:0006281~DNA repair	11	4.16667	0.00321619	POLB, BLM, CDK7, TAOK3, HDAC10, APEX1, TAOK1, TDP1, CDK2, CDK1, RECQL	264	267	19734	3.07959	0.999899	0.0570724	0.0530572
GOTERM_BP_DIRECT	GO:0002223~stimulatory C-type lectin receptor signaling pathway	4	1.51515	0.00340244	LYN, CREBBP, SRC, FYN	264	23	19734	13	0.999941	0.05975	0.0555463
GOTERM_BP_DIRECT	GO:0042981~regulation of apoptotic process	10	3.78788	0.00341775	ALK, HSP90AA1, CDK5, FLT3, STAT1, APEX1, TRIM24, ABL1, TP53, CTSB	264	226	19734	3.30752	0.999943	0.05975	0.0555463
GOTERM_BP_DIRECT	GO:0032092~positive regulation of protein binding	5	1.89394	0.00350773	FKBP1A, GSK3B, STING1, PIN1, STK3	264	47	19734	7.95213	0.999956	0.05975	0.0555463
GOTERM_BP_DIRECT	GO:0043266~regulation of potassium ion transport	3	1.13636	0.0035553	KCNA5, DRD2, GCK	264	7	19734	32.0357	0.999962	0.05975	0.0555463
GOTERM_BP_DIRECT	GO:0034440~lipid oxidation	3	1.13636	0.0035553	ALOX5, ALOX15, ALOX12	264	7	19734	32.0357	0.999962	0.05975	0.0555463
GOTERM_BP_DIRECT	GO:0071393~cellular response to progesterone stimulus	3	1.13636	0.0035553	SRC, CYP1B1, IGF1R	264	7	19734	32.0357	0.999962	0.05975	0.0555463
GOTERM_BP_DIRECT	GO:0051128~regulation of cellular component organization	3	1.13636	0.0035553	ABL1, ADAM10, MTOR	264	7	19734	32.0357	0.999962	0.05975	0.0555463
GOTERM_BP_DIRECT	GO:0045937~positive regulation of phosphate metabolic process	3	1.13636	0.0035553	PDGFRB, FLT3, KDR	264	7	19734	32.0357	0.999962	0.05975	0.0555463
GOTERM_BP_DIRECT	GO:0060440~trachea formation	3	1.13636	0.0035553	MAP2K2, MAPK1, TGFBR2	264	7	19734	32.0357	0.999962	0.05975	0.0555463
GOTERM_BP_DIRECT	GO:0030336~negative regulation of cell migration	9	3.40909	0.00368384	ACVRL1, GSK3B, HDAC2, HDAC1, SERPINE1, BCL2, CYP1B1, MIF, DRD2	264	187	19734	3.59759	0.999974	0.0615482	0.0572181
GOTERM_BP_DIRECT	GO:2000736~regulation of stem cell differentiation	4	1.51515	0.00385056	HDAC2, KDM4C, HDAC1, TGFBR2	264	24	19734	12.4583	0.999984	0.06359	0.0591162
GOTERM_BP_DIRECT	GO:0006809~nitric oxide biosynthetic process	4	1.51515	0.00385056	NOS2, NOS3, CYP1B1, TLR4	264	24	19734	12.4583	0.999984	0.06359	0.0591162
GOTERM_BP_DIRECT	GO:0042391~regulation of membrane potential	6	2.27273	0.00387331	KCNH2, CHRNA1, GLRA1, KCNA5, NTSR2, GRIN1	264	78	19734	5.75	0.999985	0.063598	0.0591237
GOTERM_BP_DIRECT	GO:0007186~G protein-coupled receptor signaling pathway	24	9.09091	0.00391708	P2RY12, PDGFRB, OPRD1, CHRM3, CHRM1, GPR35, GPR55, AKR1C3, FPR1, GPBAR1, PIK3CB, RORB, FPR2, MCHR1, PIK3CG, AR, GRK5, ADORA2B, ADORA1, PDE3A, FFAR4, S1PR3, S1PR2, QRFPR	264	943	19734	1.90244	0.999987	0.0639492	0.0594501
GOTERM_BP_DIRECT	GO:0007218~neuropeptide signaling pathway	7	2.65152	0.0040778	OPRD1, NPSR1, GLRA1, GPR84, QRFPR, MCHR1, NTSR2	264	113	19734	4.63053	0.999991	0.0658772	0.0612425
GOTERM_BP_DIRECT	GO:0042789~mRNA transcription by RNA polymerase II	5	1.89394	0.0040813	RXRB, RXRA, THRA, STAT3, C5AR1	264	49	19734	7.62755	0.999992	0.0658772	0.0612425
GOTERM_BP_DIRECT	GO:0042593~glucose homeostasis	7	2.65152	0.00425743	CNR1, ALOX5, STAT3, PTPN11, PRCP, GCK, PTPN2	264	114	19734	4.58991	0.999995	0.0682127	0.0634137
GOTERM_BP_DIRECT	GO:0007049~cell cycle	12	4.54545	0.00427374	RPS6KA3, CDK7, CDK5, SRC, RPS6KA1, USP2, PRKCD, PIM1, PIN1, MAPK1, MDM4, TP53	264	324	19734	2.76852	0.999995	0.0682127	0.0634137
GOTERM_BP_DIRECT	GO:0050673~epithelial cell proliferation	5	1.89394	0.0043905	AR, TRIM24, KDR, DRD2, STK3	264	50	19734	7.475	0.999997	0.0689212	0.0640723
GOTERM_BP_DIRECT	GO:0043536~positive regulation of blood vessel endothelial cell migration	5	1.89394	0.0043905	NOS3, KDR, PRKCA, HIF1A, NFE2L2	264	50	19734	7.475	0.999997	0.0689212	0.0640723
GOTERM_BP_DIRECT	GO:0008542~visual learning	5	1.89394	0.0043905	CDK5, DRD1, DRD2, HIF1A, GRIN1	264	50	19734	7.475	0.999997	0.0689212	0.0640723
GOTERM_BP_DIRECT	GO:0001933~negative regulation of protein phosphorylation	6	2.27273	0.0045522	LYN, NTRK3, PKN1, EPHB2, DRD2, XDH	264	81	19734	5.53704	0.999998	0.071069	0.0660691
GOTERM_BP_DIRECT	GO:0016477~cell migration	11	4.16667	0.00458986	AXL, CDK1, KDR, PIK3CD, PTK6, PIK3CB, PRKCZ, MET, MMP9, PIK3CG, SLC9A1	264	281	19734	2.92616	0.999998	0.0712675	0.0662536
GOTERM_BP_DIRECT	GO:2000641~regulation of early endosome to late endosome transport	3	1.13636	0.00469882	MAP2K2, SRC, MAPK1	264	8	19734	28.0312	0.999999	0.0712754	0.0662609
GOTERM_BP_DIRECT	GO:0001973~G protein-coupled adenosine receptor signaling pathway	3	1.13636	0.00469882	P2RY12, ADORA2B, ADORA1	264	8	19734	28.0312	0.999999	0.0712754	0.0662609
GOTERM_BP_DIRECT	GO:0040016~embryonic cleavage	3	1.13636	0.00469882	TOP2A, PIK3CB, TOP1	264	8	19734	28.0312	0.999999	0.0712754	0.0662609
GOTERM_BP_DIRECT	GO:0036289~peptidyl-serine autophosphorylation	3	1.13636	0.00469882	ERN1, MAP2K2, DYRK1A	264	8	19734	28.0312	0.999999	0.0712754	0.0662609
GOTERM_BP_DIRECT	GO:0000086~G2/M transition of mitotic cell cycle	5	1.89394	0.0047151	ABCB1, CDK2, CDK1, CDC25C, CDC25B	264	51	19734	7.32843	0.999999	0.0712754	0.0662609
GOTERM_BP_DIRECT	GO:0002862~negative regulation of inflammatory response to antigenic stimulus	4	1.51515	0.00485043	LYN, YES1, SRC, FYN	264	26	19734	11.5	0.999999	0.0729351	0.0678039
GOTERM_BP_DIRECT	GO:0070371~ERK1 and ERK2 cascade	5	1.89394	0.00505546	MAP2K2, CDK1, ABL1, MAPK1, TLR4	264	52	19734	7.1875	0.999999	0.0756201	0.0703
GOTERM_BP_DIRECT	GO:2001243~negative regulation of intrinsic apoptotic signaling pathway	4	1.51515	0.0054036	HDAC1, SRC, BCL2, MMP9	264	27	19734	11.0741	1	0.0797	0.0740928
GOTERM_BP_DIRECT	GO:1904707~positive regulation of vascular associated smooth muscle cell proliferation	5	1.89394	0.0054119	ERN1, DNMT1, HPGD, SRC, MMP9	264	53	19734	7.05189	1	0.0797	0.0740928
GOTERM_BP_DIRECT	GO:0034614~cellular response to reactive oxygen species	5	1.89394	0.0054119	PDGFRA, CHUK, MAPK1, MMP9, CAMKK2	264	53	19734	7.05189	1	0.0797	0.0740928
GOTERM_BP_DIRECT	GO:0006935~chemotaxis	7	2.65152	0.00568273	CCR1, C5AR1, ENPP2, FPR1, MAPK1, FPR2, PIK3CB	264	121	19734	4.32438	1	0.0830505	0.0772076
GOTERM_BP_DIRECT	GO:0045087~innate immune response	16	6.06061	0.00572557	LYN, YES1, CHUK, SRC, PIK3CD, PTK6, MIF, PIK3CG, NFKB1, LGALS3, TBK1, STING1, AXL, TLR8, FYN, TLR4	264	536	19734	2.23134	1	0.0830505	0.0772076
GOTERM_BP_DIRECT	GO:0032091~negative regulation of protein binding	5	1.89394	0.00578475	KDM1A, ROCK1, PRKCD, PIN1, AURKB	264	54	19734	6.9213	1	0.0830505	0.0772076
GOTERM_BP_DIRECT	GO:0042572~retinol metabolic process	5	1.89394	0.00578475	AKR1B10, AKR1C3, AKR1B1, CYP1B1, CYP3A4	264	54	19734	6.9213	1	0.0830505	0.0772076
GOTERM_BP_DIRECT	GO:0071320~cellular response to cAMP	5	1.89394	0.00578475	KDM1A, CYP1B1, FBP1, CFTR, PIK3CG	264	54	19734	6.9213	1	0.0830505	0.0772076
GOTERM_BP_DIRECT	GO:0051122~hepoxilin biosynthetic process	3	1.13636	0.00598842	ALOX5, ALOX15, ALOX12	264	9	19734	24.9167	1	0.0838672	0.0779669
GOTERM_BP_DIRECT	GO:0019371~cyclooxygenase pathway	3	1.13636	0.00598842	AKR1C3, PTGS2, PTGS1	264	9	19734	24.9167	1	0.0838672	0.0779669
GOTERM_BP_DIRECT	GO:0015872~dopamine transport	3	1.13636	0.00598842	CHRM5, DRD1, SLC6A3	264	9	19734	24.9167	1	0.0838672	0.0779669
GOTERM_BP_DIRECT	GO:0060081~membrane hyperpolarization	3	1.13636	0.00598842	KCNA5, PRKCZ, CFTR	264	9	19734	24.9167	1	0.0838672	0.0779669
GOTERM_BP_DIRECT	GO:0044597~daunorubicin metabolic process	3	1.13636	0.00598842	AKR1B10, AKR1C3, AKR1B1	264	9	19734	24.9167	1	0.0838672	0.0779669
GOTERM_BP_DIRECT	GO:0043406~positive regulation of MAP kinase activity	5	1.89394	0.00617435	PDGFRB, FLT3, NTRK3, TLR4, PIK3CG	264	55	19734	6.79545	1	0.0856316	0.0796071
GOTERM_BP_DIRECT	GO:0045786~negative regulation of cell cycle	5	1.89394	0.00617435	NR4A1, HPGD, CDK5, GMNN, PTGS2	264	55	19734	6.79545	1	0.0856316	0.0796071
GOTERM_BP_DIRECT	GO:0006915~apoptotic process	17	6.43939	0.00628406	PRKCD, SLC40A1, NR3C1, MMP9, NFKB1, STK3, TGFBR2, NR4A1, GRK5, DPP8, CTSK, PIM1, BCL2, CDK1, PTK2B, MAPK1, TP53	264	593	19734	2.14292	1	0.0867322	0.0806302
GOTERM_BP_DIRECT	GO:0031175~neuron projection development	7	2.65152	0.00638957	NTRK1, LYN, GSK3B, CDK5, ROCK1, PTK2B, ULK1	264	124	19734	4.21976	1	0.0877645	0.0815899
GOTERM_BP_DIRECT	GO:0045776~negative regulation of blood pressure	4	1.51515	0.00661966	NOS2, CNR1, NOS3, DRD2	264	29	19734	10.3103	1	0.0900589	0.0837229
GOTERM_BP_DIRECT	GO:0045453~bone resorption	4	1.51515	0.00661966	SRC, CTSK, GPR55, PTK2B	264	29	19734	10.3103	1	0.0900589	0.0837229
GOTERM_BP_DIRECT	GO:0031647~regulation of protein stability	6	2.27273	0.00677009	LMNA, BCL2, TRIM24, PIN1, MAPK1, HDAC8	264	89	19734	5.03933	1	0.0916689	0.0852197
GOTERM_BP_DIRECT	GO:0000165~MAPK cascade	7	2.65152	0.00689498	RET, AR, MAP2K2, TAOK3, PTK2B, TNIK, CAMKK2	264	126	19734	4.15278	1	0.0929196	0.0863824
GOTERM_BP_DIRECT	GO:0016241~regulation of macroautophagy	5	1.89394	0.007005	ERN1, CDK5, ULK1, CAPN1, MTOR	264	57	19734	6.55702	1	0.09352	0.0869405
GOTERM_BP_DIRECT	GO:0007173~epidermal growth factor receptor signaling pathway	5	1.89394	0.007005	SRC, ABL1, PTK2B, PTPN11, GRB2	264	57	19734	6.55702	1	0.09352	0.0869405
GOTERM_BP_DIRECT	GO:0048714~positive regulation of oligodendrocyte differentiation	4	1.51515	0.00728371	PRMT5, HDAC2, HDAC1, MTOR	264	30	19734	9.96667	1	0.0950627	0.0883747
GOTERM_BP_DIRECT	GO:0034142~toll-like receptor 4 signaling pathway	4	1.51515	0.00728371	LYN, TBK1, CHUK, TLR4	264	30	19734	9.96667	1	0.0950627	0.0883747
GOTERM_BP_DIRECT	GO:0007631~feeding behavior	4	1.51515	0.00728371	MC4R, HTR2C, FYN, MCHR1	264	30	19734	9.96667	1	0.0950627	0.0883747
GOTERM_BP_DIRECT	GO:0051248~negative regulation of protein metabolic process	3	1.13636	0.00742001	HSP90AB1, MIF, NFKB1	264	10	19734	22.425	1	0.0950627	0.0883747
GOTERM_BP_DIRECT	GO:2000273~positive regulation of signaling receptor activity	3	1.13636	0.00742001	HDAC2, HDAC1, HIF1A	264	10	19734	22.425	1	0.0950627	0.0883747
GOTERM_BP_DIRECT	GO:0140115~export across plasma membrane	3	1.13636	0.00742001	ABCC1, ABCB1, ABCG2	264	10	19734	22.425	1	0.0950627	0.0883747
GOTERM_BP_DIRECT	GO:0060397~growth hormone receptor signaling pathway via JAK-STAT	3	1.13636	0.00742001	LYN, PTPN1, STAT3	264	10	19734	22.425	1	0.0950627	0.0883747
GOTERM_BP_DIRECT	GO:0044598~doxorubicin metabolic process	3	1.13636	0.00742001	AKR1B10, AKR1C3, AKR1B1	264	10	19734	22.425	1	0.0950627	0.0883747
GOTERM_BP_DIRECT	GO:0033629~negative regulation of cell adhesion mediated by integrin	3	1.13636	0.00742001	SERPINE1, CYP1B1, PTPN11	264	10	19734	22.425	1	0.0950627	0.0883747
GOTERM_BP_DIRECT	GO:0051602~response to electrical stimulus	4	1.51515	0.0079858	NTRK1, NR4A1, SRC, TACR2	264	31	19734	9.64516	1	0.101855	0.0946887
GOTERM_BP_DIRECT	GO:0045597~positive regulation of cell differentiation	5	1.89394	0.00838419	GSK3B, RPS6KA3, AR, HSP90AB1, RPS6KA1	264	60	19734	6.22917	1	0.105989	0.0985327
GOTERM_BP_DIRECT	GO:0042110~T cell activation	5	1.89394	0.00838419	FKBP1A, DPP4, ITK, PIK3CD, PIK3CG	264	60	19734	6.22917	1	0.105989	0.0985327
GOTERM_BP_DIRECT	GO:0070050~neuron cellular homeostasis	4	1.51515	0.0087264	CHRNA1, CA2, TAOK1, CA7	264	32	19734	9.34375	1	0.109348	0.101655
GOTERM_BP_DIRECT	GO:0008210~estrogen metabolic process	4	1.51515	0.0087264	PDGFRA, CYP1B1, CYP3A4, HSD17B10	264	32	19734	9.34375	1	0.109348	0.101655
GOTERM_BP_DIRECT	GO:0010507~negative regulation of autophagy	5	1.89394	0.0088806	KDM4A, STAT3, BCL2, MET, MTOR	264	61	19734	6.12705	1	0.110229	0.102474
GOTERM_BP_DIRECT	GO:0014070~response to organic cyclic compound	5	1.89394	0.0088806	LYN, PSMB2, TRPA1, CTSK, ACACB	264	61	19734	6.12705	1	0.110229	0.102474
GOTERM_BP_DIRECT	GO:0080090~regulation of primary metabolic process	3	1.13636	0.00898963	PRKCD, PIN1, PRKCA	264	11	19734	20.3864	1	0.110229	0.102474
GOTERM_BP_DIRECT	GO:0060020~Bergmann glial cell differentiation	3	1.13636	0.00898963	ABL1, MAPK1, PTPN11	264	11	19734	20.3864	1	0.110229	0.102474
GOTERM_BP_DIRECT	GO:2000369~regulation of clathrin-dependent endocytosis	3	1.13636	0.00898963	AAK1, BMP2K, PIK3CB	264	11	19734	20.3864	1	0.110229	0.102474
GOTERM_BP_DIRECT	GO:0051973~positive regulation of telomerase activity	4	1.51515	0.00950596	HSP90AA1, HSP90AB1, MAPK1, AURKB	264	33	19734	9.06061	1	0.116062	0.107897
GOTERM_BP_DIRECT	GO:0071356~cellular response to tumor necrosis factor	7	2.65152	0.00986457	CHUK, CTSK, CYP1B1, MAPK1, TRPV1, NFKB1, NFE2L2	264	136	19734	3.84743	1	0.119928	0.111491
GOTERM_BP_DIRECT	GO:0006260~DNA replication	6	2.27273	0.0100632	POLB, BLM, DUT, CDK2, CDK1, TOP1	264	98	19734	4.57653	1	0.121825	0.113254
GOTERM_BP_DIRECT	GO:0051092~positive regulation of NF-kappaB transcription factor activity	7	2.65152	0.0102046	NTRK1, ALK, AR, CHUK, STAT3, PRKCZ, TLR4	264	137	19734	3.81934	1	0.123015	0.114361
GOTERM_BP_DIRECT	GO:0031663~lipopolysaccharide-mediated signaling pathway	4	1.51515	0.0103249	LYN, NOS3, MAPK1, TLR4	264	34	19734	8.79412	1	0.123423	0.11474
GOTERM_BP_DIRECT	GO:0007628~adult walking behavior	4	1.51515	0.0103249	GLRA1, NPC1, DRD1, DRD2	264	34	19734	8.79412	1	0.123423	0.11474
GOTERM_BP_DIRECT	GO:0032757~positive regulation of interleukin-8 production	5	1.89394	0.0104837	NOS2, STAT3, SERPINE1, TLR8, TLR4	264	64	19734	5.83984	1	0.1248	0.11602
GOTERM_BP_DIRECT	GO:0042420~dopamine catabolic process	3	1.13636	0.0106934	MAOB, MAOA, SLC6A3	264	12	19734	18.6875	1	0.125724	0.116879
GOTERM_BP_DIRECT	GO:0030518~nuclear receptor-mediated steroid hormone signaling pathway	3	1.13636	0.0106934	AR, NR3C1, NR3C2	264	12	19734	18.6875	1	0.125724	0.116879
GOTERM_BP_DIRECT	GO:0007263~nitric oxide mediated signal transduction	3	1.13636	0.0106934	NOS2, NOS3, FPR1	264	12	19734	18.6875	1	0.125724	0.116879
GOTERM_BP_DIRECT	GO:0007179~transforming growth factor beta receptor signaling pathway	6	2.27273	0.0109214	ACVRL1, HPGD, SRC, STAT3, TP53, TGFBR2	264	100	19734	4.485	1	0.127879	0.118883
GOTERM_BP_DIRECT	GO:0001662~behavioral fear response	4	1.51515	0.0111834	DPP4, BCL2, HTR2C, DRD1	264	35	19734	8.54286	1	0.130412	0.121237
GOTERM_BP_DIRECT	GO:0007166~cell surface receptor signaling pathway	11	4.16667	0.0112444	CCR1, TRPA1, PTK2B, MAPK1, TRPV1, FPR2, MIF, PRKCZ, MET, MCHR1, NTSR2	264	321	19734	2.56153	1	0.130412	0.121237
GOTERM_BP_DIRECT	GO:0065003~protein-containing complex assembly	7	2.65152	0.0112747	CREBBP, CSNK2B, SLC2A1, CDK1, PTK2B, MDM4, TP53	264	140	19734	3.7375	1	0.130412	0.121237
GOTERM_BP_DIRECT	GO:0043542~endothelial cell migration	4	1.51515	0.0120821	DPP4, NOS3, ABL1, CYP1B1	264	36	19734	8.30556	1	0.138188	0.128466
GOTERM_BP_DIRECT	GO:0042113~B cell activation	4	1.51515	0.0120821	HDAC5, PIK3CD, EPHB2, HDAC9	264	36	19734	8.30556	1	0.138188	0.128466
GOTERM_BP_DIRECT	GO:0042531~positive regulation of tyrosine phosphorylation of STAT protein	5	1.89394	0.012263	LYN, HDAC2, FLT3, FYN, PTK6	264	67	19734	5.57836	1	0.138188	0.128466
GOTERM_BP_DIRECT	GO:0042752~regulation of circadian rhythm	5	1.89394	0.012263	TOP2A, GSK3B, CDK1, RORB, MTOR	264	67	19734	5.57836	1	0.138188	0.128466
GOTERM_BP_DIRECT	GO:0032755~positive regulation of interleukin-6 production	6	2.27273	0.0123004	NOS2, ADORA2B, STAT3, TLR8, PTPN11, TLR4	264	103	19734	4.35437	1	0.138188	0.128466
GOTERM_BP_DIRECT	GO:0046718~symbiont entry into host cell	6	2.27273	0.0123004	DPP4, NPC1, AXL, ANPEP, CDK1, CTSB	264	103	19734	4.35437	1	0.138188	0.128466
GOTERM_BP_DIRECT	GO:0046330~positive regulation of JNK cascade	6	2.27273	0.0123004	TAOK3, TAOK1, PTK2B, TNIK, TLR4, STK3	264	103	19734	4.35437	1	0.138188	0.128466
GOTERM_BP_DIRECT	GO:0033628~regulation of cell adhesion mediated by integrin	3	1.13636	0.0125274	LYN, PTPN11, PIK3CG	264	13	19734	17.25	1	0.138188	0.128466
GOTERM_BP_DIRECT	GO:0009967~positive regulation of signal transduction	3	1.13636	0.0125274	TBK1, CHUK, MAOA	264	13	19734	17.25	1	0.138188	0.128466
GOTERM_BP_DIRECT	GO:0045793~positive regulation of cell size	3	1.13636	0.0125274	RET, HSP90AA1, KDM1A	264	13	19734	17.25	1	0.138188	0.128466
GOTERM_BP_DIRECT	GO:0031401~positive regulation of protein modification process	3	1.13636	0.0125274	PDGFRB, FLT3, KDR	264	13	19734	17.25	1	0.138188	0.128466
GOTERM_BP_DIRECT	GO:0097028~dendritic cell differentiation	3	1.13636	0.0125274	LYN, FLT3, AXL	264	13	19734	17.25	1	0.138188	0.128466
GOTERM_BP_DIRECT	GO:0034599~cellular response to oxidative stress	6	2.27273	0.0127851	RAD52, ABCC1, ABL1, KEAP1, HIF1A, NFE2L2	264	104	19734	4.3125	1	0.140094	0.130238
GOTERM_BP_DIRECT	GO:0002931~response to ischemia	5	1.89394	0.0128963	BCL2, PTK2B, PIK3CB, TP53, NFE2L2	264	68	19734	5.49632	1	0.140094	0.130238
GOTERM_BP_DIRECT	GO:0001819~positive regulation of cytokine production	5	1.89394	0.0128963	ITK, SRC, PIK3CD, MIF, PIK3CG	264	68	19734	5.49632	1	0.140094	0.130238
GOTERM_BP_DIRECT	GO:0071466~cellular response to xenobiotic stimulus	5	1.89394	0.0128963	KCNH2, NOS2, TP53, FBP1, NFE2L2	264	68	19734	5.49632	1	0.140094	0.130238
GOTERM_BP_DIRECT	GO:0048536~spleen development	4	1.51515	0.013021	POLB, BCL2, ABL1, PKN1	264	37	19734	8.08108	1	0.140381	0.130505
GOTERM_BP_DIRECT	GO:0042542~response to hydrogen peroxide	4	1.51515	0.013021	STAT1, BCL2, PTK2B, KCNA5	264	37	19734	8.08108	1	0.140381	0.130505
GOTERM_BP_DIRECT	GO:0010468~regulation of gene expression	9	3.40909	0.0131516	ERN1, KDM4A, KDM4C, CDK2, BCL2, PIN1, MDM4, HIF1A, TGFBR2	264	233	19734	2.88734	1	0.141256	0.131318
GOTERM_BP_DIRECT	GO:0010634~positive regulation of epithelial cell migration	4	1.51515	0.0140004	SRC, ENPP2, HIF1A, TGFBR2	264	38	19734	7.86842	1	0.147599	0.137215
GOTERM_BP_DIRECT	GO:2000352~negative regulation of endothelial cell apoptotic process	4	1.51515	0.0140004	SERPINE1, ABL1, KDR, NFE2L2	264	38	19734	7.86842	1	0.147599	0.137215
GOTERM_BP_DIRECT	GO:0009725~response to hormone	4	1.51515	0.0140004	LYN, NOS2, NOS3, PTK2B	264	38	19734	7.86842	1	0.147599	0.137215
GOTERM_BP_DIRECT	GO:0050850~positive regulation of calcium-mediated signaling	4	1.51515	0.0140004	PDGFRB, PDGFRA, GRM5, HTR2C	264	38	19734	7.86842	1	0.147599	0.137215
GOTERM_BP_DIRECT	GO:0007095~mitotic G2 DNA damage checkpoint signaling	4	1.51515	0.0140004	BLM, TAOK3, TAOK1, CDK1	264	38	19734	7.86842	1	0.147599	0.137215
GOTERM_BP_DIRECT	GO:0050728~negative regulation of inflammatory response	7	2.65152	0.0140756	ALOX5, STAT3, PRKCD, FFAR4, FPR2, NFKB1, PTPN2	264	147	19734	3.55952	1	0.147846	0.137444
GOTERM_BP_DIRECT	GO:0000082~G1/S transition of mitotic cell cycle	5	1.89394	0.0142248	CCNE1, CDK2, BCL2, CDK1, PHF8	264	70	19734	5.33929	1	0.148358	0.137921
GOTERM_BP_DIRECT	GO:0006606~protein import into nucleus	6	2.27273	0.0143164	LMNA, STAT3, DRD1, PIK3R1, TP53, STK3	264	107	19734	4.19159	1	0.148358	0.137921
GOTERM_BP_DIRECT	GO:0010243~response to organonitrogen compound	3	1.13636	0.0144879	PSMB2, FLT3, TNIK	264	14	19734	16.0179	1	0.148358	0.137921
GOTERM_BP_DIRECT	GO:0032516~positive regulation of phosphoprotein phosphatase activity	3	1.13636	0.0144879	PDGFRB, HSP90AB1, MTOR	264	14	19734	16.0179	1	0.148358	0.137921
GOTERM_BP_DIRECT	GO:0060765~regulation of androgen receptor signaling pathway	3	1.13636	0.0144879	KDM4C, KDM1A, PKN1	264	14	19734	16.0179	1	0.148358	0.137921
GOTERM_BP_DIRECT	GO:0033120~positive regulation of RNA splicing	3	1.13636	0.0144879	ERN1, DYRK1A, PIK3R1	264	14	19734	16.0179	1	0.148358	0.137921
GOTERM_BP_DIRECT	GO:0002087~regulation of respiratory gaseous exchange by nervous system process	3	1.13636	0.0144879	GLRA1, ADORA1, GLS	264	14	19734	16.0179	1	0.148358	0.137921
GOTERM_BP_DIRECT	GO:2001237~negative regulation of extrinsic apoptotic signaling pathway	4	1.51515	0.0150207	LGALS3, AR, SRC, LMNA	264	39	19734	7.66667	1	0.152177	0.141471
GOTERM_BP_DIRECT	GO:0019369~arachidonic acid metabolic process	4	1.51515	0.0150207	ALOX5, ALOX15, CYP1B1, ALOX12	264	39	19734	7.66667	1	0.152177	0.141471
GOTERM_BP_DIRECT	GO:0001937~negative regulation of endothelial cell proliferation	4	1.51515	0.0150207	ACVRL1, STAT1, ALOX5, XDH	264	39	19734	7.66667	1	0.152177	0.141471
GOTERM_BP_DIRECT	GO:0016236~macroautophagy	5	1.89394	0.0156369	NPC1, HDAC10, SRC, ULK1, MTOR	264	72	19734	5.19097	1	0.157305	0.146238
GOTERM_BP_DIRECT	GO:0021766~hippocampus development	5	1.89394	0.0156369	ALK, GSK3B, CDK5, HDAC1, IGF1R	264	72	19734	5.19097	1	0.157305	0.146238
GOTERM_BP_DIRECT	GO:1900182~positive regulation of protein localization to nucleus	4	1.51515	0.0160818	CREBBP, SRC, CDK1, FYN	264	40	19734	7.475	1	0.161213	0.149872
GOTERM_BP_DIRECT	GO:0019395~fatty acid oxidation	3	1.13636	0.0165713	ALOX15, ALOX12, ACACB	264	15	19734	14.95	1	0.162138	0.150731
GOTERM_BP_DIRECT	GO:0007213~G protein-coupled acetylcholine receptor signaling pathway	3	1.13636	0.0165713	CHRM3, CHRM1, CHRM5	264	15	19734	14.95	1	0.162138	0.150731
GOTERM_BP_DIRECT	GO:1902166~negative regulation of intrinsic apoptotic signaling pathway in response to DNA damage by p53 class mediator	3	1.13636	0.0165713	KDM1A, BCL2, MIF	264	15	19734	14.95	1	0.162138	0.150731
GOTERM_BP_DIRECT	GO:0048011~neurotrophin TRK receptor signaling pathway	3	1.13636	0.0165713	NTRK1, SRC, PTPN11	264	15	19734	14.95	1	0.162138	0.150731
GOTERM_BP_DIRECT	GO:0043518~negative regulation of DNA damage response, signal transduction by p53 class mediator	3	1.13636	0.0165713	KDM1A, DYRK1A, MIF	264	15	19734	14.95	1	0.162138	0.150731
GOTERM_BP_DIRECT	GO:0002430~complement receptor mediated signaling pathway	3	1.13636	0.0165713	C5AR1, FPR1, FPR2	264	15	19734	14.95	1	0.162138	0.150731
GOTERM_BP_DIRECT	GO:1900034~regulation of cellular response to heat	3	1.13636	0.0165713	GSK3B, CREBBP, MTOR	264	15	19734	14.95	1	0.162138	0.150731
GOTERM_BP_DIRECT	GO:0043433~negative regulation of DNA-binding transcription factor activity	5	1.89394	0.0171342	EGLN1, HDAC2, KDM1A, PIM1, KEAP1	264	74	19734	5.05068	1	0.166424	0.154715
GOTERM_BP_DIRECT	GO:0030574~collagen catabolic process	4	1.51515	0.0171841	CTSK, MMP8, MMP9, CTSB	264	41	19734	7.29268	1	0.166424	0.154715
GOTERM_BP_DIRECT	GO:0032467~positive regulation of cytokinesis	4	1.51515	0.0171841	DRD2, AURKB, CDC25B, IGF1R	264	41	19734	7.29268	1	0.166424	0.154715
GOTERM_BP_DIRECT	GO:0006955~immune response	14	5.30303	0.0184292	CCR1, OPRD1, CHUK, C5AR1, PIK3CD, PIK3R1, PIK3CG, IGF1R, CNR2, DPP8, CTSK, ENPP2, ENPP1, TLR4	264	505	19734	2.07228	1	0.177021	0.164567
GOTERM_BP_DIRECT	GO:0032868~response to insulin	5	1.89394	0.0187182	MC4R, LYN, HSD11B2, CTSK, SLC2A1	264	76	19734	4.91776	1	0.177021	0.164567
GOTERM_BP_DIRECT	GO:2000145~regulation of cell motility	3	1.13636	0.018774	ROCK1, ABL1, PKN1	264	16	19734	14.0156	1	0.177021	0.164567
GOTERM_BP_DIRECT	GO:0042551~neuron maturation	3	1.13636	0.018774	RET, KDM1A, BCL2	264	16	19734	14.0156	1	0.177021	0.164567
GOTERM_BP_DIRECT	GO:0048266~behavioral response to pain	3	1.13636	0.018774	TRPV1, SCN3A, MTOR	264	16	19734	14.0156	1	0.177021	0.164567
GOTERM_BP_DIRECT	GO:0090336~positive regulation of brown fat cell differentiation	3	1.13636	0.018774	FFAR4, PIM1, PTGS2	264	16	19734	14.0156	1	0.177021	0.164567
GOTERM_BP_DIRECT	GO:0048148~behavioral response to cocaine	3	1.13636	0.018774	CDK5, DRD1, DRD2	264	16	19734	14.0156	1	0.177021	0.164567
GOTERM_BP_DIRECT	GO:0086010~membrane depolarization during action potential	3	1.13636	0.018774	KCNH2, SCN2A, SCN3A	264	16	19734	14.0156	1	0.177021	0.164567
GOTERM_BP_DIRECT	GO:0006914~autophagy	7	2.65152	0.0194029	NPC1, BCL2, ABL1, ULK1, PIK3CB, DRD2, TP53	264	158	19734	3.31171	1	0.182349	0.16952
GOTERM_BP_DIRECT	GO:0035249~synaptic transmission, glutamatergic	4	1.51515	0.0195125	GRIA2, CDK5, DRD1, NR3C1	264	43	19734	6.95349	1	0.182466	0.169629
GOTERM_BP_DIRECT	GO:0008217~regulation of blood pressure	5	1.89394	0.0195431	ACVRL1, ERAP2, NOS3, PTGS2, PTGS1	264	77	19734	4.8539	1	0.182466	0.169629
GOTERM_BP_DIRECT	GO:0045454~cell redox homeostasis	4	1.51515	0.0207387	NOS2, NOS3, APEX1, NFE2L2	264	44	19734	6.79545	1	0.192528	0.178983
GOTERM_BP_DIRECT	GO:0045987~positive regulation of smooth muscle contraction	3	1.13636	0.0210925	CHRM3, TACR2, PTGS2	264	17	19734	13.1912	1	0.192528	0.178983
GOTERM_BP_DIRECT	GO:0055093~response to hyperoxia	3	1.13636	0.0210925	POLB, HDAC2, KCNA5	264	17	19734	13.1912	1	0.192528	0.178983
GOTERM_BP_DIRECT	GO:0035162~embryonic hemopoiesis	3	1.13636	0.0210925	KDR, HIF1A, TGFBR2	264	17	19734	13.1912	1	0.192528	0.178983
GOTERM_BP_DIRECT	GO:2000573~positive regulation of DNA biosynthetic process	3	1.13636	0.0210925	PDGFRB, CYP1B1, PTK2B	264	17	19734	13.1912	1	0.192528	0.178983
GOTERM_BP_DIRECT	GO:0046323~glucose import	3	1.13636	0.0210925	SLC2A1, DRD1, ACACB	264	17	19734	13.1912	1	0.192528	0.178983
GOTERM_BP_DIRECT	GO:0003085~negative regulation of systemic arterial blood pressure	3	1.13636	0.0210925	ADORA1, PRCP, TRPV1	264	17	19734	13.1912	1	0.192528	0.178983
GOTERM_BP_DIRECT	GO:0042177~negative regulation of protein catabolic process	4	1.51515	0.0220064	NOS2, PIN1, MDM4, FYN	264	45	19734	6.64444	1	0.199594	0.185552
GOTERM_BP_DIRECT	GO:0042311~vasodilation	4	1.51515	0.0220064	ADORA2B, NOS3, ADORA1, DRD1	264	45	19734	6.64444	1	0.199594	0.185552
GOTERM_BP_DIRECT	GO:0007565~female pregnancy	5	1.89394	0.0221511	HSD11B2, HPGD, SLC2A1, BCL2, IDO1	264	80	19734	4.67188	1	0.200271	0.186181
GOTERM_BP_DIRECT	GO:0030308~negative regulation of cell growth	6	2.27273	0.0223661	ACVRL1, BCL2, ENPP1, TP53, FBP1, ESR2	264	120	19734	3.7375	1	0.201577	0.187396
GOTERM_BP_DIRECT	GO:0030182~neuron differentiation	7	2.65152	0.0228223	HDAC5, CDK5, HDAC1, ABL1, PIN1, HDAC9, MET	264	164	19734	3.19055	1	0.205042	0.190616
GOTERM_BP_DIRECT	GO:0006805~xenobiotic metabolic process	6	2.27273	0.0230852	ABCC1, CYP2A6, ABCB1, NR1I2, CYP1B1, CYP3A4	264	121	19734	3.70661	1	0.206754	0.192208
GOTERM_BP_DIRECT	GO:0030890~positive regulation of B cell proliferation	4	1.51515	0.0233155	BCL2, MIF, EPHB2, TLR4	264	46	19734	6.5	1	0.20687	0.192316
GOTERM_BP_DIRECT	GO:0043434~response to peptide hormone	4	1.51515	0.0233155	STAT1, STAT3, TRIM24, TRPV1	264	46	19734	6.5	1	0.20687	0.192316
GOTERM_BP_DIRECT	GO:0032526~response to retinoic acid	4	1.51515	0.0233155	RXRB, RXRA, HSD17B2, RXRG	264	46	19734	6.5	1	0.20687	0.192316
GOTERM_BP_DIRECT	GO:0008209~androgen metabolic process	3	1.13636	0.0235232	HSD17B2, CYP3A4, HSD17B10	264	18	19734	12.4583	1	0.207425	0.192832
GOTERM_BP_DIRECT	GO:0008631~intrinsic apoptotic signaling pathway in response to oxidative stress	3	1.13636	0.0235232	PRKCD, BCL2, CYP1B1	264	18	19734	12.4583	1	0.207425	0.192832
GOTERM_BP_DIRECT	GO:0007399~nervous system development	12	4.54545	0.0237197	NTRK1, CHRM3, CHRM1, AXL, NTRK3, STAT3, DYRK1A, ADORA1, SMN1, EPHB2, SCN2A, MET	264	414	19734	2.16667	1	0.208514	0.193844
GOTERM_BP_DIRECT	GO:0006979~response to oxidative stress	6	2.27273	0.024568	PSMB5, ABL1, PTGS2, TP53, NFE2L2, PTGS1	264	123	19734	3.64634	1	0.215309	0.200161
GOTERM_BP_DIRECT	GO:0150104~transport across blood-brain barrier	5	1.89394	0.0259443	ABCC1, ABCB1, SLC2A1, SLC1A3, ABCG2	264	84	19734	4.4494	1	0.222489	0.206836
GOTERM_BP_DIRECT	GO:0048538~thymus development	4	1.51515	0.0260579	MAP2K2, BCL2, ABL1, MAPK1	264	48	19734	6.22917	1	0.222489	0.206836
GOTERM_BP_DIRECT	GO:0042149~cellular response to glucose starvation	4	1.51515	0.0260579	SLC2A1, BCL2, TP53, NFE2L2	264	48	19734	6.22917	1	0.222489	0.206836
GOTERM_BP_DIRECT	GO:0071318~cellular response to ATP	3	1.13636	0.0260628	P2RY12, TRPV1, PTGS2	264	19	19734	11.8026	1	0.222489	0.206836
GOTERM_BP_DIRECT	GO:0030330~DNA damage response, signal transduction by p53 class mediator	3	1.13636	0.0260628	MDM4, MIF, TP53	264	19	19734	11.8026	1	0.222489	0.206836
GOTERM_BP_DIRECT	GO:0038084~vascular endothelial growth factor signaling pathway	3	1.13636	0.0260628	FLT3, KDR, PIK3CD	264	19	19734	11.8026	1	0.222489	0.206836
GOTERM_BP_DIRECT	GO:0003203~endocardial cushion morphogenesis	3	1.13636	0.0260628	ACVRL1, NOS3, MDM4	264	19	19734	11.8026	1	0.222489	0.206836
GOTERM_BP_DIRECT	GO:0036269~swimming behavior	2	0.757576	0.0264776	ALK, IDO1	264	2	19734	74.75	1	0.222489	0.206836
GOTERM_BP_DIRECT	GO:2001295~malonyl-CoA biosynthetic process	2	0.757576	0.0264776	ACACB, ACACA	264	2	19734	74.75	1	0.222489	0.206836
GOTERM_BP_DIRECT	GO:0035306~positive regulation of dephosphorylation	2	0.757576	0.0264776	ROCK1, SRC	264	2	19734	74.75	1	0.222489	0.206836
GOTERM_BP_DIRECT	GO:0016488~farnesol catabolic process	2	0.757576	0.0264776	AKR1B10, AKR1C3	264	2	19734	74.75	1	0.222489	0.206836
GOTERM_BP_DIRECT	GO:0035747~natural killer cell chemotaxis	2	0.757576	0.0264776	PIK3CD, PIK3CG	264	2	19734	74.75	1	0.222489	0.206836
GOTERM_BP_DIRECT	GO:1902202~regulation of hepatocyte growth factor receptor signaling pathway	2	0.757576	0.0264776	PTPN1, PTPN2	264	2	19734	74.75	1	0.222489	0.206836
GOTERM_BP_DIRECT	GO:0035794~positive regulation of mitochondrial membrane permeability	2	0.757576	0.0264776	TP53, SLC9A1	264	2	19734	74.75	1	0.222489	0.206836
GOTERM_BP_DIRECT	GO:0007626~locomotory behavior	5	1.89394	0.0269498	GRM5, CHRNB4, HTR2C, DRD2, SLC6A3	264	85	19734	4.39706	1	0.225793	0.209908
GOTERM_BP_DIRECT	GO:0070527~platelet aggregation	4	1.51515	0.0274912	P2RY12, PDGFRA, PIK3CB, PIK3CG	264	49	19734	6.10204	1	0.229656	0.213499
GOTERM_BP_DIRECT	GO:0006811~monoatomic ion transport	6	2.27273	0.0277139	P2RY12, GLRA1, CHRNB4, TRPA1, SLC1A3, SLC9A1	264	127	19734	3.5315	1	0.230842	0.214601
GOTERM_BP_DIRECT	GO:0010508~positive regulation of autophagy	5	1.89394	0.0279783	GSK3B, TBK1, ROCK1, ULK1, PIK3CB	264	86	19734	4.34593	1	0.231693	0.215392
GOTERM_BP_DIRECT	GO:0032355~response to estradiol	5	1.89394	0.0279783	HPGD, STAT3, CYP1B1, PTGS2, CYP19A1	264	86	19734	4.34593	1	0.231693	0.215392
GOTERM_BP_DIRECT	GO:0045780~positive regulation of bone resorption	3	1.13636	0.0287081	MC4R, SRC, PRKCA	264	20	19734	11.2125	1	0.235011	0.218478
GOTERM_BP_DIRECT	GO:0050921~positive regulation of chemotaxis	3	1.13636	0.0287081	P2RY12, PDGFRB, PDGFRA	264	20	19734	11.2125	1	0.235011	0.218478
GOTERM_BP_DIRECT	GO:0090026~positive regulation of monocyte chemotaxis	3	1.13636	0.0287081	CCR1, SERPINE1, FPR2	264	20	19734	11.2125	1	0.235011	0.218478
GOTERM_BP_DIRECT	GO:0050965~detection of temperature stimulus involved in sensory perception of pain	3	1.13636	0.0287081	NTRK1, ADORA1, TRPV1	264	20	19734	11.2125	1	0.235011	0.218478
GOTERM_BP_DIRECT	GO:0050918~positive chemotaxis	4	1.51515	0.0289657	LGALS3, FPR2, MIF, MET	264	50	19734	5.98	1	0.235769	0.219182
GOTERM_BP_DIRECT	GO:0007188~adenylate cyclase-modulating G protein-coupled receptor signaling pathway	4	1.51515	0.0289657	MC4R, GRK5, CNR1, FPR1	264	50	19734	5.98	1	0.235769	0.219182
GOTERM_BP_DIRECT	GO:0030838~positive regulation of actin filament polymerization	4	1.51515	0.0304813	ALOX15, PTK2B, GRB2, MTOR	264	51	19734	5.86275	1	0.2467	0.229344
GOTERM_BP_DIRECT	GO:0008630~intrinsic apoptotic signaling pathway in response to DNA damage	4	1.51515	0.0304813	POLB, BCL2, ABL1, PIK3R1	264	51	19734	5.86275	1	0.2467	0.229344
GOTERM_BP_DIRECT	GO:0042759~long-chain fatty acid biosynthetic process	3	1.13636	0.0314557	ALOX5, ALOX15, CYP3A4	264	21	19734	10.6786	1	0.25103	0.23337
GOTERM_BP_DIRECT	GO:0046628~positive regulation of insulin receptor signaling pathway	3	1.13636	0.0314557	SRC, PTPN11, PRKCZ	264	21	19734	10.6786	1	0.25103	0.23337
GOTERM_BP_DIRECT	GO:0099170~postsynaptic modulation of chemical synaptic transmission	3	1.13636	0.0314557	CHRM1, PTK2B, DRD2	264	21	19734	10.6786	1	0.25103	0.23337
GOTERM_BP_DIRECT	GO:0071391~cellular response to estrogen stimulus	3	1.13636	0.0314557	AR, TRIM24, ESR2	264	21	19734	10.6786	1	0.25103	0.23337
GOTERM_BP_DIRECT	GO:0043651~linoleic acid metabolic process	3	1.13636	0.0314557	ALOX5, ALOX15, ALOX12	264	21	19734	10.6786	1	0.25103	0.23337
GOTERM_BP_DIRECT	GO:0097009~energy homeostasis	4	1.51515	0.032038	ALK, STAT3, PRCP, ACACB	264	52	19734	5.75	1	0.254965	0.237028
GOTERM_BP_DIRECT	GO:0060326~cell chemotaxis	5	1.89394	0.0323243	PDGFRB, CCR1, PDGFRA, ABCC1, PRKCD	264	90	19734	4.15278	1	0.256529	0.238481
GOTERM_BP_DIRECT	GO:0050896~response to stimulus	5	1.89394	0.0334691	HDAC5, MAP2K2, TRPA1, MMP9, HDAC7	264	91	19734	4.10714	1	0.264879	0.246244
GOTERM_BP_DIRECT	GO:0001932~regulation of protein phosphorylation	4	1.51515	0.0336356	LYN, PIN1, TLR8, DRD1	264	53	19734	5.64151	1	0.265461	0.246785
GOTERM_BP_DIRECT	GO:0032874~positive regulation of stress-activated MAPK cascade	3	1.13636	0.0343025	TAOK3, TAOK1, TLR4	264	22	19734	10.1932	1	0.265589	0.246903
GOTERM_BP_DIRECT	GO:0007088~regulation of mitotic nuclear division	3	1.13636	0.0343025	PRMT5, PIN1, CDC25C	264	22	19734	10.1932	1	0.265589	0.246903
GOTERM_BP_DIRECT	GO:0060292~long-term synaptic depression	3	1.13636	0.0343025	ADORA1, PTK2B, DRD1	264	22	19734	10.1932	1	0.265589	0.246903
GOTERM_BP_DIRECT	GO:0035265~organ growth	3	1.13636	0.0343025	BCL2, PTPN11, STK3	264	22	19734	10.1932	1	0.265589	0.246903
GOTERM_BP_DIRECT	GO:0006939~smooth muscle contraction	3	1.13636	0.0343025	CHRM3, CHRNB4, ROCK1	264	22	19734	10.1932	1	0.265589	0.246903
GOTERM_BP_DIRECT	GO:0051259~protein complex oligomerization	3	1.13636	0.0343025	BLM, STING1, SLC9A1	264	22	19734	10.1932	1	0.265589	0.246903
GOTERM_BP_DIRECT	GO:0036092~phosphatidylinositol-3-phosphate biosynthetic process	3	1.13636	0.0343025	PIK3CD, PIK3CB, PIK3CG	264	22	19734	10.1932	1	0.265589	0.246903
GOTERM_BP_DIRECT	GO:0001837~epithelial to mesenchymal transition	4	1.51515	0.0352739	GSK3B, ROCK1, HIF1A, TGFBR2	264	54	19734	5.53704	1	0.272371	0.253209
GOTERM_BP_DIRECT	GO:0050680~negative regulation of epithelial cell proliferation	4	1.51515	0.0369527	AR, TRIM24, DRD2, STK3	264	55	19734	5.43636	1	0.283005	0.263095
GOTERM_BP_DIRECT	GO:0019934~cGMP-mediated signaling	3	1.13636	0.0372453	ADORA2B, PDE3A, HTR2C	264	23	19734	9.75	1	0.283005	0.263095
GOTERM_BP_DIRECT	GO:0010613~positive regulation of cardiac muscle hypertrophy	3	1.13636	0.0372453	ROCK1, PRKCA, SLC9A1	264	23	19734	9.75	1	0.283005	0.263095
GOTERM_BP_DIRECT	GO:0038061~non-canonical NF-kappaB signal transduction	3	1.13636	0.0372453	CREBBP, CHUK, NFKB1	264	23	19734	9.75	1	0.283005	0.263095
GOTERM_BP_DIRECT	GO:0042178~xenobiotic catabolic process	3	1.13636	0.0372453	CYP2A6, NR1I2, CYP3A4	264	23	19734	9.75	1	0.283005	0.263095
GOTERM_BP_DIRECT	GO:1903076~regulation of protein localization to plasma membrane	3	1.13636	0.0372453	AR, CDK5, PIK3R1	264	23	19734	9.75	1	0.283005	0.263095
GOTERM_BP_DIRECT	GO:0006366~transcription by RNA polymerase II	8	3.0303	0.0379881	NR4A1, AR, CDK7, THRA, TRIM24, SLC40A1, PIK3R1, NFKB1	264	235	19734	2.54468	1	0.285567	0.265476
GOTERM_BP_DIRECT	GO:0030218~erythrocyte differentiation	4	1.51515	0.0386718	LYN, THRA, RCOR1, PTPN2	264	56	19734	5.33929	1	0.285567	0.265476
GOTERM_BP_DIRECT	GO:0010718~positive regulation of epithelial to mesenchymal transition	4	1.51515	0.0386718	HDAC2, KDM1A, MTOR, TGFBR2	264	56	19734	5.33929	1	0.285567	0.265476
GOTERM_BP_DIRECT	GO:0030154~cell differentiation	16	6.06061	0.0388227	NTRK1, GSK3B, YES1, THRA, SRC, NTRK3, STAT3, NR1I2, PTPN11, PTK6, TGFBR2, RXRB, RXRA, ANPEP, FYN, RXRG	264	678	19734	1.76401	1	0.285567	0.265476
GOTERM_BP_DIRECT	GO:0072277~metanephric glomerular capillary formation	2	0.757576	0.0394533	PDGFRB, PDGFRA	264	3	19734	49.8333	1	0.285567	0.265476
GOTERM_BP_DIRECT	GO:0061198~fungiform papilla formation	2	0.757576	0.0394533	HDAC2, HDAC1	264	3	19734	49.8333	1	0.285567	0.265476
GOTERM_BP_DIRECT	GO:0021697~cerebellar cortex formation	2	0.757576	0.0394533	CDK5, PTPN11	264	3	19734	49.8333	1	0.285567	0.265476
GOTERM_BP_DIRECT	GO:0038091~positive regulation of cell proliferation by VEGF-activated platelet derived growth factor receptor signaling pathway	2	0.757576	0.0394533	PDGFRB, PDGFRA	264	3	19734	49.8333	1	0.285567	0.265476
GOTERM_BP_DIRECT	GO:0099553~trans-synaptic signaling by endocannabinoid, modulating synaptic transmission	2	0.757576	0.0394533	GRM5, CNR1	264	3	19734	49.8333	1	0.285567	0.265476
GOTERM_BP_DIRECT	GO:0050968~detection of chemical stimulus involved in sensory perception of pain	2	0.757576	0.0394533	TRPA1, TRPV1	264	3	19734	49.8333	1	0.285567	0.265476
GOTERM_BP_DIRECT	GO:0062033~positive regulation of mitotic sister chromatid segregation	2	0.757576	0.0394533	CDK1, AURKB	264	3	19734	49.8333	1	0.285567	0.265476
GOTERM_BP_DIRECT	GO:2001303~lipoxin A4 biosynthetic process	2	0.757576	0.0394533	ALOX15, ALOX12	264	3	19734	49.8333	1	0.285567	0.265476
GOTERM_BP_DIRECT	GO:0002679~respiratory burst involved in defense response	2	0.757576	0.0394533	PIK3CD, PIK3CG	264	3	19734	49.8333	1	0.285567	0.265476
GOTERM_BP_DIRECT	GO:0014042~positive regulation of neuron maturation	2	0.757576	0.0394533	RET, BCL2	264	3	19734	49.8333	1	0.285567	0.265476
GOTERM_BP_DIRECT	GO:0043555~regulation of translation in response to stress	2	0.757576	0.0394533	RPS6KA3, RPS6KA1	264	3	19734	49.8333	1	0.285567	0.265476
GOTERM_BP_DIRECT	GO:0031644~regulation of nervous system process	2	0.757576	0.0394533	NOS3, HTR2C	264	3	19734	49.8333	1	0.285567	0.265476
GOTERM_BP_DIRECT	GO:0110032~positive regulation of G2/MI transition of meiotic cell cycle	2	0.757576	0.0394533	CDC25C, CDC25B	264	3	19734	49.8333	1	0.285567	0.265476
GOTERM_BP_DIRECT	GO:0002157~positive regulation of thyroid hormone receptor signaling pathway	2	0.757576	0.0394533	RXRA, THRA	264	3	19734	49.8333	1	0.285567	0.265476
GOTERM_BP_DIRECT	GO:0034976~response to endoplasmic reticulum stress	5	1.89394	0.039545	ERN1, ALOX15, ABL1, PIK3R1, CFTR	264	96	19734	3.89323	1	0.285567	0.265476
GOTERM_BP_DIRECT	GO:0030521~androgen receptor signaling pathway	3	1.13636	0.0402812	AR, KDM4C, MAPK1	264	24	19734	9.34375	1	0.285567	0.265476
GOTERM_BP_DIRECT	GO:2000378~negative regulation of reactive oxygen species metabolic process	3	1.13636	0.0402812	BCL2, HIF1A, TP53	264	24	19734	9.34375	1	0.285567	0.265476
GOTERM_BP_DIRECT	GO:0030325~adrenal gland development	3	1.13636	0.0402812	PDGFRA, CYP1B1, NR3C1	264	24	19734	9.34375	1	0.285567	0.265476
GOTERM_BP_DIRECT	GO:0051493~regulation of cytoskeleton organization	3	1.13636	0.0402812	TAOK3, TAOK1, MAPK1	264	24	19734	9.34375	1	0.285567	0.265476
GOTERM_BP_DIRECT	GO:0035235~ionotropic glutamate receptor signaling pathway	3	1.13636	0.0402812	GRIA2, PTK2B, GRIN1	264	24	19734	9.34375	1	0.285567	0.265476
GOTERM_BP_DIRECT	GO:0030301~cholesterol transport	3	1.13636	0.0402812	CETP, NPC1, CFTR	264	24	19734	9.34375	1	0.285567	0.265476
GOTERM_BP_DIRECT	GO:0071353~cellular response to interleukin-4	3	1.13636	0.0402812	HSP90AB1, IMPDH2, KEAP1	264	24	19734	9.34375	1	0.285567	0.265476
GOTERM_BP_DIRECT	GO:0045861~negative regulation of proteolysis	3	1.13636	0.0402812	CDK5, PLAT, TP53	264	24	19734	9.34375	1	0.285567	0.265476
GOTERM_BP_DIRECT	GO:0009612~response to mechanical stimulus	4	1.51515	0.0404311	STAT1, SRC, PTK2B, KCNA5	264	57	19734	5.24561	1	0.28592	0.265805
GOTERM_BP_DIRECT	GO:0051726~regulation of cell cycle	8	3.0303	0.0415787	CDK7, HSP90AB1, GRK5, CDK5, STAT3, ABL1, MDM4, TP53	264	239	19734	2.50209	1	0.293309	0.272674
GOTERM_BP_DIRECT	GO:0030282~bone mineralization	4	1.51515	0.0422303	ALOX15, ENPP1, PTGS2, HIF1A	264	58	19734	5.15517	1	0.297172	0.276265
GOTERM_BP_DIRECT	GO:0002053~positive regulation of mesenchymal cell proliferation	3	1.13636	0.0434072	STAT1, KDR, TGFBR2	264	25	19734	8.97	1	0.303672	0.282307
GOTERM_BP_DIRECT	GO:0043303~mast cell degranulation	3	1.13636	0.0434072	ADORA2B, PIK3CD, PIK3CG	264	25	19734	8.97	1	0.303672	0.282307
GOTERM_BP_DIRECT	GO:0007409~axonogenesis	5	1.89394	0.0434728	CDK5, BCL2, PTPN11, DRD2, IGF1R	264	99	19734	3.77525	1	0.303672	0.282307
GOTERM_BP_DIRECT	GO:0030155~regulation of cell adhesion	4	1.51515	0.044069	RET, ROCK1, ABL1, PTK2B	264	59	19734	5.0678	1	0.306339	0.284787
GOTERM_BP_DIRECT	GO:0007612~learning	4	1.51515	0.044069	GRM5, FYN, EPHB2, PTGS2	264	59	19734	5.0678	1	0.306339	0.284787
GOTERM_BP_DIRECT	GO:0034446~substrate adhesion-dependent cell spreading	4	1.51515	0.0459472	SRC, AXL, ABL1, PIK3R1	264	60	19734	4.98333	1	0.317128	0.294817
GOTERM_BP_DIRECT	GO:0050727~regulation of inflammatory response	5	1.89394	0.0462089	STING1, ALOX5, ALOX15, PTGS2, PTGES	264	101	19734	3.7005	1	0.317128	0.294817
GOTERM_BP_DIRECT	GO:0095500~acetylcholine receptor signaling pathway	3	1.13636	0.0466202	CHRNA1, CHRM3, CHRNB4	264	26	19734	8.625	1	0.317128	0.294817
GOTERM_BP_DIRECT	GO:0001782~B cell homeostasis	3	1.13636	0.0466202	LYN, BCL2, PKN1	264	26	19734	8.625	1	0.317128	0.294817
GOTERM_BP_DIRECT	GO:0003009~skeletal muscle contraction	3	1.13636	0.0466202	CHRNA1, HSP90AA1, CHUK	264	26	19734	8.625	1	0.317128	0.294817
GOTERM_BP_DIRECT	GO:0071880~adenylate cyclase-activating adrenergic receptor signaling pathway	3	1.13636	0.0466202	CHRM3, DRD1, DRD2	264	26	19734	8.625	1	0.317128	0.294817
GOTERM_BP_DIRECT	GO:0042908~xenobiotic transport	3	1.13636	0.0466202	ABCC1, NR1I2, SLC2A1	264	26	19734	8.625	1	0.317128	0.294817
GOTERM_BP_DIRECT	GO:0007271~synaptic transmission, cholinergic	3	1.13636	0.0466202	CHRNA1, CHRM3, CHRNB4	264	26	19734	8.625	1	0.317128	0.294817
GOTERM_BP_DIRECT	GO:0051894~positive regulation of focal adhesion assembly	3	1.13636	0.0466202	ROCK1, ABL1, KDR	264	26	19734	8.625	1	0.317128	0.294817
GOTERM_BP_DIRECT	GO:0042127~regulation of cell population proliferation	6	2.27273	0.0472001	ALK, NOS2, STAT1, STAT3, TGFBR2, PTGS1	264	147	19734	3.05102	1	0.32031	0.297775
GOTERM_BP_DIRECT	GO:0033209~tumor necrosis factor-mediated signaling pathway	4	1.51515	0.0478644	CHUK, STAT1, PTK2B, TP53	264	61	19734	4.90164	1	0.324049	0.301251
GOTERM_BP_DIRECT	GO:0035307~positive regulation of protein dephosphorylation	3	1.13636	0.0499175	PRKCD, ADORA1, PIN1	264	27	19734	8.30556	1	0.333992	0.310494
GOTERM_BP_DIRECT	GO:0007274~neuromuscular synaptic transmission	3	1.13636	0.0499175	CHRNA1, CHRM1, FYN	264	27	19734	8.30556	1	0.333992	0.310494
GOTERM_BP_DIRECT	GO:0001954~positive regulation of cell-matrix adhesion	3	1.13636	0.0499175	GSK3B, PTK2B, PRKCZ	264	27	19734	8.30556	1	0.333992	0.310494
GOTERM_BP_DIRECT	GO:0010332~response to gamma radiation	3	1.13636	0.0499175	POLB, BCL2, TP53	264	27	19734	8.30556	1	0.333992	0.310494
GOTERM_BP_DIRECT	GO:0007190~activation of adenylate cyclase activity	3	1.13636	0.0499175	ADORA2B, DRD1, RXFP1	264	27	19734	8.30556	1	0.333992	0.310494
GOTERM_BP_DIRECT	GO:0030168~platelet activation	4	1.51515	0.051815	P2RY12, SRC, AXL, PIK3CB	264	63	19734	4.74603	1	0.337014	0.313304
GOTERM_BP_DIRECT	GO:0043524~negative regulation of neuron apoptotic process	6	2.27273	0.0518695	NTRK1, AXL, BCL2, KDR, PTK2B, HIF1A	264	151	19734	2.9702	1	0.337014	0.313304
GOTERM_BP_DIRECT	GO:0035106~operant conditioning	2	0.757576	0.0522566	TACR2, DRD1	264	4	19734	37.375	1	0.337014	0.313304
GOTERM_BP_DIRECT	GO:0045759~negative regulation of action potential	2	0.757576	0.0522566	CNR2, CNR1	264	4	19734	37.375	1	0.337014	0.313304
GOTERM_BP_DIRECT	GO:1905039~carboxylic acid transmembrane transport	2	0.757576	0.0522566	ABCC1, ABCB1	264	4	19734	37.375	1	0.337014	0.313304
GOTERM_BP_DIRECT	GO:0003157~endocardium development	2	0.757576	0.0522566	KDR, STK3	264	4	19734	37.375	1	0.337014	0.313304
GOTERM_BP_DIRECT	GO:1900038~negative regulation of cellular response to hypoxia	2	0.757576	0.0522566	DRD2, NFE2L2	264	4	19734	37.375	1	0.337014	0.313304
GOTERM_BP_DIRECT	GO:1905323~telomerase holoenzyme complex assembly	2	0.757576	0.0522566	HSP90AA1, HSP90AB1	264	4	19734	37.375	1	0.337014	0.313304
GOTERM_BP_DIRECT	GO:0032849~positive regulation of cellular pH reduction	2	0.757576	0.0522566	CA2, CA7	264	4	19734	37.375	1	0.337014	0.313304
GOTERM_BP_DIRECT	GO:0140896~cGAS/STING signaling pathway	2	0.757576	0.0522566	TBK1, STING1	264	4	19734	37.375	1	0.337014	0.313304
GOTERM_BP_DIRECT	GO:0060338~regulation of type I interferon-mediated signaling pathway	2	0.757576	0.0522566	PTPN1, PTPN11	264	4	19734	37.375	1	0.337014	0.313304
GOTERM_BP_DIRECT	GO:1902949~positive regulation of tau-protein kinase activity	2	0.757576	0.0522566	HSP90AA1, HSP90AB1	264	4	19734	37.375	1	0.337014	0.313304
GOTERM_BP_DIRECT	GO:0002666~positive regulation of T cell tolerance induction	2	0.757576	0.0522566	IDO1, TGFBR2	264	4	19734	37.375	1	0.337014	0.313304
GOTERM_BP_DIRECT	GO:0090170~regulation of Golgi inheritance	2	0.757576	0.0522566	MAP2K2, MAPK1	264	4	19734	37.375	1	0.337014	0.313304
GOTERM_BP_DIRECT	GO:0001922~B-1 B cell homeostasis	2	0.757576	0.0522566	ABL1, HIF1A	264	4	19734	37.375	1	0.337014	0.313304
GOTERM_BP_DIRECT	GO:0050955~thermoception	2	0.757576	0.0522566	TRPA1, TRPV1	264	4	19734	37.375	1	0.337014	0.313304
GOTERM_BP_DIRECT	GO:0002224~toll-like receptor signaling pathway	3	1.13636	0.0532963	RPS6KA3, TLR8, TLR4	264	28	19734	8.00893	1	0.339883	0.315971
GOTERM_BP_DIRECT	GO:0001523~retinoid metabolic process	3	1.13636	0.0532963	AKR1B10, AKR1C3, AKR1B1	264	28	19734	8.00893	1	0.339883	0.315971
GOTERM_BP_DIRECT	GO:0010971~positive regulation of G2/M transition of mitotic cell cycle	3	1.13636	0.0532963	CDK1, CDC25C, CDC25B	264	28	19734	8.00893	1	0.339883	0.315971
GOTERM_BP_DIRECT	GO:0042755~eating behavior	3	1.13636	0.0532963	OPRD1, NPSR1, STAT3	264	28	19734	8.00893	1	0.339883	0.315971
GOTERM_BP_DIRECT	GO:0043507~positive regulation of JUN kinase activity	3	1.13636	0.0532963	ERN1, PTPN1, TAOK3	264	28	19734	8.00893	1	0.339883	0.315971
GOTERM_BP_DIRECT	GO:0071230~cellular response to amino acid stimulus	4	1.51515	0.0538477	PDGFRA, GLRA1, DNMT1, MTOR	264	64	19734	4.67188	1	0.341873	0.317821
GOTERM_BP_DIRECT	GO:0042552~myelination	4	1.51515	0.0538477	MAP2K2, MAPK1, GRB2, SCN2A	264	64	19734	4.67188	1	0.341873	0.317821
GOTERM_BP_DIRECT	GO:0001774~microglial cell activation	3	1.13636	0.0567539	C5AR1, TRPV1, FPR2	264	29	19734	7.73276	1	0.357149	0.332023
GOTERM_BP_DIRECT	GO:0048041~focal adhesion assembly	3	1.13636	0.0567539	SRC, BCL2, PTK2B	264	29	19734	7.73276	1	0.357149	0.332023
GOTERM_BP_DIRECT	GO:0001678~intracellular glucose homeostasis	3	1.13636	0.0567539	PIK3R1, HIF1A, GCK	264	29	19734	7.73276	1	0.357149	0.332023
GOTERM_BP_DIRECT	GO:0051453~regulation of intracellular pH	3	1.13636	0.0567539	CA2, CA7, SLC9A1	264	29	19734	7.73276	1	0.357149	0.332023
GOTERM_BP_DIRECT	GO:1902476~chloride transmembrane transport	5	1.89394	0.0580893	GLRA1, GABRA1, SLC1A3, GABRG2, CFTR	264	109	19734	3.4289	1	0.36475	0.339088
GOTERM_BP_DIRECT	GO:0006874~intracellular calcium ion homeostasis	5	1.89394	0.0596789	CCR1, TRPA1, HTR2C, PIK3CB, DRD2	264	110	19734	3.39773	1	0.372011	0.345839
GOTERM_BP_DIRECT	GO:0007229~integrin-mediated signaling pathway	5	1.89394	0.0596789	SRC, ABL1, ADAM10, PTK2B, PTPN11	264	110	19734	3.39773	1	0.372011	0.345839
GOTERM_BP_DIRECT	GO:0010592~positive regulation of lamellipodium assembly	3	1.13636	0.0602875	HSP90AA1, PIK3R1, MTOR	264	30	19734	7.475	1	0.372011	0.345839
GOTERM_BP_DIRECT	GO:0048015~phosphatidylinositol-mediated signaling	3	1.13636	0.0602875	PIK3CD, PIK3CB, PIK3CG	264	30	19734	7.475	1	0.372011	0.345839
GOTERM_BP_DIRECT	GO:0001556~oocyte maturation	3	1.13636	0.0602875	PDE3A, PTK2B, CDC25B	264	30	19734	7.475	1	0.372011	0.345839
GOTERM_BP_DIRECT	GO:0009409~response to cold	3	1.13636	0.0602875	HSP90AA1, THRA, TRPA1	264	30	19734	7.475	1	0.372011	0.345839
GOTERM_BP_DIRECT	GO:1902042~negative regulation of extrinsic apoptotic signaling pathway via death domain receptors	3	1.13636	0.0602875	GSK3B, NOS3, SERPINE1	264	30	19734	7.475	1	0.372011	0.345839
GOTERM_BP_DIRECT	GO:0071902~positive regulation of protein serine/threonine kinase activity	3	1.13636	0.0602875	MAP2K2, SRC, PIM1	264	30	19734	7.475	1	0.372011	0.345839
GOTERM_BP_DIRECT	GO:0060291~long-term synaptic potentiation	4	1.51515	0.0623533	PTK2B, MAPK1, DRD1, PRKCZ	264	68	19734	4.39706	1	0.377578	0.351014
GOTERM_BP_DIRECT	GO:0045824~negative regulation of innate immune response	3	1.13636	0.0638945	PIM1, DRD2, AURKB	264	31	19734	7.23387	1	0.377578	0.351014
GOTERM_BP_DIRECT	GO:0035335~peptidyl-tyrosine dephosphorylation	3	1.13636	0.0638945	PTPN1, PTPN11, PTPN2	264	31	19734	7.23387	1	0.377578	0.351014
GOTERM_BP_DIRECT	GO:0016239~positive regulation of macroautophagy	3	1.13636	0.0638945	TBK1, STING1, KDR	264	31	19734	7.23387	1	0.377578	0.351014
GOTERM_BP_DIRECT	GO:0045740~positive regulation of DNA replication	3	1.13636	0.0638945	CDK2, CDK1, PTK6	264	31	19734	7.23387	1	0.377578	0.351014
GOTERM_BP_DIRECT	GO:0030878~thyroid gland development	3	1.13636	0.0638945	MAP2K2, THRA, MAPK1	264	31	19734	7.23387	1	0.377578	0.351014
GOTERM_BP_DIRECT	GO:0051281~positive regulation of release of sequestered calcium ion into cytosol	3	1.13636	0.0638945	NPSR1, ABL1, DRD1	264	31	19734	7.23387	1	0.377578	0.351014
GOTERM_BP_DIRECT	GO:1900103~positive regulation of endoplasmic reticulum unfolded protein response	2	0.757576	0.06489	ERN1, PIK3R1	264	5	19734	29.9	1	0.377578	0.351014
GOTERM_BP_DIRECT	GO:0031284~positive regulation of guanylate cyclase activity	2	0.757576	0.06489	NOS2, NOS3	264	5	19734	29.9	1	0.377578	0.351014
GOTERM_BP_DIRECT	GO:0006084~acetyl-CoA metabolic process	2	0.757576	0.06489	ACACB, ACACA	264	5	19734	29.9	1	0.377578	0.351014
GOTERM_BP_DIRECT	GO:0032310~prostaglandin secretion	2	0.757576	0.06489	NOS2, PTGS2	264	5	19734	29.9	1	0.377578	0.351014
GOTERM_BP_DIRECT	GO:0051222~positive regulation of protein transport	2	0.757576	0.06489	SRC, PRKCZ	264	5	19734	29.9	1	0.377578	0.351014
GOTERM_BP_DIRECT	GO:0097696~cell surface receptor signaling pathway via STAT	2	0.757576	0.06489	THPO, STAT3	264	5	19734	29.9	1	0.377578	0.351014
GOTERM_BP_DIRECT	GO:0071475~cellular hyperosmotic salinity response	2	0.757576	0.06489	AKR1B1, FBP1	264	5	19734	29.9	1	0.377578	0.351014
GOTERM_BP_DIRECT	GO:0019441~tryptophan catabolic process to kynurenine	2	0.757576	0.06489	TDO2, IDO1	264	5	19734	29.9	1	0.377578	0.351014
GOTERM_BP_DIRECT	GO:0032497~detection of lipopolysaccharide	2	0.757576	0.06489	NR4A1, TLR4	264	5	19734	29.9	1	0.377578	0.351014
GOTERM_BP_DIRECT	GO:0033031~positive regulation of neutrophil apoptotic process	2	0.757576	0.06489	PIK3CD, PIK3CB	264	5	19734	29.9	1	0.377578	0.351014
GOTERM_BP_DIRECT	GO:0031622~positive regulation of fever generation	2	0.757576	0.06489	CNR1, PTGS2	264	5	19734	29.9	1	0.377578	0.351014
GOTERM_BP_DIRECT	GO:0060012~synaptic transmission, glycinergic	2	0.757576	0.06489	SLC6A5, GLRA1	264	5	19734	29.9	1	0.377578	0.351014
GOTERM_BP_DIRECT	GO:0021853~cerebral cortex GABAergic interneuron migration	2	0.757576	0.06489	DRD1, DRD2	264	5	19734	29.9	1	0.377578	0.351014
GOTERM_BP_DIRECT	GO:0038127~ERBB signaling pathway	2	0.757576	0.06489	MAPK1, PTPN11	264	5	19734	29.9	1	0.377578	0.351014
GOTERM_BP_DIRECT	GO:0033602~negative regulation of dopamine secretion	2	0.757576	0.06489	CNR1, DRD2	264	5	19734	29.9	1	0.377578	0.351014
GOTERM_BP_DIRECT	GO:0060789~hair follicle placode formation	2	0.757576	0.06489	HDAC2, HDAC1	264	5	19734	29.9	1	0.377578	0.351014
GOTERM_BP_DIRECT	GO:0031999~negative regulation of fatty acid beta-oxidation	2	0.757576	0.06489	CNR1, ACACB	264	5	19734	29.9	1	0.377578	0.351014
GOTERM_BP_DIRECT	GO:0061370~testosterone biosynthetic process	2	0.757576	0.06489	AKR1C3, CYP19A1	264	5	19734	29.9	1	0.377578	0.351014
GOTERM_BP_DIRECT	GO:0051584~regulation of dopamine uptake involved in synaptic transmission	2	0.757576	0.06489	DRD1, DRD2	264	5	19734	29.9	1	0.377578	0.351014
GOTERM_BP_DIRECT	GO:0002155~regulation of thyroid hormone receptor signaling pathway	2	0.757576	0.06489	THRA, PRCP	264	5	19734	29.9	1	0.377578	0.351014
GOTERM_BP_DIRECT	GO:0002326~B cell lineage commitment	2	0.757576	0.06489	BCL2, TP53	264	5	19734	29.9	1	0.377578	0.351014
GOTERM_BP_DIRECT	GO:0036211~protein modification process	5	1.89394	0.0662662	CHRM3, HDAC2, YES1, ABL1, PLAT	264	114	19734	3.27851	1	0.384802	0.35773
GOTERM_BP_DIRECT	GO:0051899~membrane depolarization	3	1.13636	0.0675723	CHRNA1, CHRNB4, PRKCZ	264	32	19734	7.00781	1	0.390008	0.36257
GOTERM_BP_DIRECT	GO:1900017~positive regulation of cytokine production involved in inflammatory response	3	1.13636	0.0675723	STAT3, HIF1A, TLR4	264	32	19734	7.00781	1	0.390008	0.36257
GOTERM_BP_DIRECT	GO:2000463~positive regulation of excitatory postsynaptic potential	3	1.13636	0.0675723	PTK2B, PRKCZ, GRIN1	264	32	19734	7.00781	1	0.390008	0.36257
GOTERM_BP_DIRECT	GO:0006909~phagocytosis	4	1.51515	0.0691159	AXL, ADORA1, MET, TLR4	264	71	19734	4.21127	1	0.398113	0.370104
GOTERM_BP_DIRECT	GO:0030334~regulation of cell migration	5	1.89394	0.0696961	CDK5, ROCK1, LMNA, ENPP2, MET	264	116	19734	3.22198	1	0.400648	0.372461
GOTERM_BP_DIRECT	GO:0045671~negative regulation of osteoclast differentiation	3	1.13636	0.0713186	GPR55, PIK3R1, TLR4	264	33	19734	6.79545	1	0.408331	0.379603
GOTERM_BP_DIRECT	GO:0035924~cellular response to vascular endothelial growth factor stimulus	3	1.13636	0.0713186	ERN1, NR4A1, KDR	264	33	19734	6.79545	1	0.408331	0.379603
GOTERM_BP_DIRECT	GO:0051301~cell division	10	3.78788	0.0735331	CDK7, CDK5, CCNE1, CDK2, CDK1, KIF11, CDC25C, NR3C1, AURKB, CDC25B	264	385	19734	1.94156	1	0.414644	0.385472
GOTERM_BP_DIRECT	GO:0002244~hematopoietic progenitor cell differentiation	4	1.51515	0.073801	TOP2A, LYN, PDGFRA, TP53	264	73	19734	4.09589	1	0.414644	0.385472
GOTERM_BP_DIRECT	GO:0009791~post-embryonic development	4	1.51515	0.073801	BCL2, ABL1, GABRG2, MTOR	264	73	19734	4.09589	1	0.414644	0.385472
GOTERM_BP_DIRECT	GO:0035987~endodermal cell differentiation	3	1.13636	0.0751307	GRB2, MMP8, MMP9	264	34	19734	6.59559	1	0.414644	0.385472
GOTERM_BP_DIRECT	GO:1990090~cellular response to nerve growth factor stimulus	3	1.13636	0.0751307	NTRK1, NTRK3, TRPV1	264	34	19734	6.59559	1	0.414644	0.385472
GOTERM_BP_DIRECT	GO:0070507~regulation of microtubule cytoskeleton organization	3	1.13636	0.0751307	GSK3B, ROCK1, TAOK1	264	34	19734	6.59559	1	0.414644	0.385472
GOTERM_BP_DIRECT	GO:0030010~establishment of cell polarity	3	1.13636	0.0751307	GSK3B, PRKCZ, IGF1R	264	34	19734	6.59559	1	0.414644	0.385472
GOTERM_BP_DIRECT	GO:0002218~activation of innate immune response	3	1.13636	0.0751307	HSP90AA1, TBK1, STING1	264	34	19734	6.59559	1	0.414644	0.385472
GOTERM_BP_DIRECT	GO:0045648~positive regulation of erythrocyte differentiation	3	1.13636	0.0751307	STAT1, STAT3, HIF1A	264	34	19734	6.59559	1	0.414644	0.385472
GOTERM_BP_DIRECT	GO:0048873~homeostasis of number of cells within a tissue	3	1.13636	0.0751307	NOS3, BCL2, PTPN11	264	34	19734	6.59559	1	0.414644	0.385472
GOTERM_BP_DIRECT	GO:0031669~cellular response to nutrient levels	3	1.13636	0.0751307	CREBBP, ULK1, MTOR	264	34	19734	6.59559	1	0.414644	0.385472
GOTERM_BP_DIRECT	GO:0032007~negative regulation of TOR signaling	3	1.13636	0.0751307	GSK3B, RPS6KA1, HIF1A	264	34	19734	6.59559	1	0.414644	0.385472
GOTERM_BP_DIRECT	GO:0016055~Wnt signaling pathway	6	2.27273	0.0761002	GSK3B, GRK5, CCNE1, CSNK2B, TNIK, DRD2	264	169	19734	2.65385	1	0.414644	0.385472
GOTERM_BP_DIRECT	GO:0006527~arginine catabolic process	2	0.757576	0.0773556	NOS2, NOS3	264	6	19734	24.9167	1	0.414644	0.385472
GOTERM_BP_DIRECT	GO:0030263~apoptotic chromosome condensation	2	0.757576	0.0773556	TOP2A, KDM4A	264	6	19734	24.9167	1	0.414644	0.385472
GOTERM_BP_DIRECT	GO:0032229~negative regulation of synaptic transmission, GABAergic	2	0.757576	0.0773556	CNR2, ADORA1	264	6	19734	24.9167	1	0.414644	0.385472
GOTERM_BP_DIRECT	GO:1902751~positive regulation of cell cycle G2/M phase transition	2	0.757576	0.0773556	CDC25C, CDC25B	264	6	19734	24.9167	1	0.414644	0.385472
GOTERM_BP_DIRECT	GO:0014050~negative regulation of glutamate secretion	2	0.757576	0.0773556	HRH3, ADORA1	264	6	19734	24.9167	1	0.414644	0.385472
GOTERM_BP_DIRECT	GO:0090330~regulation of platelet aggregation	2	0.757576	0.0773556	LYN, PRKCA	264	6	19734	24.9167	1	0.414644	0.385472
GOTERM_BP_DIRECT	GO:0046541~saliva secretion	2	0.757576	0.0773556	CHRM3, CHRM1	264	6	19734	24.9167	1	0.414644	0.385472
GOTERM_BP_DIRECT	GO:0051583~dopamine uptake involved in synaptic transmission	2	0.757576	0.0773556	DRD2, SLC6A3	264	6	19734	24.9167	1	0.414644	0.385472
GOTERM_BP_DIRECT	GO:0033004~negative regulation of mast cell activation	2	0.757576	0.0773556	CNR2, CNR1	264	6	19734	24.9167	1	0.414644	0.385472
GOTERM_BP_DIRECT	GO:0043535~regulation of blood vessel endothelial cell migration	2	0.757576	0.0773556	ACVRL1, PRCP	264	6	19734	24.9167	1	0.414644	0.385472
GOTERM_BP_DIRECT	GO:0043457~regulation of cellular respiration	2	0.757576	0.0773556	NOS2, CISD1	264	6	19734	24.9167	1	0.414644	0.385472
GOTERM_BP_DIRECT	GO:0097398~cellular response to interleukin-17	2	0.757576	0.0773556	STAT3, NFKB1	264	6	19734	24.9167	1	0.414644	0.385472
GOTERM_BP_DIRECT	GO:0070564~positive regulation of vitamin D receptor signaling pathway	2	0.757576	0.0773556	RXRB, RXRA	264	6	19734	24.9167	1	0.414644	0.385472
GOTERM_BP_DIRECT	GO:0072672~neutrophil extravasation	2	0.757576	0.0773556	PIK3CD, PIK3CG	264	6	19734	24.9167	1	0.414644	0.385472
GOTERM_BP_DIRECT	GO:0002322~B cell proliferation involved in immune response	2	0.757576	0.0773556	ABL1, TLR4	264	6	19734	24.9167	1	0.414644	0.385472
GOTERM_BP_DIRECT	GO:0038128~ERBB2 signaling pathway	2	0.757576	0.0773556	SRC, PTK6	264	6	19734	24.9167	1	0.414644	0.385472
GOTERM_BP_DIRECT	GO:0031223~auditory behavior	2	0.757576	0.0773556	SLC1A3, DRD2	264	6	19734	24.9167	1	0.414644	0.385472
GOTERM_BP_DIRECT	GO:0051902~negative regulation of mitochondrial depolarization	2	0.757576	0.0773556	SRC, BCL2	264	6	19734	24.9167	1	0.414644	0.385472
GOTERM_BP_DIRECT	GO:0002768~immune response-regulating cell surface receptor signaling pathway	2	0.757576	0.0773556	LYN, FPR2	264	6	19734	24.9167	1	0.414644	0.385472
GOTERM_BP_DIRECT	GO:0060056~mammary gland involution	2	0.757576	0.0773556	CAPN1, NFKB1	264	6	19734	24.9167	1	0.414644	0.385472
GOTERM_BP_DIRECT	GO:0090461~intracellular glutamate homeostasis	2	0.757576	0.0773556	ACACB, GLS	264	6	19734	24.9167	1	0.414644	0.385472
GOTERM_BP_DIRECT	GO:0071276~cellular response to cadmium ion	3	1.13636	0.0790063	CHUK, MAPK1, MMP9	264	35	19734	6.40714	1	0.420337	0.390765
GOTERM_BP_DIRECT	GO:0051966~regulation of synaptic transmission, glutamatergic	3	1.13636	0.0790063	GRM5, CDK5, CNR1	264	35	19734	6.40714	1	0.420337	0.390765
GOTERM_BP_DIRECT	GO:0070059~intrinsic apoptotic signaling pathway in response to endoplasmic reticulum stress	3	1.13636	0.0790063	ERN1, BCL2, TP53	264	35	19734	6.40714	1	0.420337	0.390765
GOTERM_BP_DIRECT	GO:0002230~positive regulation of defense response to virus by host	3	1.13636	0.0790063	HSP90AA1, STING1, STAT1	264	35	19734	6.40714	1	0.420337	0.390765
GOTERM_BP_DIRECT	GO:0050852~T cell receptor signaling pathway	5	1.89394	0.0805205	ITK, ABL1, MAPK1, PIK3CD, FYN	264	122	19734	3.06352	1	0.427597	0.397514
GOTERM_BP_DIRECT	GO:0055074~calcium ion homeostasis	3	1.13636	0.082943	TRIM24, KDR, GRIN1	264	36	19734	6.22917	1	0.43883	0.407957
GOTERM_BP_DIRECT	GO:0040018~positive regulation of multicellular organism growth	3	1.13636	0.082943	BCL2, DRD2, SLC6A3	264	36	19734	6.22917	1	0.43883	0.407957
GOTERM_BP_DIRECT	GO:0003180~aortic valve morphogenesis	3	1.13636	0.0869385	ROCK1, NOS3, TGFBR2	264	37	19734	6.06081	1	0.455749	0.423686
GOTERM_BP_DIRECT	GO:0046326~positive regulation of glucose import	3	1.13636	0.0869385	PTPN11, PIK3R1, NFE2L2	264	37	19734	6.06081	1	0.455749	0.423686
GOTERM_BP_DIRECT	GO:0048709~oligodendrocyte differentiation	3	1.13636	0.0869385	CDK5, HDAC1, MTOR	264	37	19734	6.06081	1	0.455749	0.423686
GOTERM_BP_DIRECT	GO:0031100~animal organ regeneration	3	1.13636	0.0869385	FLT3, AXL, CDK1	264	37	19734	6.06081	1	0.455749	0.423686
GOTERM_BP_DIRECT	GO:0043407~negative regulation of MAP kinase activity	3	1.13636	0.0869385	LYN, PTPN1, PRKCD	264	37	19734	6.06081	1	0.455749	0.423686
GOTERM_BP_DIRECT	GO:0021984~adenohypophysis development	2	0.757576	0.0896557	DRD2, SLC6A3	264	7	19734	21.3571	1	0.458222	0.425985
GOTERM_BP_DIRECT	GO:0022898~regulation of transmembrane transporter activity	2	0.757576	0.0896557	BCL2, PIM1	264	7	19734	21.3571	1	0.458222	0.425985
GOTERM_BP_DIRECT	GO:2000394~positive regulation of lamellipodium morphogenesis	2	0.757576	0.0896557	SRC, ENPP2	264	7	19734	21.3571	1	0.458222	0.425985
GOTERM_BP_DIRECT	GO:0036498~IRE1-mediated unfolded protein response	2	0.757576	0.0896557	ERN1, PTPN1	264	7	19734	21.3571	1	0.458222	0.425985
GOTERM_BP_DIRECT	GO:0006207~'de novo' pyrimidine nucleobase biosynthetic process	2	0.757576	0.0896557	MTOR, DHODH	264	7	19734	21.3571	1	0.458222	0.425985
GOTERM_BP_DIRECT	GO:0060736~prostate gland growth	2	0.757576	0.0896557	AR, CYP19A1	264	7	19734	21.3571	1	0.458222	0.425985
GOTERM_BP_DIRECT	GO:0008211~glucocorticoid metabolic process	2	0.757576	0.0896557	HSD11B2, NR3C1	264	7	19734	21.3571	1	0.458222	0.425985
GOTERM_BP_DIRECT	GO:0045602~negative regulation of endothelial cell differentiation	2	0.757576	0.0896557	ACVRL1, XDH	264	7	19734	21.3571	1	0.458222	0.425985
GOTERM_BP_DIRECT	GO:0046651~lymphocyte proliferation	2	0.757576	0.0896557	FLT3, IMPDH2	264	7	19734	21.3571	1	0.458222	0.425985
GOTERM_BP_DIRECT	GO:2000121~regulation of removal of superoxide radicals	2	0.757576	0.0896557	DHFR, NFE2L2	264	7	19734	21.3571	1	0.458222	0.425985
GOTERM_BP_DIRECT	GO:0006706~steroid catabolic process	2	0.757576	0.0896557	CYP3A4, HSD17B10	264	7	19734	21.3571	1	0.458222	0.425985
GOTERM_BP_DIRECT	GO:0038113~interleukin-9-mediated signaling pathway	2	0.757576	0.0896557	STAT1, STAT3	264	7	19734	21.3571	1	0.458222	0.425985
GOTERM_BP_DIRECT	GO:1990384~hyaloid vascular plexus regression	2	0.757576	0.0896557	DRD2, SLC6A3	264	7	19734	21.3571	1	0.458222	0.425985
GOTERM_BP_DIRECT	GO:0030011~maintenance of cell polarity	2	0.757576	0.0896557	GSK3B, SLC9A1	264	7	19734	21.3571	1	0.458222	0.425985
GOTERM_BP_DIRECT	GO:0060412~ventricular septum morphogenesis	3	1.13636	0.0909906	EGLN1, NOS3, TGFBR2	264	38	19734	5.90132	1	0.462563	0.43002
GOTERM_BP_DIRECT	GO:0002052~positive regulation of neuroblast proliferation	3	1.13636	0.0909906	KDM1A, DRD2, HIF1A	264	38	19734	5.90132	1	0.462563	0.43002
GOTERM_BP_DIRECT	GO:0051591~response to cAMP	3	1.13636	0.0909906	STAT1, PTK2B, SLC6A3	264	38	19734	5.90132	1	0.462563	0.43002
GOTERM_BP_DIRECT	GO:0030512~negative regulation of transforming growth factor beta receptor signaling pathway	5	1.89394	0.0941335	FKBP1A, HDAC2, HDAC1, PIN1, TP53	264	129	19734	2.89729	1	0.47769	0.444083
GOTERM_BP_DIRECT	GO:0060391~positive regulation of SMAD protein signal transduction	3	1.13636	0.0950971	ACVRL1, CSNK2B, TGFBR2	264	39	19734	5.75	1	0.481724	0.447833
GOTERM_BP_DIRECT	GO:0030593~neutrophil chemotaxis	4	1.51515	0.0992202	LGALS3, C5AR1, PIK3CD, PIK3CG	264	83	19734	3.60241	1	0.49925	0.464126
GOTERM_BP_DIRECT	GO:0008625~extrinsic apoptotic signaling pathway via death domain receptors	3	1.13636	0.0992558	BCL2, PIK3R1, STK3	264	40	19734	5.60625	1	0.49925	0.464126
GOTERM_BP_DIRECT	GO:0032870~cellular response to hormone stimulus	3	1.13636	0.0992558	STAT3, FFAR4, QRFPR	264	40	19734	5.60625	1	0.49925	0.464126
GOTERM_BP_DIRECT	GO:0001974~blood vessel remodeling	3	1.13636	0.0992558	ACVRL1, AXL, NOS3	264	40	19734	5.60625	1	0.49925	0.464126
