# Supplementary material for: Unveiling the Therapeutic Mechanisms of Chinese Herbs in Heart Failure: Integrating Network Pharmacology, Molecular Docking, and Simulation Analysis
Source: Pharmaceuticals (Basel). 2025 Oct 31;18(11):1648. doi: 10.3390/ph18111648 (PMC12655320; doi:10.3390/ph18111648)
Supplement: Supplementary file 1 [file pharmaceuticals-18-01648-s001.zip › supplementary Table S6 Cellular Component.xlsx]

## Sheet: Sheet1
Supplementary Table S6 Results of the Cellular Component from GO enrichment analysis
Category	Term	Count	%	PValue	Genes	List Total	Pop Hits	Pop Total	Fold Enrichment	Bonferroni	Benjamini	FDR
GOTERM_CC_DIRECT	GO:0005737~cytoplasm	135	51.1364	5.89072e-16	HDAC10, GMNN, KEAP1, PLAT, NR3C1, RPS6KA3, LGALS3, TBK1, ANPEP, RPS6KA1, NAMPT, PIM1, CAPN1, PDGFRB, PDGFRA, USP2, PRKCD, DYRK1A, RECQL, ADAM10, PRKCA, MIF, CDC25C, CDC25B, ERN1, AR, CCNE1, CSNK2B, ULK1, TNIK, TP53, CFTR, IDO1, CES1, BLM, ABCB1, GLO1, FPR1, ALOX12, FPR2, PIK3R1, HIF1A, PRKCZ, STK3, SLC9A1, GRK5, DPP8, ABL1, SMN1, CCR1, LYN, CREBBP, PTK6, NFKB1, CDK7, CDK5, TDP1, CDK2, BCL2, CDK1,…	264	5754	20887	1.85625	2.25375e-13	2.05717e-13	1.82916e-13
GOTERM_CC_DIRECT	GO:0005886~plasma membrane	132	50	1.01338e-15	CHRM3, CHRM1, CHRM5, SERPINE1, RXFP1, IGF1R, LGALS3, ANPEP, ENPP2, ADORA1, PIM1, KDR, ENPP1, CAPN1, EPHB2, PDGFRB, KCNH2, PDGFRA, CHRNB4, PRKCD, ADAM10, PRKCA, MIF, GABRG2, AR, CSNK2B, CFTR, ABCG2, CHRNA1, GRIA2, ABCB1, GLO1, C5AR1, ALOX15, CACNA1B, FPR1, SLC1A3, FPR2, GPR84, PIK3R1, MCHR1, PRKCZ, SLC9A1, DPP4, GRK5, HRH3, ABL1, DRD1, DRD2, NTSR2, CCR1, LYN, YES1, PTK6, TRPV1, SLC6A5, CDK7, CDK5,…	264	5592	20887	1.86758	4.05675e-13	2.05717e-13	1.82916e-13
GOTERM_CC_DIRECT	GO:0005654~nucleoplasm	107	40.5303	2.17955e-15	HDAC10, KDM1A, GMNN, KEAP1, RORB, NR3C1, NR3C2, RPS6KA3, LGALS3, TBK1, RPS6KA1, TRIM24, PIM1, EPHB2, PDGFRA, USP2, PRKCD, DYRK1A, RECQL, PRKCA, MIF, CDC25C, CDC25B, AR, CCNE1, CSNK2B, TNIK, TP53, ABCG2, BLM, DNMT1, GLO1, HIF1A, SLC9A1, ABL1, SMN1, LYN, CREBBP, PTK6, ESR2, NFKB1, CLK2, NR4A1, CDK7, CDK5, TDP1, CDK2, CDK1, PIN1, GRB2, MDM4, RCOR1, NFE2L2, TOP2A, GSK3B, ITK, HSP90AB1, THRA, SLC40A1,…	264	4030	20887	2.10064	9.01501e-13	2.94965e-13	2.62272e-13
GOTERM_CC_DIRECT	GO:0005829~cytosol	130	49.2424	1.81547e-14	HDAC10, GMNN, KEAP1, NR3C1, GLS, NR3C2, RPS6KA3, LGALS3, TBK1, TDO2, RPS6KA1, NAMPT, TRIM24, PIM1, CAPN1, EPHB2, MAP2K2, PRKCD, PRKCA, MIF, CDC25C, CDC25B, AR, CCNE1, CSNK2B, ULK1, TNIK, TP53, CFTR, IDO1, CES1, BLM, MAOA, GLO1, ALOX15, ALOX12, PIK3R1, HIF1A, ACACB, PRKCZ, ACACA, STK3, GRK5, DPP8, DPP9, ABL1, SMN1, LYN, CREBBP, YES1, PTK6, NFKB1, DHFR, NR4A1, CDK7, AKR1B10, CDK5, CDK2, PDE3A, AAK1…	264	5649	20887	1.82072	7.39231e-12	1.8427e-12	1.63846e-12
GOTERM_CC_DIRECT	GO:0030425~dendrite	27	10.2273	1.90797e-10	RET, ACVRL1, GRIA2, CHRM3, GSK3B, CHRM1, MAOB, CHRM5, HTR2C, GLRA1, GRM5, CNR2, HRH3, ADORA1, ABL1, PTK2B, FYN, EPHB2, DRD2, NTRK1, STAT1, DYRK1A, ADAM10, MTOR, GRIN1, BACE1, CDK5	264	460	20887	4.64385	7.74635e-08	1.54927e-08	1.37755e-08
GOTERM_CC_DIRECT	GO:0048471~perinuclear region of cytoplasm	34	12.8788	6.28141e-10	HSP90AB1, SRC, SLC1A3, KCNA5, PIK3R1, PRKCZ, SLC9A1, ALOX5, LMNA, CA4, ABL1, PTK2B, FYN, CTSB, LYN, KCNH2, HSP90AA1, MAP2K2, NOS2, GGPS1, STAT1, USP2, PRKCD, PRKCA, CDC25C, CDK7, NPC1, STING1, APEX1, TAOK1, TNIK, PDE7A, TLR4, PTGES	264	761	20887	3.53481	2.55025e-07	4.25042e-08	3.77931e-08
GOTERM_CC_DIRECT	GO:0043235~receptor complex	18	6.81818	4.27471e-09	PDGFRB, ALK, NTRK1, RET, PDGFRA, FLT3, SRC, NTRK3, GPBAR1, GPR84, TGFBR2, NR3C2, IGF1R, RXRA, AXL, KDR, MET, TLR4	264	225	20887	6.32939	1.73553e-06	2.47933e-07	2.20453e-07
GOTERM_CC_DIRECT	GO:1904813~ficolin-1-rich granule lumen	14	5.30303	6.50613e-09	HSP90AA1, HSP90AB1, PGAM1, MIF, MMP9, ALOX5, IMPDH2, CSNK2B, PSMB1, MAPK1, CAPN1, GUSB, CTSD, CTSB	264	125	20887	8.86115	2.64149e-06	3.30186e-07	2.93589e-07
GOTERM_CC_DIRECT	GO:0009986~cell surface	29	10.9848	1.9977e-08	ACVRL1, CHRNA1, ABCB1, HSP90AB1, SLC1A3, PLAT, KCNA5, TFPI, SLC6A3, SLC9A1, DPP4, LGALS3, CA4, ENPP1, EPHB2, LYN, P2RY12, KCNH2, NTRK1, AOC3, HSP90AA1, ADAM10, MIF, GRIN1, BACE1, AXL, MET, TLR4, CFTR	264	657	20887	3.49225	8.11064e-06	9.01186e-07	8.01301e-07
GOTERM_CC_DIRECT	GO:0043025~neuronal cell body	21	7.95455	7.70318e-08	NTRK1, RET, ACVRL1, GRIA2, HSP90AA1, HSP90AB1, MAOB, HDAC1, SRC, CACNA1B, SLC1A3, TRPV1, SLC6A3, IGF1R, BACE1, GLRA1, CDK5, ADORA1, ABL1, PTK2B, EPHB2	264	378	20887	4.39541	3.12744e-05	3.12749e-06	2.78085e-06
GOTERM_CC_DIRECT	GO:0045211~postsynaptic membrane	15	5.68182	2.79191e-07	CHRNA1, CHRM3, GABRA1, CHRNB4, CHRM1, CHRM5, TRPV1, SLC6A3, GABRG2, GRIN1, GLRA1, ADORA1, DRD1, EPHB2, DRD2	264	201	20887	5.90429	0.000113345	1.03047e-05	9.16254e-06
GOTERM_CC_DIRECT	GO:0000118~histone deacetylase complex	8	3.0303	1.39743e-06	HDAC5, HDAC2, HDAC10, HDAC1, HDAC8, HDAC9, RCOR1, HDAC7	264	45	20887	14.0653	0.000567196	4.72797e-05	4.20393e-05
GOTERM_CC_DIRECT	GO:0030424~axon	19	7.19697	1.72928e-06	NTRK1, RET, GSK3B, STAT1, NTRK3, DYRK1A, ADAM10, SLC6A3, GABRG2, IGF1R, BACE1, CDK5, CNR1, ULK1, SMN1, EPHB2, DRD2, SCN2A, SCN3A	264	380	20887	3.95587	0.000701843	5.40068e-05	4.80209e-05
GOTERM_CC_DIRECT	GO:0032991~protein-containing complex	26	9.84848	2.00643e-06	ALK, TOP2A, BLM, HDAC2, HSP90AB1, KDM1A, HDAC1, KIF11, NR3C1, PTGS2, HIF1A, STK3, POLB, ABL1, NTRK1, PTPN1, PDGFRA, HSP90AA1, STAT1, PTPN11, RAD52, AR, BCL2, PKN1, TP53, CFTR	264	684	20887	3.00739	0.000814281	5.81866e-05	5.17373e-05
GOTERM_CC_DIRECT	GO:0045121~membrane raft	14	5.30303	2.95713e-06	LYN, SRC, KCNA5, SLC6A3, TGFBR2, SLC9A1, BACE1, DPP4, NPC1, CNR1, KDR, FYN, CTSD, ABCG2	264	211	20887	5.2495	0.00119988	8.00397e-05	7.11683e-05
GOTERM_CC_DIRECT	GO:0005901~caveola	9	3.40909	4.62505e-06	SRC, NOS3, SLC2A1, MAPK1, KCNA5, TFPI, PTGS2, TGFBR2, IGF1R	264	75	20887	9.49409	0.00187601	0.000117361	0.000104353
GOTERM_CC_DIRECT	GO:0045202~synapse	21	7.95455	6.9204e-06	CHRNA1, CHRM3, GABRA1, CHRNB4, CHRM1, PRKCD, CHRM5, CACNA1B, SLC1A3, HTR2C, NR3C1, GABRG2, GRIN1, GLS, RPS6KA3, GLRA1, HRH3, RPS6KA1, ADORA1, MAPK1, DRD2	264	505	20887	3.29003	0.00280575	0.000165275	0.000146957
GOTERM_CC_DIRECT	GO:0070062~extracellular exosome	53	20.0758	1.1925e-05	ALK, HSP90AB1, SERPINE1, SLC2A1, AKR1B1, PLAT, LGALS3, CA1, CA2, ANPEP, NAMPT, CA4, CAPN1, GUSB, CTSD, CTSB, ABCC1, HSP90AA1, PGAM1, PRKCD, ADAM10, PRKCA, MIF, MMP9, NPC1, CSNK2B, TNIK, FBP1, CETP, ABCB1, HPGD, SRC, GLO1, PRCP, ALOX12, PRKCZ, SLC9A1, PTGS1, DPP4, PSMB5, PSMB2, PSMB1, LYN, DUT, YES1, AKR1C3, PSMB9, AXL, IMPDH2, TAOK1, CDK1, RAB9A, GRB2	264	2258	20887	1.85705	0.00482986	0.000268974	0.000239162
GOTERM_CC_DIRECT	GO:0034774~secretory granule lumen	10	3.78788	1.63675e-05	HSP90AA1, HSP90AB1, ROCK1, ALOX5, PGAM1, IMPDH2, CSNK2B, PSMB1, MIF, NFKB1	264	116	20887	6.82047	0.00662324	0.000349748	0.000310983
GOTERM_CC_DIRECT	GO:0043005~neuron projection	16	6.06061	1.93384e-05	CHRNA1, OPRD1, GABRA1, CHRNB4, PRKCD, SLC1A3, PTGS2, MCHR1, SLC6A3, GABRG2, PTGS1, CAMKK2, GRIN1, GLRA1, CDK5, SMN1	264	328	20887	3.85939	0.00782071	0.000392569	0.000349057
GOTERM_CC_DIRECT	GO:0005634~nucleus	110	41.6667	2.42394e-05	HDAC10, KDM1A, GMNN, RORB, NR3C1, NR3C2, RPS6KA3, LGALS3, RPS6KA1, TRIM24, PIM1, KDR, PDGFRB, PDGFRA, MAP2K2, PRKCD, DYRK1A, RECQL, ADAM10, PRKCA, CDC25C, CDC25B, AR, CCNE1, CSNK2B, TNIK, TP53, CFTR, BLM, DNMT1, PIK3R1, HIF1A, ACACB, PRKCZ, STK3, DPP9, ABL1, DRD1, SMN1, DRD2, LYN, CREBBP, PTK6, CLK4, ESR2, NFKB1, CLK2, NR4A1, CDK7, CDK5, TDP1, CDK2, BCL2, CDK1, PIN1, GRB2, MDM4, RCOR1, NFE2L2, TO…	264	6175	20887	1.40938	0.00979304	0.000468628	0.000416687
GOTERM_CC_DIRECT	GO:0098978~glutamatergic synapse	18	6.81818	3.70161e-05	LYN, EGLN1, GSK3B, CHRM1, SRC, ADAM10, PLAT, PRKCZ, GRM5, ADORA2B, CNR1, PTK2B, PIN1, TNIK, DRD1, EPHB2, DRD2, SCN2A	264	432	20887	3.29656	0.0149164	0.000683115	0.0006074
GOTERM_CC_DIRECT	GO:0042734~presynaptic membrane	10	3.78788	6.47288e-05	SLC6A5, OPRD1, CHRM1, CNR1, ADORA1, DRD1, EPHB2, DRD2, SCN2A, SLC6A3	264	138	20887	5.73315	0.0259384	0.0011426	0.00101596
GOTERM_CC_DIRECT	GO:0005667~transcription regulator complex	13	4.92424	7.17609e-05	CREBBP, KDM1A, STAT3, NR1I2, HDAC9, NFKB1, RXRB, NR4A1, RXRA, KLF5, CDK2, TP53, RCOR1	264	246	20887	4.181	0.0287156	0.00121396	0.0010794
GOTERM_CC_DIRECT	GO:0016020~membrane	92	34.8485	8.3801e-05	RET, ALK, CHRM1, HSP90AB1, FLT3, SLC40A1, SLC2A1, KIF11, NR3C1, SLC6A3, PIK3CG, IGF1R, MC4R, LGALS3, CA4, ENPP2, CYP1B1, ENPP1, CAPN1, EPHB2, QRFPR, GUSB, PDGFRB, KCNH2, PDGFRA, ABCC1, CHRNB4, HSP90AA1, GPR35, PGAM1, USP2, RECQL, ADAM10, GABRG2, TGFBR2, BACE1, AR, CYP2A6, NPC1, ADORA2B, TLR8, MET, TLR4, TP53, CFTR, PTGES, NPSR1, CHRNA1, OPRD1, GRIA2, HDAC2, ABCB1, MAOA, ALOX15, FPR1, SLC1A3, KCNA…	264	5048	20887	1.44192	0.0334523	0.00136093	0.00121009
GOTERM_CC_DIRECT	GO:0005739~mitochondrion	37	14.0152	0.000118041	GSK3B, HSP90AB1, MAOB, MAOA, SRC, CISD1, NR3C1, HSD17B10, ACACB, ACACA, SLC9A1, GLS, RXRA, ABL1, TRIM24, CYP1B1, MAPK1, FYN, CAPN1, HSP90AA1, DUT, MAP2K2, GGPS1, PRKCD, PRKCA, GCK, ESR2, NFKB1, DHODH, ERN1, DHFR, NR4A1, AKR1B10, APEX1, BCL2, CDK1, TP53	264	1485	20887	1.97128	0.0467971	0.00184326	0.00163895
GOTERM_CC_DIRECT	GO:0005943~phosphatidylinositol 3-kinase complex, class IA	4	1.51515	0.000156748	PIK3CD, PIK3CB, PIK3R1, PIK3CG	264	9	20887	35.1633	0.0616617	0.00235703	0.00209578
GOTERM_CC_DIRECT	GO:0098793~presynapse	10	3.78788	0.000241623	GSK3B, NR4A1, HRH3, CDK5, CNR1, ADORA2B, AAK1, SLC2A1, PTK2B, TNIK	264	164	20887	4.82423	0.0934514	0.00333838	0.00296837
GOTERM_CC_DIRECT	GO:0098685~Schaffer collateral - CA1 synapse	8	3.0303	0.000241787	GRM5, CHRM1, ROCK1, ADORA2B, PTK2B, FYN, PLAT, PRKCZ	264	98	20887	6.45857	0.0935119	0.00333838	0.00296837
GOTERM_CC_DIRECT	GO:0008180~COP9 signalosome	6	2.27273	0.000246679	LYN, ITK, HSP90AB1, ABL1, GRB2, FYN	264	45	20887	10.549	0.0953109	0.00333838	0.00296837
GOTERM_CC_DIRECT	GO:0019774~proteasome core complex, beta-subunit complex	4	1.51515	0.000399185	PSMB5, PSMB2, PSMB1, PSMB9	264	12	20887	26.3725	0.149645	0.00522804	0.00464857
GOTERM_CC_DIRECT	GO:0016324~apical plasma membrane	15	5.68182	0.000745111	CA12, PDGFRB, ABCC1, HSP90AA1, ABCB1, SLC2A1, PRKCZ, SLC9A1, DPP4, CTSK, CA4, TNIK, CFTR, CTSB, ABCG2	264	410	20887	2.89454	0.261126	0.0094536	0.00840579
GOTERM_CC_DIRECT	GO:0031234~extrinsic component of cytoplasmic side of plasma membrane	5	1.89394	0.000946297	LYN, YES1, CNR2, SRC, FYN	264	35	20887	11.3025	0.319126	0.0116423	0.0103519
GOTERM_CC_DIRECT	GO:0090575~RNA polymerase II transcription regulator complex	8	3.0303	0.00114789	RXRB, RXRA, THRA, STAT1, STAT3, RXRG, HIF1A, NFE2L2	264	127	20887	4.98377	0.372688	0.0137072	0.0121879
GOTERM_CC_DIRECT	GO:0005839~proteasome core complex	4	1.51515	0.00192003	PSMB5, PSMB2, PSMB1, PSMB9	264	20	20887	15.8235	0.541723	0.0222723	0.0198037
GOTERM_CC_DIRECT	GO:0016323~basolateral plasma membrane	11	4.16667	0.00225321	CA12, CHRM3, HSP90AA1, ABCC1, HPGD, C5AR1, SLC2A1, ADORA1, SLC40A1, ENPP1, SLC9A1	264	269	20887	3.23529	0.599818	0.0248765	0.0221192
GOTERM_CC_DIRECT	GO:0098794~postsynapse	8	3.0303	0.00226707	GSK3B, GABRA1, GRIA2, ABL1, S1PR2, EPHB2, MET, GABRG2	264	143	20887	4.42615	0.602068	0.0248765	0.0221192
GOTERM_CC_DIRECT	GO:0005942~phosphatidylinositol 3-kinase complex	4	1.51515	0.0029009	PIK3CD, PIK3CB, PIK3R1, PIK3CG	264	23	20887	13.7596	0.69256	0.030344	0.0269807
GOTERM_CC_DIRECT	GO:0043231~intracellular membrane-bounded organelle	23	8.71212	0.00291481	LYN, PDGFRB, EGLN1, HDAC10, ADAM10, PRCP, PIK3CB, CYP3A4, ESR2, PTGS1, IGF1R, GLRA1, HSD11B2, CYP2A6, KLF5, TBK1, AXL, CTSK, TDP1, HSD17B2, AAK1, CYP1B1, GUSB	264	915	20887	1.98874	0.694297	0.030344	0.0269807
GOTERM_CC_DIRECT	GO:0000785~chromatin	27	10.2273	0.00305142	HDAC2, THRA, KDM1A, HDAC1, NR1I2, RORB, NR3C1, HIF1A, NR3C2, RXRB, RXRA, TRIM24, RXRG, KDM4A, PRMT5, CREBBP, KDM4C, STAT1, STAT3, ESR2, NFKB1, NR4A1, AR, KLF5, CSNK2B, TP53, NFE2L2	264	1156	20887	1.8479	0.710839	0.030972	0.0275391
GOTERM_CC_DIRECT	GO:0009897~external side of plasma membrane	14	5.30303	0.00324337	CCR1, PDGFRA, GRIA2, TRPV1, TGFBR2, GLRA1, ANPEP, CTSK, CSNK2B, CA4, KDR, TLR8, TLR4, CTSB	264	429	20887	2.58192	0.732583	0.0321172	0.0285574
GOTERM_CC_DIRECT	GO:0043197~dendritic spine	8	3.0303	0.00454307	GRIA2, GRM5, ADORA1, PTK2B, DRD1, EPHB2, DRD2, GRIN1	264	162	20887	3.90703	0.842557	0.0435927	0.038761
GOTERM_CC_DIRECT	GO:0000228~nuclear chromosome	4	1.51515	0.00461696	TOP2A, BLM, TOP1, HDAC8	264	27	20887	11.7211	0.84723	0.0435927	0.038761
GOTERM_CC_DIRECT	GO:0044294~dendritic growth cone	3	1.13636	0.0053638	HSP90AA1, HSP90AB1, SRC	264	9	20887	26.3725	0.88736	0.0487416	0.0433392
GOTERM_CC_DIRECT	GO:0001673~male germ cell nucleus	5	1.89394	0.0054024	TOP2A, CDK7, CDK2, TRIM24, TOP1	264	56	20887	7.06406	0.889121	0.0487416	0.0433392
GOTERM_CC_DIRECT	GO:0005764~lysosome	11	4.16667	0.00626987	BACE1, AKR1B10, NPC1, SRC, CTSK, RAB9A, CAPN1, GUSB, CTSD, MTOR, CTSB	264	311	20887	2.79837	0.922197	0.0553384	0.0492048
GOTERM_CC_DIRECT	GO:0005741~mitochondrial outer membrane	9	3.40909	0.00751676	MAOB, STING1, MAOA, CNR1, BCL2, CISD1, ULK1, ACACB, MTOR	264	223	20887	3.19308	0.953268	0.064932	0.0577351
GOTERM_CC_DIRECT	GO:0017053~transcription repressor complex	5	1.89394	0.00773897	HDAC1, GMNN, MDM4, TP53, RCOR1	264	62	20887	6.38044	0.957329	0.0654588	0.0582035
GOTERM_CC_DIRECT	GO:0030667~secretory granule membrane	6	2.27273	0.00942933	LGALS3, STING1, ANPEP, C5AR1, CA4, FPR1	264	102	20887	4.65397	0.978645	0.0781287	0.0694691
GOTERM_CC_DIRECT	GO:0042470~melanosome	6	2.27273	0.0102037	HSP90AA1, HSP90AB1, SLC2A1, RAB9A, CTSD, CTSB	264	104	20887	4.56447	0.984454	0.0828539	0.0736706
GOTERM_CC_DIRECT	GO:0005789~endoplasmic reticulum membrane	25	9.4697	0.0134	GRIA2, CHRM3, CYP3A4, PTGS2, CYP19A1, NR3C2, PTGS1, HSD11B2, HSD17B2, CYP1B1, DRD1, PDGFRA, ERAP2, MTOR, GRIN1, ERN1, CYP2A6, STING1, BCL2, CDK1, RAB9A, TLR8, ULK1, CFTR, PTGES	264	1173	20887	1.68622	0.995819	0.106674	0.0948508
GOTERM_CC_DIRECT	GO:0043204~perikaryon	7	2.65152	0.0156291	GLRA1, CNR2, CDK5, FYN, SMN1, TOP1, DRD2	264	159	20887	3.48316	0.998331	0.122027	0.108502
GOTERM_CC_DIRECT	GO:0005876~spindle microtubule	4	1.51515	0.0168134	POLB, CDK1, KIF11, AURKB	264	43	20887	7.35976	0.998976	0.128797	0.114522
GOTERM_CC_DIRECT	GO:0000307~cyclin-dependent protein kinase holoenzyme complex	4	1.51515	0.0178794	CDK7, CDK5, CDK2, CDK1	264	44	20887	7.19249	0.999341	0.134426	0.119527
GOTERM_CC_DIRECT	GO:0098982~GABA-ergic synapse	5	1.89394	0.0184268	GABRA1, CNR1, DRD1, DRD2, GABRG2	264	80	20887	4.94484	0.999474	0.136024	0.120947
GOTERM_CC_DIRECT	GO:0005769~early endosome	10	3.78788	0.0188197	NTRK1, BACE1, RET, AOC3, PTPN1, MAP2K2, KDR, MAPK1, TLR4, CFTR	264	315	20887	2.51166	0.999553	0.136443	0.12132
GOTERM_CC_DIRECT	GO:0016607~nuclear speck	12	4.54545	0.0214757	HDAC5, AR, GRK5, APEX1, LMNA, NAMPT, DYRK1A, BMP2K, PIN1, NR3C1, HIF1A, CLK2	264	432	20887	2.19771	0.999851	0.152967	0.136013
GOTERM_CC_DIRECT	GO:0014704~intercalated disc	4	1.51515	0.022512	SLC2A1, KCNA5, SCN2A, SLC9A1	264	48	20887	6.59312	0.999903	0.157258	0.139828
GOTERM_CC_DIRECT	GO:0005576~extracellular region	38	14.3939	0.0228528	CETP, PRSS1, HSP90AB1, ROCK1, SERPINE1, F13A1, PLAT, TFPI, KLK7, DPP4, LGALS3, THPO, CTSK, ALOX5, PSMB1, KDR, MAPK1, ENPP1, CAPN1, EPHB2, GUSB, CTSD, CTSB, HSP90AA1, MAP2K2, PGAM1, PRKCD, MIF, MMP8, MMP9, MPEG1, NFKB1, TGFBR2, AKR1B10, NPC1, IMPDH2, CSNK2B, MET	264	2101	20887	1.43097	0.999916	0.157258	0.139828
GOTERM_CC_DIRECT	GO:0016363~nuclear matrix	6	2.27273	0.0244852	BLM, ALOX5, LMNA, PRKCD, TP53, PRKCZ	264	130	20887	3.65157	0.999957	0.165683	0.147319
GOTERM_CC_DIRECT	GO:0097648~G protein-coupled receptor complex	2	0.757576	0.0250252	DRD1, DRD2	264	2	20887	79.1174	0.999966	0.166561	0.1481
GOTERM_CC_DIRECT	GO:0010008~endosome membrane	9	3.40909	0.0288658	NTRK1, BACE1, RET, FLT3, FFAR4, TLR8, CTSD, TLR4, CFTR	264	286	20887	2.48971	0.999993	0.189025	0.168074
GOTERM_CC_DIRECT	GO:0034707~chloride channel complex	4	1.51515	0.0305683	GLRA1, GABRA1, GABRG2, CFTR	264	54	20887	5.86055	0.999997	0.196996	0.175161
GOTERM_CC_DIRECT	GO:0031904~endosome lumen	3	1.13636	0.0335839	PTPN1, CTSD, PTPN2	264	23	20887	10.3197	0.999999	0.213048	0.189434
GOTERM_CC_DIRECT	GO:0030496~midbody	7	2.65152	0.0352255	SLC2A1, CDK1, PIN1, KEAP1, PKN1, PIK3CB, AURKB	264	192	20887	2.88449	1	0.215561	0.191668
GOTERM_CC_DIRECT	GO:0043202~lysosomal lumen	5	1.89394	0.0353975	PDGFRB, HSP90AA1, CTSK, GUSB, CTSD	264	98	20887	4.0366	1	0.215561	0.191668
GOTERM_CC_DIRECT	GO:0014069~postsynaptic density	8	3.0303	0.0356438	EGLN1, GRIA2, CDK5, ADAM10, PTK2B, FYN, PRKCZ, GRIN1	264	244	20887	2.59401	1	0.215561	0.191668
GOTERM_CC_DIRECT	GO:0000502~proteasome complex	4	1.51515	0.0366718	PSMB5, PSMB2, PSMB1, PSMB9	264	58	20887	5.45637	1	0.215561	0.191668
GOTERM_CC_DIRECT	GO:0099091~postsynaptic specialization, intracellular component	2	0.757576	0.0373028	LYN, SRC	264	3	20887	52.7449	1	0.215561	0.191668
GOTERM_CC_DIRECT	GO:0097134~cyclin E1-CDK2 complex	2	0.757576	0.0373028	CCNE1, CDK2	264	3	20887	52.7449	1	0.215561	0.191668
GOTERM_CC_DIRECT	GO:0016328~lateral plasma membrane	5	1.89394	0.0376965	CHRM3, ABCC1, SLC40A1, DRD2, SLC9A1	264	100	20887	3.95587	1	0.215561	0.191668
GOTERM_CC_DIRECT	GO:0043679~axon terminus	4	1.51515	0.0416279	OPRD1, CHRM1, DRD2, SLC6A3	264	61	20887	5.18803	1	0.23152	0.205859
GOTERM_CC_DIRECT	GO:0101003~ficolin-1-rich granule membrane	4	1.51515	0.0416279	LGALS3, FPR1, PRCP, FPR2	264	61	20887	5.18803	1	0.23152	0.205859
GOTERM_CC_DIRECT	GO:0032590~dendrite membrane	3	1.13636	0.0450945	OPRD1, GABRA1, GABRG2	264	27	20887	8.79082	1	0.24741	0.219988
GOTERM_CC_DIRECT	GO:0060170~ciliary membrane	4	1.51515	0.0469028	FFAR4, DRD1, DRD2, MCHR1	264	64	20887	4.94484	1	0.2539	0.225759
GOTERM_CC_DIRECT	GO:1904090~peptidase inhibitor complex	2	0.757576	0.0494264	SERPINE1, CTSB	264	4	20887	39.5587	1	0.264041	0.234775
GOTERM_CC_DIRECT	GO:0005770~late endosome	6	2.27273	0.0512931	NTRK1, BACE1, MAP2K2, SRC, RAB9A, MAPK1	264	159	20887	2.98556	1	0.270454	0.240478
GOTERM_CC_DIRECT	GO:0005768~endosome	9	3.40909	0.0604044	SLC6A5, BACE1, STING1, CDK2, KDR, GRB2, FYN, PKN1, PRKCZ	264	333	20887	2.13831	1	0.301497	0.26808
GOTERM_CC_DIRECT	GO:0005721~pericentric heterochromatin	3	1.13636	0.0611847	KDM4A, DNMT1, KDM4C	264	32	20887	7.41726	1	0.301497	0.26808
GOTERM_CC_DIRECT	GO:0099634~postsynaptic specialization membrane	3	1.13636	0.0611847	CHRNA1, GABRA1, GABRG2	264	32	20887	7.41726	1	0.301497	0.26808
GOTERM_CC_DIRECT	GO:0097180~serine protease inhibitor complex	2	0.757576	0.0613979	SERPINE1, PLAT	264	5	20887	31.647	1	0.301497	0.26808
GOTERM_CC_DIRECT	GO:0036021~endolysosome lumen	2	0.757576	0.0613979	CTSK, CTSB	264	5	20887	31.647	1	0.301497	0.26808
GOTERM_CC_DIRECT	GO:0009925~basal plasma membrane	4	1.51515	0.0624776	CHRM3, ABCC1, SLC1A3, MET	264	72	20887	4.39541	1	0.301497	0.26808
GOTERM_CC_DIRECT	GO:0005794~Golgi apparatus	21	7.95455	0.0639802	LYN, PDGFRB, AOC3, PDGFRA, PRMT5, HDAC5, YES1, MAP2K2, ROCK1, NOS3, ADAM10, KCNA5, PTGS1, BACE1, KLF5, NPC1, CA4, KDR, MAPK1, GRB2, NFE2L2	264	1100	20887	1.51042	1	0.301497	0.26808
GOTERM_CC_DIRECT	GO:0070821~tertiary granule membrane	4	1.51515	0.0645737	CHRNB4, ADAM10, FPR2, GPR84	264	73	20887	4.3352	1	0.301497	0.26808
GOTERM_CC_DIRECT	GO:0005657~replication fork	3	1.13636	0.0646064	BLM, DNMT1, TP53	264	33	20887	7.19249	1	0.301497	0.26808
GOTERM_CC_DIRECT	GO:0043209~myelin sheath	3	1.13636	0.0646064	HSP90AA1, CA2, BCL2	264	33	20887	7.19249	1	0.301497	0.26808
GOTERM_CC_DIRECT	GO:0097730~non-motile cilium	3	1.13636	0.0680909	DRD1, DRD2, MCHR1	264	34	20887	6.98095	1	0.312199	0.277596
GOTERM_CC_DIRECT	GO:0000781~chromosome, telomeric region	6	2.27273	0.0684377	BLM, HDAC2, KDM1A, APEX1, CDK2, CDK1	264	173	20887	2.74396	1	0.312199	0.277596
GOTERM_CC_DIRECT	GO:0032421~stereocilium bundle	2	0.757576	0.0732192	TRPA1, IDO1	264	6	20887	26.3725	1	0.32312	0.287306
GOTERM_CC_DIRECT	GO:0097443~sorting endosome	2	0.757576	0.0732192	PTPN1, KDR	264	6	20887	26.3725	1	0.32312	0.287306
GOTERM_CC_DIRECT	GO:0098591~external side of apical plasma membrane	2	0.757576	0.0732192	ABCB1, ABCG2	264	6	20887	26.3725	1	0.32312	0.287306
GOTERM_CC_DIRECT	GO:0005813~centrosome	14	5.30303	0.0831791	GSK3B, YES1, USP2, NR3C1, CDC25B, STK3, PSMB5, CCNE1, APEX1, CDK2, CDK1, MAPK1, TP53, NFE2L2	264	671	20887	1.65074	1	0.363126	0.322878
GOTERM_CC_DIRECT	GO:0032993~protein-DNA complex	3	1.13636	0.0863825	RAD52, TOP1, NFE2L2	264	39	20887	6.08596	1	0.373099	0.331745
GOTERM_CC_DIRECT	GO:0030054~cell junction	6	2.27273	0.0886822	PDGFRA, CDK5, SRC, NAMPT, KDR, PRKCZ	264	187	20887	2.53853	1	0.379	0.336992
GOTERM_CC_DIRECT	GO:0030061~mitochondrial crista	2	0.757576	0.0964187	LYN, PTPN1	264	8	20887	19.7794	1	0.393868	0.350213
GOTERM_CC_DIRECT	GO:0098690~glycinergic synapse	2	0.757576	0.0964187	SLC6A5, GLRA1	264	8	20887	19.7794	1	0.393868	0.350213
GOTERM_CC_DIRECT	GO:0032279~asymmetric synapse	2	0.757576	0.0964187	GRIA2, ADORA1	264	8	20887	19.7794	1	0.393868	0.350213
GOTERM_CC_DIRECT	GO:0005911~cell-cell junction	6	2.27273	0.0979591	ITK, MAP2K2, PRKCD, GRB2, PIK3R1, PRKCZ	264	193	20887	2.45961	1	0.393868	0.350213
GOTERM_CC_DIRECT	GO:0016592~mediator complex	3	1.13636	0.097982	AR, RECQL, NFE2L2	264	42	20887	5.65124	1	0.393868	0.350213
GOTERM_CC_DIRECT	GO:0097060~synaptic membrane	3	1.13636	0.097982	SRC, ADAM10, GRIN1	264	42	20887	5.65124	1	0.393868	0.350213
GOTERM_CC_DIRECT	GO:0030018~Z disc	5	1.89394	0.0989585	FKBP1A, GGPS1, SLC2A1, KCNA5, SMN1	264	139	20887	2.84595	1	0.393894	0.350236
