# Supplementary material for: Unveiling the Therapeutic Mechanisms of Chinese Herbs in Heart Failure: Integrating Network Pharmacology, Molecular Docking, and Simulation Analysis
Source: Pharmaceuticals (Basel). 2025 Oct 31;18(11):1648. doi: 10.3390/ph18111648 (PMC12655320; doi:10.3390/ph18111648)
Supplement: Supplementary file 1 [file pharmaceuticals-18-01648-s001.zip › Supplementary Table S7 Molecular Function.xlsx]

## Sheet: Sheet1
Supplementary Table S7 Results of the Molecular Function from GO enrichment analysis
Category	Term	Count	%	PValue	Genes	List Total	Pop Hits	Pop Total	Fold Enrichment	Bonferroni	Benjamini	FDR
GOTERM_MF_DIRECT	GO:0005524~ATP binding	74	28.0303	6.02441e-22	RET, ACVRL1, ALK, TOP2A, GSK3B, ITK, HSP90AB1, FLT3, PIK3CD, PIK3CB, KIF11, PIK3CG, IGF1R, RPS6KA3, TBK1, RPS6KA1, PIM1, KDR, ENPP1, EPHB2, PDGFRB, PDGFRA, ABCC1, HSP90AA1, MAP2K2, CHUK, PRKCD, DYRK1A, RECQL, PRKCA, TGFBR2, ERN1, BMP2K, ULK1, TNIK, TOP1, MET, CFTR, ABCG2, BLM, ABCB1, ROCK1, SRC, CACNA1B, ACACB, PRKCZ, ACACA, AURKB, STK3, CAMKK2, GRK5, ABL1, PTK2B, MAPK1, FYN, NTRK1, LYN, YES1, NT…	264	1541	19304	3.51134	5.03039e-19	5.03039e-19	4.51229e-19
GOTERM_MF_DIRECT	GO:0004674~protein serine/threonine kinase activity	36	13.6364	3.43276e-19	ACVRL1, GSK3B, ROCK1, PRKCZ, PIK3CG, AURKB, STK3, CAMKK2, RPS6KA3, TBK1, GRK5, RPS6KA1, PIM1, MAPK1, MAP2K2, CHUK, PRKCD, DYRK1A, PRKCA, CLK4, MTOR, CLK2, ERN1, CDK7, TAOK3, CDK5, TAOK1, CSNK2B, CDK2, AAK1, CDK1, BMP2K, ULK1, TNIK, PKN1, TOP1	264	382	19304	6.891	2.86635e-16	1.43318e-16	1.28557e-16
GOTERM_MF_DIRECT	GO:0004713~protein tyrosine kinase activity	22	8.33333	5.26233e-19	LYN, PDGFRB, ALK, NTRK1, RET, YES1, MAP2K2, FLT3, SRC, DYRK1A, PTK6, CLK4, CLK2, CAMKK2, IGF1R, AXL, KDR, ABL1, PTK2B, FYN, EPHB2, MET	264	104	19304	15.4679	4.39404e-16	1.46468e-16	1.31383e-16
GOTERM_MF_DIRECT	GO:0004672~protein kinase activity	29	10.9848	1.19909e-16	GSK3B, ROCK1, SRC, PRKCZ, PIK3CG, STK3, RPS6KA3, TBK1, GRK5, ABL1, TRIM24, PDGFRB, PDGFRA, MAP2K2, CHUK, PRKCD, DYRK1A, PRKCA, MTOR, CDK7, CDK5, TAOK1, CDK2, AAK1, CDK1, BMP2K, TNIK, PKN1, MET	264	277	19304	7.65529	9.27036e-14	2.50311e-14	2.2453e-14
GOTERM_MF_DIRECT	GO:0106310~protein serine kinase activity	32	12.1212	4.93199e-16	GSK3B, ROCK1, PIK3CB, PRKCZ, PIK3CG, AURKB, STK3, CAMKK2, RPS6KA3, TBK1, RPS6KA1, PIM1, MAPK1, MAP2K2, PRKCD, DYRK1A, PRKCA, CLK4, MTOR, CLK2, ERN1, CDK7, TAOK3, CDK5, TAOK1, CDK2, AAK1, CDK1, BMP2K, ULK1, TNIK, PKN1	264	366	19304	6.39311	3.70814e-13	8.23643e-14	7.38813e-14
GOTERM_MF_DIRECT	GO:0042802~identical protein binding	67	25.3788	8.04515e-15	ALK, HSP90AB1, KDM1A, CISD1, SLC40A1, SLC2A1, HTR2C, KEAP1, NR3C1, PIK3CG, IGF1R, GRM5, TBK1, TDO2, NAMPT, KDR, EPHB2, KCNH2, PRMT5, HSP90AA1, GGPS1, USP2, DYRK1A, MIF, MMP9, ERN1, CSNK2B, TLR8, ULK1, MET, FBP1, TLR4, TP53, ABCG2, HDAC5, BLM, MAOB, HPGD, ACACB, ACACA, STK3, SLC9A1, DPP4, GLRA1, RXRA, DPP9, CNR1, LMNA, MAPK1, FYN, SMN1, DRD2, NTRK1, AOC3, TRPA1, STAT1, STAT3, PTK6, TRPV1, MTOR, NF…	264	1737	19304	2.82045	6.67466e-12	1.11962e-12	1.0043e-12
GOTERM_MF_DIRECT	GO:0019899~enzyme binding	29	10.9848	2.40313e-13	HDAC2, HDAC10, KDM1A, HDAC1, SRC, CYP3A4, PTGS2, HIF1A, POLB, RXRA, FYN, LYN, PDGFRB, EGLN1, PTPN1, YES1, KDM4C, STAT1, PRKCD, PRKCA, ESR2, BACE1, ERN1, AR, CYP2A6, MDM4, TP53, RCOR1, CFTR	264	372	19304	5.70031	2.00703e-10	2.86659e-11	2.57134e-11
GOTERM_MF_DIRECT	GO:0004879~nuclear receptor activity	13	4.92424	6.57063e-12	THRA, STAT3, NR1I2, PIK3R1, RORB, NR3C1, ESR2, NR3C2, RXRB, AR, NR4A1, RXRA, RXRG	264	54	19304	17.6033	5.48648e-09	6.85809e-10	6.15175e-10
GOTERM_MF_DIRECT	GO:0016301~kinase activity	20	7.57576	6.15795e-11	LYN, ALK, RET, ACVRL1, GSK3B, DYRK1A, PIK3CD, PRKCA, PIK3CB, PIK3R1, CLK4, MTOR, PIK3CG, RPS6KA3, CDK5, CCNE1, TAOK1, CSNK2B, CDK1, ABL1	264	206	19304	7.09915	5.14189e-08	5.71321e-09	5.12478e-09
GOTERM_MF_DIRECT	GO:0005515~protein binding	221	83.7121	1.01643e-10	HDAC10, SERPINE1, KEAP1, RXFP1, GLS, RPS6KA3, LGALS3, TBK1, TDO2, RPS6KA1, NAMPT, TRIM24, KDR, CYP1B1, EPHB2, PRKCD, RECQL, PRKCA, MIF, GABRG2, AR, CSNK2B, ULK1, TP53, CFTR, PTGES, ABCB1, MAOB, MAOA, FPR1, PIK3R1, FPR2, HIF1A, PRKCZ, CCR1, LYN, CREBBP, YES1, PTK6, AKR1B10, TDP1, PDE3A, GRB2, SCN2A, RCOR1, ACVRL1, RET, TOP2A, ITK, AKR1B1, KIF11, SLC6A3, PHF8, MC4R, CTSK, CTSD, CTSB, PRMT5, PGAM1, …	264	12754	19304	1.26704	8.48716e-08	8.48716e-09	7.61303e-09
GOTERM_MF_DIRECT	GO:0004714~transmembrane receptor protein tyrosine kinase activity	10	3.78788	2.0919e-09	NTRK1, RET, ALK, PDGFRA, FLT3, SRC, AXL, NTRK3, KDR, IGF1R	264	39	19304	18.749	1.74673e-06	1.58794e-07	1.42439e-07
GOTERM_MF_DIRECT	GO:0002039~p53 binding	12	4.54545	3.02972e-09	PRMT5, GSK3B, BLM, CREBBP, KDM1A, CDK5, HDAC1, NTRK3, TRIM24, MDM4, HIF1A, TP53	264	71	19304	12.3585	2.52981e-06	2.10818e-07	1.89105e-07
GOTERM_MF_DIRECT	GO:0033558~protein lysine deacetylase activity	7	2.65152	5.21213e-09	HDAC5, HDAC2, HDAC10, HDAC1, HDAC8, HDAC9, HDAC7	264	12	19304	42.654	4.35212e-06	3.34779e-07	3.00299e-07
GOTERM_MF_DIRECT	GO:0008270~zinc ion binding	37	14.0152	6.02229e-09	BLM, DNMT1, THRA, HDAC10, GLO1, NR1I2, RORB, NR3C1, NR3C2, PHF8, RXRB, GLRA1, CA1, RXRA, CA3, CA2, ANPEP, CA4, TRIM24, ENPP2, CA7, ENPP1, RXRG, CA12, PTPN1, KDM4A, CREBBP, KDM4C, ERAP2, PRKCA, MMP8, MMP9, ESR2, NR4A1, AR, MDM4, TP53	264	896	19304	3.01951	5.0286e-06	3.59186e-07	3.22192e-07
GOTERM_MF_DIRECT	GO:0004715~non-membrane spanning protein tyrosine kinase activity	10	3.78788	1.00071e-08	LYN, ITK, YES1, SRC, PRKCD, DYRK1A, ABL1, PTK2B, FYN, PTK6	264	46	19304	15.8959	8.35592e-06	5.57063e-07	4.99689e-07
GOTERM_MF_DIRECT	GO:0061629~RNA polymerase II-specific DNA-binding transcription factor binding	16	6.06061	3.56286e-08	GSK3B, HDAC5, CREBBP, HDAC2, KDM1A, HDAC1, STAT3, KEAP1, HDAC9, HIF1A, AR, STING1, CSNK2B, TP53, FBP1, NFE2L2	264	184	19304	6.35837	2.97495e-05	1.85937e-06	1.66787e-06
GOTERM_MF_DIRECT	GO:0048156~tau protein binding	9	3.40909	1.02452e-07	GSK3B, HSP90AA1, HSP90AB1, CDK5, ROCK1, TAOK1, DYRK1A, PIN1, FYN	264	43	19304	15.3044	8.55437e-05	5.0322e-06	4.51391e-06
GOTERM_MF_DIRECT	GO:0004407~histone deacetylase activity	7	2.65152	1.41249e-07	HDAC5, HDAC2, HDAC10, HDAC1, HDAC8, HDAC9, HDAC7	264	19	19304	26.9394	0.000117936	6.55239e-06	5.87753e-06
GOTERM_MF_DIRECT	GO:0005102~signaling receptor binding	21	7.95455	1.82424e-07	LYN, PDGFRB, YES1, SRC, STAT3, SERPINE1, ADAM10, PLAT, PTK6, KCNA5, MCHR1, SLC6A3, DPP4, AR, THPO, CSNK2B, TRIM24, FYN, EPHB2, GUSB, TLR4	264	369	19304	4.16137	0.000152312	8.01704e-06	7.19133e-06
GOTERM_MF_DIRECT	GO:0043560~insulin receptor substrate binding	6	2.27273	5.31928e-07	PRKCD, GRB2, PIK3CB, PIK3R1, PRKCZ, IGF1R	264	13	19304	33.7483	0.000444061	2.2208e-05	1.99207e-05
GOTERM_MF_DIRECT	GO:0001784~phosphotyrosine residue binding	9	3.40909	6.45879e-07	LYN, ITK, YES1, ABL1, MAPK1, PTPN11, GRB2, FYN, PIK3R1	264	54	19304	12.1869	0.000539164	2.56814e-05	2.30364e-05
GOTERM_MF_DIRECT	GO:0019901~protein kinase binding	23	8.71212	1.6329e-06	PDGFRB, ACVRL1, PTPN1, GSK3B, HSP90AB1, PGAM1, PRKCD, STAT3, ADAM10, PTPN11, KCNA5, KIF11, CDC25C, NR3C1, HIF1A, PRKCZ, CDC25B, HDAC7, RPS6KA3, STING1, CCNE1, GRB2, PTPN2	264	502	19304	3.35018	0.00136254	6.1976e-05	5.55929e-05
GOTERM_MF_DIRECT	GO:0046875~ephrin receptor binding	7	2.65152	2.20562e-06	LYN, PTPN1, SRC, ABL1, GRB2, FYN, PIK3CG	264	29	19304	17.6499	0.00184	8.00738e-05	7.18267e-05
GOTERM_MF_DIRECT	GO:0004089~carbonate dehydratase activity	6	2.27273	2.44577e-06	CA12, CA1, CA3, CA2, CA4, CA7	264	17	19304	25.8075	0.00204013	8.50923e-05	7.63283e-05
GOTERM_MF_DIRECT	GO:0004712~protein serine/threonine/tyrosine kinase activity	7	2.65152	4.06588e-06	GSK3B, MAP2K2, RPS6KA1, DYRK1A, CLK4, AURKB, CLK2	264	32	19304	15.9953	0.00338926	0.000135801	0.000121814
GOTERM_MF_DIRECT	GO:0097110~scaffold protein binding	9	3.40909	4.85615e-06	LYN, KCNH2, HSP90AA1, MAP2K2, CHUK, SRC, NOS3, FYN, KCNA5	264	70	19304	9.4013	0.00404668	0.000155957	0.000139894
GOTERM_MF_DIRECT	GO:0005080~protein kinase C binding	8	3.0303	6.37713e-06	TOP2A, HDAC5, GRK5, SRC, ABL1, PKN1, HDAC9, HDAC7	264	52	19304	11.2494	0.00531077	0.000197219	0.000176906
GOTERM_MF_DIRECT	GO:0005158~insulin receptor binding	6	2.27273	9.84354e-06	PTPN1, SRC, ENPP1, PTPN11, PIK3R1, IGF1R	264	22	19304	19.9421	0.00818571	0.000283673	0.000254457
GOTERM_MF_DIRECT	GO:0051219~phosphoprotein binding	7	2.65152	9.85213e-06	LYN, TBK1, SRC, PIN1, PLAT, TRPV1, MTOR	264	37	19304	13.8337	0.00819282	0.000283673	0.000254457
GOTERM_MF_DIRECT	GO:0050321~tau-protein kinase activity	6	2.27273	1.24384e-05	GSK3B, CDK5, ROCK1, TAOK1, DYRK1A, FYN	264	23	19304	19.0751	0.0103324	0.000346203	0.000310546
GOTERM_MF_DIRECT	GO:0042826~histone deacetylase binding	11	4.16667	1.34919e-05	HDAC5, HSP90AA1, HDAC2, HSP90AB1, HDAC10, HDAC1, GMNN, PKN1, HIF1A, TP53, HDAC9	264	132	19304	6.09343	0.0112026	0.000363412	0.000325983
GOTERM_MF_DIRECT	GO:0034056~estrogen response element binding	5	1.89394	1.52959e-05	AR, TRIM24, NR3C1, ESR2, NR3C2	264	12	19304	30.4672	0.0126909	0.000399127	0.000358019
GOTERM_MF_DIRECT	GO:0004177~aminopeptidase activity	6	2.27273	4.10605e-05	DPP4, ERAP2, DPP8, DPP9, ANPEP, METAP2	264	29	19304	15.1285	0.0337051	0.00103896	0.000931949
GOTERM_MF_DIRECT	GO:0020037~heme binding	11	4.16667	5.39427e-05	CYP2A6, TDO2, NOS2, SRC, NOS3, CYP1B1, CYP3A4, PTGS2, CYP19A1, IDO1, PTGS1	264	155	19304	5.18925	0.044044	0.00132477	0.00118833
GOTERM_MF_DIRECT	GO:0005496~steroid binding	6	2.27273	5.74555e-05	HSD11B2, AR, CYP3A4, NR3C1, ESR2, NR3C2	264	31	19304	14.1525	0.046844	0.00137072	0.00122955
GOTERM_MF_DIRECT	GO:0016907~G protein-coupled acetylcholine receptor activity	4	1.51515	8.40365e-05	CHRM3, CHRM1, HRH3, CHRM5	264	7	19304	41.7835	0.0677679	0.00194918	0.00174843
GOTERM_MF_DIRECT	GO:0031625~ubiquitin protein ligase binding	15	5.68182	9.97527e-05	LYN, KCNH2, KDM4A, GSK3B, HSP90AA1, ABCB1, HSP90AB1, USP2, HIF1A, MC4R, STING1, BCL2, PTK2B, TP53, NFE2L2	264	311	19304	3.52675	0.0799228	0.00225118	0.00201932
GOTERM_MF_DIRECT	GO:0016702~oxidoreductase activity, acting on single donors with incorporation of molecular oxygen, incorporation of two atoms of oxygen	4	1.51515	0.000133103	ALOX5, PTGS2, IDO1, PTGS1	264	8	19304	36.5606	0.105194	0.00292477	0.00262354
GOTERM_MF_DIRECT	GO:0004993~G protein-coupled serotonin receptor activity	5	1.89394	0.000203026	CHRM3, CHRM1, HRH3, CHRM5, HTR2C	264	22	19304	16.6185	0.15595	0.00434684	0.00389914
GOTERM_MF_DIRECT	GO:0003707~nuclear steroid receptor activity	5	1.89394	0.00024315	RXRB, RXRA, RXRG, ESR2, NR3C2	264	23	19304	15.8959	0.183767	0.00507575	0.00455298
GOTERM_MF_DIRECT	GO:0008353~RNA polymerase II CTD heptapeptide repeat kinase activity	4	1.51515	0.000279508	CDK7, DYRK1A, CDK1, MAPK1	264	10	19304	29.2485	0.20818	0.00555688	0.00498455
GOTERM_MF_DIRECT	GO:0008239~dipeptidyl-peptidase activity	4	1.51515	0.000279508	DPP4, DPP8, DPP9, PRCP	264	10	19304	29.2485	0.20818	0.00555688	0.00498455
GOTERM_MF_DIRECT	GO:0008233~peptidase activity	8	3.0303	0.000387605	BACE1, PSMB5, CAPN1, MMP8, CTSD, MMP9, KLK7, CTSB	264	98	19304	5.96908	0.276542	0.0073766	0.00661686
GOTERM_MF_DIRECT	GO:0051879~Hsp90 protein binding	6	2.27273	0.000392458	ERN1, CDK5, KDR, NR3C1, HDAC8, HIF1A	264	46	19304	9.53755	0.279469	0.0073766	0.00661686
GOTERM_MF_DIRECT	GO:0005230~extracellular ligand-gated monoatomic ion channel activity	5	1.89394	0.000397542	CHRNA1, GABRA1, CHRNB4, TRPV1, GABRG2	264	26	19304	14.0618	0.282522	0.0073766	0.00661686
GOTERM_MF_DIRECT	GO:0004949~cannabinoid receptor activity	3	1.13636	0.00054976	CNR2, CNR1, GPR55	264	3	19304	73.1212	0.368196	0.00984523	0.00883123
GOTERM_MF_DIRECT	GO:0004175~endopeptidase activity	7	2.65152	0.000554163	BACE1, PSMB5, ERAP2, ADAM10, MMP8, MMP9, PSMB9	264	75	19304	6.82465	0.370515	0.00984523	0.00883123
GOTERM_MF_DIRECT	GO:0140297~DNA-binding transcription factor binding	10	3.78788	0.000602011	HDAC5, CREBBP, KDM1A, HDAC1, STAT3, GMNN, BCL2, HDAC8, HDAC9, HDAC7	264	172	19304	4.25123	0.395184	0.0104725	0.00939387
GOTERM_MF_DIRECT	GO:0005506~iron ion binding	9	3.40909	0.000678077	CYP2A6, ALOX5, ALOX15, CYP1B1, ALOX12, CYP3A4, CYP19A1, XDH, PHF8	264	140	19304	4.70065	0.432427	0.011555	0.0103649
GOTERM_MF_DIRECT	GO:0051721~protein phosphatase 2A binding	5	1.89394	0.000698244	PTPN1, STAT1, BCL2, TP53, SLC6A3	264	30	19304	12.1869	0.441911	0.0116607	0.0104597
GOTERM_MF_DIRECT	GO:0005161~platelet-derived growth factor receptor binding	4	1.51515	0.000814275	ERN1, LYN, PDGFRB, PDGFRA	264	14	19304	20.8918	0.493483	0.0133318	0.0119587
GOTERM_MF_DIRECT	GO:0003682~chromatin binding	18	6.81818	0.000875167	TOP2A, HDAC5, CREBBP, DNMT1, HDAC2, KDM1A, GMNN, NFKB1, HDAC7, PHF8, AR, CSNK2B, TRIM24, CDK1, TOP1, PKN1, TP53, RCOR1	264	523	19304	2.5166	0.518613	0.0140532	0.0126058
GOTERM_MF_DIRECT	GO:0042277~peptide binding	6	2.27273	0.000901686	RXRA, HSP90AB1, ERAP2, ANPEP, FFAR4, QRFPR	264	55	19304	7.97686	0.529165	0.0142058	0.0127427
GOTERM_MF_DIRECT	GO:0032454~histone H3K9 demethylase activity	4	1.51515	0.00100763	KDM4A, KDM4C, KDM1A, PHF8	264	15	19304	19.499	0.569065	0.015581	0.0139763
GOTERM_MF_DIRECT	GO:0052595~aliphatic amine oxidase activity	3	1.13636	0.00108962	AOC3, MAOB, MAOA	264	4	19304	54.8409	0.597608	0.0156868	0.0140711
GOTERM_MF_DIRECT	GO:0160009~histone decrotonylase activity	3	1.13636	0.00108962	HDAC2, HDAC1, HDAC8	264	4	19304	54.8409	0.597608	0.0156868	0.0140711
GOTERM_MF_DIRECT	GO:0160008~protein decrotonylase activity	3	1.13636	0.00108962	HDAC2, HDAC1, HDAC8	264	4	19304	54.8409	0.597608	0.0156868	0.0140711
GOTERM_MF_DIRECT	GO:0004052~arachidonate 12(S)-lipoxygenase activity	3	1.13636	0.00108962	ALOX5, ALOX15, ALOX12	264	4	19304	54.8409	0.597608	0.0156868	0.0140711
GOTERM_MF_DIRECT	GO:0046872~metal ion binding	58	21.9697	0.00115357	ACVRL1, ITK, PRSS1, THRA, CISD1, SLC40A1, F13A1, RXFP1, SLC6A3, PHF8, POLB, TDO2, KDR, ENPP1, PDGFRB, MAP2K2, GGPS1, USP2, PRKCD, RECQL, ADAM10, PRKCA, TGFBR2, CSNK2B, FBP1, TP53, IDO1, HDAC5, HDAC2, ROCK1, HDAC1, GLO1, SLC1A3, HDAC8, PTGS2, HDAC9, ACACB, PRKCZ, ACACA, HDAC7, PTGS1, PDE11A, FYN, NTRK1, CREBBP, KDM4C, NOS2, NOS3, NTRK3, TRPV1, SLC6A5, KLF5, IMPDH2, APEX1, PDE3A, MDM4, PDE7A, METAP2	264	2812	19304	1.50819	0.618554	0.0163259	0.0146444
GOTERM_MF_DIRECT	GO:0001540~amyloid-beta binding	7	2.65152	0.00121362	BACE1, GRIA2, CACNA1B, FPR2, EPHB2, TLR4, GRIN1	264	87	19304	5.88332	0.637231	0.0168896	0.01515
GOTERM_MF_DIRECT	GO:0019903~protein phosphatase binding	7	2.65152	0.00136544	LGALS3, HSP90AA1, TBK1, STAT3, GRB2, PIK3R1, MET	264	89	19304	5.75111	0.680475	0.0186908	0.0167658
GOTERM_MF_DIRECT	GO:0004697~diacylglycerol-dependent serine/threonine kinase activity	4	1.51515	0.00147588	PRKCD, PRKCA, PKN1, PRKCZ	264	17	19304	17.205	0.708662	0.0198768	0.0178296
GOTERM_MF_DIRECT	GO:0097718~disordered domain specific binding	5	1.89394	0.00172701	HSP90AA1, HSP90AB1, KEAP1, FYN, TP53	264	38	19304	9.62121	0.763852	0.0224291	0.020119
GOTERM_MF_DIRECT	GO:0001609~G protein-coupled adenosine receptor activity	3	1.13636	0.0017997	P2RY12, ADORA2B, ADORA1	264	5	19304	43.8727	0.777783	0.0224291	0.020119
GOTERM_MF_DIRECT	GO:0038085~vascular endothelial growth factor binding	3	1.13636	0.0017997	PDGFRB, PDGFRA, KDR	264	5	19304	43.8727	0.777783	0.0224291	0.020119
GOTERM_MF_DIRECT	GO:0043426~MRF binding	3	1.13636	0.0017997	CREBBP, KLF5, KDM1A	264	5	19304	43.8727	0.777783	0.0224291	0.020119
GOTERM_MF_DIRECT	GO:0004528~phosphodiesterase I activity	3	1.13636	0.0017997	APEX1, ENPP2, ENPP1	264	5	19304	43.8727	0.777783	0.0224291	0.020119
GOTERM_MF_DIRECT	GO:1990841~promoter-specific chromatin binding	6	2.27273	0.00234148	DNMT1, HDAC2, KDM1A, STAT1, HDAC1, TP53	264	68	19304	6.45187	0.858779	0.0283353	0.0254169
GOTERM_MF_DIRECT	GO:0050660~flavin adenine dinucleotide binding	6	2.27273	0.00234148	MAOB, KDM1A, NOS2, MAOA, NOS3, XDH	264	68	19304	6.45187	0.858779	0.0283353	0.0254169
GOTERM_MF_DIRECT	GO:1904315~transmitter-gated monoatomic ion channel activity involved in regulation of postsynaptic membrane potential	5	1.89394	0.00250976	CHRNA1, GLRA1, GABRA1, GRIA2, GABRG2	264	42	19304	8.70491	0.877334	0.0299379	0.0268545
GOTERM_MF_DIRECT	GO:0032795~heterotrimeric G-protein binding	3	1.13636	0.00267529	ADORA1, DRD1, DRD2	264	6	19304	36.5606	0.893207	0.0301874	0.0270783
GOTERM_MF_DIRECT	GO:0044323~retinoic acid-responsive element binding	3	1.13636	0.00267529	RXRB, RXRA, RXRG	264	6	19304	36.5606	0.893207	0.0301874	0.0270783
GOTERM_MF_DIRECT	GO:0008131~primary amine oxidase activity	3	1.13636	0.00267529	AOC3, MAOB, MAOA	264	6	19304	36.5606	0.893207	0.0301874	0.0270783
GOTERM_MF_DIRECT	GO:0141038~phosphatidylinositol 3-kinase activator activity	3	1.13636	0.00267529	LYN, FLT3, PIK3R1	264	6	19304	36.5606	0.893207	0.0301874	0.0270783
GOTERM_MF_DIRECT	GO:0032452~histone demethylase activity	4	1.51515	0.0027729	KDM4A, KDM4C, KDM1A, PHF8	264	21	19304	13.9278	0.901587	0.0308716	0.027692
GOTERM_MF_DIRECT	GO:0016922~nuclear receptor binding	5	1.89394	0.00297996	RXRA, STAT1, NR1I2, TRIM24, HIF1A	264	44	19304	8.30923	0.917254	0.0327403	0.0293683
GOTERM_MF_DIRECT	GO:0004115~3',5'-cyclic-AMP phosphodiesterase activity	4	1.51515	0.00317866	PDE11A, PDE3A, ENPP1, PDE7A	264	22	19304	13.2948	0.929941	0.0344699	0.0309197
GOTERM_MF_DIRECT	GO:0042803~protein homodimerization activity	21	7.95455	0.00338515	KCNH2, TOP2A, NTRK1, PDGFRA, BLM, HSP90AA1, HSP90AB1, NOS2, CHUK, STAT1, STAT3, CISD1, ADAM10, PTGS2, ERN1, DPP4, STING1, BCL2, ENPP1, XDH, ABCG2	264	750	19304	2.04739	0.941069	0.0362384	0.0325061
GOTERM_MF_DIRECT	GO:0005154~epidermal growth factor receptor binding	5	1.89394	0.00350701	LYN, ITK, ABL1, GRB2, FYN	264	46	19304	7.94796	0.94679	0.0370678	0.03325
GOTERM_MF_DIRECT	GO:0046934~1-phosphatidylinositol-4,5-bisphosphate 3-kinase activity	3	1.13636	0.00371179	PIK3CD, PIK3CB, PIK3CG	264	7	19304	31.3377	0.955181	0.0377969	0.0339041
GOTERM_MF_DIRECT	GO:0035240~dopamine binding	3	1.13636	0.00371179	DRD1, DRD2, SLC6A3	264	7	19304	31.3377	0.955181	0.0377969	0.0339041
GOTERM_MF_DIRECT	GO:0035005~1-phosphatidylinositol-4-phosphate 3-kinase activity	3	1.13636	0.00371179	PIK3CD, PIK3CB, PIK3CG	264	7	19304	31.3377	0.955181	0.0377969	0.0339041
GOTERM_MF_DIRECT	GO:0042910~xenobiotic transmembrane transporter activity	4	1.51515	0.00460676	ABCC1, ABCB1, SLC2A1, ABCG2	264	25	19304	11.6994	0.978838	0.0463452	0.0415719
GOTERM_MF_DIRECT	GO:0005021~vascular endothelial growth factor receptor activity	3	1.13636	0.00490469	PDGFRA, FLT3, KDR	264	8	19304	27.4205	0.983518	0.0481814	0.043219
GOTERM_MF_DIRECT	GO:0047035~testosterone dehydrogenase (NAD+) activity	3	1.13636	0.00490469	HSD17B2, AKR1C3, HSD17B10	264	8	19304	27.4205	0.983518	0.0481814	0.043219
GOTERM_MF_DIRECT	GO:0004683~calmodulin-dependent protein kinase activity	4	1.51515	0.00515579	RPS6KA3, RPS6KA1, PTK2B, CAMKK2	264	26	19304	11.2494	0.98665	0.0494838	0.0443872
GOTERM_MF_DIRECT	GO:0004435~phosphatidylinositol phospholipase C activity	4	1.51515	0.00515579	CCR1, CHRM3, CHRM1, CHRM5	264	26	19304	11.2494	0.98665	0.0494838	0.0443872
GOTERM_MF_DIRECT	GO:0002020~protease binding	7	2.65152	0.00559072	DPP4, GSK3B, SERPINE1, BCL2, MIF, TP53, SLC6A3	264	118	19304	4.3377	0.990734	0.0530483	0.0475847
GOTERM_MF_DIRECT	GO:0001758~retinal dehydrogenase activity	3	1.13636	0.00624956	AKR1B10, AKR1C3, AKR1B1	264	9	19304	24.3737	0.994672	0.0586335	0.0525946
GOTERM_MF_DIRECT	GO:0005178~integrin binding	8	3.0303	0.00687702	LYN, SRC, KDR, ADAM10, PRKCA, S1PR3, S1PR2, PTPN2	264	162	19304	3.61092	0.996856	0.0638034	0.0572321
GOTERM_MF_DIRECT	GO:0004693~cyclin-dependent protein serine/threonine kinase activity	4	1.51515	0.00703187	CDK7, CDK5, CDK2, CDK1	264	29	19304	10.0857	0.99724	0.0645232	0.0578777
GOTERM_MF_DIRECT	GO:0016712~oxidoreductase activity, acting on paired donors, with incorporation or reduction of molecular oxygen, reduced flavin or flavoprotein as one donor, and incorporation of one atom of oxygen	4	1.51515	0.0077356	CYP2A6, CYP1B1, CYP3A4, CYP19A1	264	30	19304	9.74949	0.998473	0.0695122	0.0623529
GOTERM_MF_DIRECT	GO:0016303~1-phosphatidylinositol-3-kinase activity	3	1.13636	0.00774208	PIK3CD, PIK3CB, PIK3CG	264	10	19304	21.9364	0.998481	0.0695122	0.0623529
GOTERM_MF_DIRECT	GO:0016853~isomerase activity	4	1.51515	0.00926384	BLM, RECQL, PIN1, CFTR	264	32	19304	9.14015	0.999578	0.0822905	0.073815
GOTERM_MF_DIRECT	GO:0005231~excitatory extracellular ligand-gated monoatomic ion channel activity	3	1.13636	0.00937799	CHRNA1, GLRA1, TRPV1	264	11	19304	19.9421	0.999617	0.0824276	0.0739381
GOTERM_MF_DIRECT	GO:0005516~calmodulin binding	9	3.40909	0.00947831	RPS6KA3, NOS2, NOS3, RPS6KA1, TRPV1, SCN2A, SLC9A1, CAMKK2, GRIN1	264	215	19304	3.06089	0.999648	0.0824415	0.0739505
GOTERM_MF_DIRECT	GO:0016705~oxidoreductase activity, acting on paired donors, with incorporation or reduction of molecular oxygen	4	1.51515	0.0128152	CYP2A6, CYP1B1, CYP3A4, CYP19A1	264	36	19304	8.12458	0.999979	0.110182	0.0988339
GOTERM_MF_DIRECT	GO:0052650~all-trans-retinol dehydrogenase (NADP+) activity	3	1.13636	0.0130635	AKR1B10, AKR1C3, AKR1B1	264	13	19304	16.8741	0.999983	0.110182	0.0988339
GOTERM_MF_DIRECT	GO:0004726~non-membrane spanning protein tyrosine phosphatase activity	3	1.13636	0.0130635	PTPN1, PTPN11, PTPN2	264	13	19304	16.8741	0.999983	0.110182	0.0988339
GOTERM_MF_DIRECT	GO:0044877~protein-containing complex binding	11	4.16667	0.014594	PDGFRA, CHUK, FLT3, PTK2B, ULK1, EPHB2, PRKCZ, SLC6A3, MTOR, GRIN1, IGF1R	264	327	19304	2.45973	0.999995	0.120121	0.107749
GOTERM_MF_DIRECT	GO:0042626~ATPase-coupled transmembrane transporter activity	4	1.51515	0.0148437	ABCC1, ABCB1, CFTR, ABCG2	264	38	19304	7.69697	0.999996	0.120121	0.107749
GOTERM_MF_DIRECT	GO:0008559~ABC-type xenobiotic transporter activity	3	1.13636	0.015105	ABCC1, ABCB1, ABCG2	264	14	19304	15.6688	0.999997	0.120121	0.107749
GOTERM_MF_DIRECT	GO:0051864~histone H3K36 demethylase activity	3	1.13636	0.015105	KDM4A, KDM4C, PHF8	264	14	19304	15.6688	0.999997	0.120121	0.107749
GOTERM_MF_DIRECT	GO:0004032~aldose reductase (NADPH) activity	3	1.13636	0.015105	AKR1B10, AKR1C3, AKR1B1	264	14	19304	15.6688	0.999997	0.120121	0.107749
GOTERM_MF_DIRECT	GO:0015562~efflux transmembrane transporter activity	3	1.13636	0.015105	ABCC1, ABCB1, ABCG2	264	14	19304	15.6688	0.999997	0.120121	0.107749
GOTERM_MF_DIRECT	GO:0016740~transferase activity	6	2.27273	0.017387	TAOK3, TAOK1, PRKCD, KDR, PRKCA, PRKCZ	264	110	19304	3.98843	1	0.136964	0.122857
GOTERM_MF_DIRECT	GO:0000976~transcription cis-regulatory region binding	9	3.40909	0.019022	KCNH2, HDAC5, AR, RXRA, THRA, STAT3, TP53, NFKB1, NFE2L2	264	244	19304	2.69709	1	0.148443	0.133154
GOTERM_MF_DIRECT	GO:0043548~phosphatidylinositol 3-kinase binding	3	1.13636	0.0195662	AXL, PIK3R1, IGF1R	264	16	19304	13.7102	1	0.149888	0.13445
GOTERM_MF_DIRECT	GO:0001046~core promoter sequence-specific DNA binding	3	1.13636	0.0195662	HDAC1, NR3C1, TP53	264	16	19304	13.7102	1	0.149888	0.13445
GOTERM_MF_DIRECT	GO:0004930~G protein-coupled receptor activity	18	6.81818	0.020758	GPR35, GPR55, C5AR1, FPR1, FPR2, RXFP1, MCHR1, AR, GRM5, ADORA2B, CNR1, FFAR4, S1PR3, S1PR2, DRD1, QRFPR, DRD2, NTSR2	264	722	19304	1.82297	1	0.157572	0.141343
GOTERM_MF_DIRECT	GO:0140693~molecular condensate scaffold activity	4	1.51515	0.02196	LGALS3, AR, RXRG, NFE2L2	264	44	19304	6.64738	1	0.163855	0.146979
GOTERM_MF_DIRECT	GO:0035259~nuclear glucocorticoid receptor binding	3	1.13636	0.0219782	RXRB, NR4A1, FLT3	264	17	19304	12.9037	1	0.163855	0.146979
GOTERM_MF_DIRECT	GO:0003714~transcription corepressor activity	8	3.0303	0.0225698	PRMT5, CREBBP, HDAC1, APEX1, GMNN, HDAC9, RCOR1, HDAC7	264	205	19304	2.85351	1	0.166777	0.1496
GOTERM_MF_DIRECT	GO:0001618~virus receptor activity	5	1.89394	0.0237754	DPP4, NPC1, AXL, ANPEP, CDK1	264	80	19304	4.57008	1	0.174145	0.156209
GOTERM_MF_DIRECT	GO:0004666~prostaglandin-endoperoxide synthase activity	2	0.757576	0.0270633	PTGS2, PTGS1	264	2	19304	73.1212	1	0.189898	0.17034
GOTERM_MF_DIRECT	GO:0036130~prostaglandin H2 endoperoxidase reductase activity	2	0.757576	0.0270633	AKR1C3, AKR1B1	264	2	19304	73.1212	1	0.189898	0.17034
GOTERM_MF_DIRECT	GO:0097472~cyclin-dependent protein kinase activity	2	0.757576	0.0270633	CDK2, CDK1	264	2	19304	73.1212	1	0.189898	0.17034
GOTERM_MF_DIRECT	GO:0045550~geranylgeranyl reductase activity	2	0.757576	0.0270633	AKR1B10, AKR1C3	264	2	19304	73.1212	1	0.189898	0.17034
GOTERM_MF_DIRECT	GO:0018820~cyanamide hydratase activity	2	0.757576	0.0270633	CA1, CA2	264	2	19304	73.1212	1	0.189898	0.17034
GOTERM_MF_DIRECT	GO:0001223~transcription coactivator binding	4	1.51515	0.0275694	AR, CREBBP, STAT1, HIF1A	264	48	19304	6.09343	1	0.191837	0.172079
GOTERM_MF_DIRECT	GO:0019904~protein domain specific binding	8	3.0303	0.0295286	THRA, CSNK2B, CDK2, GRB2, TOP1, GUSB, HIF1A, NFE2L2	264	217	19304	2.69571	1	0.203772	0.182784
GOTERM_MF_DIRECT	GO:0004303~estradiol 17-beta-dehydrogenase [NAD(P)+] activity	3	1.13636	0.0298965	HSD17B2, AKR1C3, HSD17B10	264	20	19304	10.9682	1	0.204619	0.183545
GOTERM_MF_DIRECT	GO:0038023~signaling receptor activity	8	3.0303	0.0349044	RET, CHRM3, NPC1, ANPEP, TLR8, FPR2, TLR4, GRIN1	264	225	19304	2.59987	1	0.23551	0.211254
GOTERM_MF_DIRECT	GO:0046982~protein heterodimerization activity	11	4.16667	0.0349739	TOP2A, AOC3, PRMT5, NR4A1, CHUK, BCL2, ADORA1, PIK3R1, HIF1A, TP53, TLR4	264	378	19304	2.12787	1	0.23551	0.211254
GOTERM_MF_DIRECT	GO:0047555~3',5'-cyclic-GMP phosphodiesterase activity	3	1.13636	0.0357089	PDE11A, PDE3A, PDE7A	264	22	19304	9.97107	1	0.238535	0.213968
GOTERM_MF_DIRECT	GO:0043274~phospholipase binding	3	1.13636	0.0387651	SRC, FYN, PRKCZ	264	23	19304	9.53755	1	0.251248	0.225371
GOTERM_MF_DIRECT	GO:0003989~acetyl-CoA carboxylase activity	2	0.757576	0.0403201	ACACB, ACACA	264	3	19304	48.7475	1	0.251248	0.225371
GOTERM_MF_DIRECT	GO:0004833~tryptophan 2,3-dioxygenase activity	2	0.757576	0.0403201	TDO2, IDO1	264	3	19304	48.7475	1	0.251248	0.225371
GOTERM_MF_DIRECT	GO:1990814~DNA/DNA annealing activity	2	0.757576	0.0403201	BLM, RECQL	264	3	19304	48.7475	1	0.251248	0.225371
GOTERM_MF_DIRECT	GO:0097621~monoamine oxidase activity	2	0.757576	0.0403201	MAOB, MAOA	264	3	19304	48.7475	1	0.251248	0.225371
GOTERM_MF_DIRECT	GO:0004517~nitric-oxide synthase activity	2	0.757576	0.0403201	NOS2, NOS3	264	3	19304	48.7475	1	0.251248	0.225371
GOTERM_MF_DIRECT	GO:0046943~carboxylic acid transmembrane transporter activity	2	0.757576	0.0403201	ABCC1, ABCB1	264	3	19304	48.7475	1	0.251248	0.225371
GOTERM_MF_DIRECT	GO:0050473~arachidonate 15-lipoxygenase activity	2	0.757576	0.0403201	ALOX15, ALOX12	264	3	19304	48.7475	1	0.251248	0.225371
GOTERM_MF_DIRECT	GO:0016165~linoleate 13S-lipoxygenase activity	2	0.757576	0.0403201	ALOX15, ALOX12	264	3	19304	48.7475	1	0.251248	0.225371
GOTERM_MF_DIRECT	GO:0043539~protein serine/threonine kinase activator activity	4	1.51515	0.0426966	MAP2K2, TAOK1, PIM1, STK3	264	57	19304	5.13131	1	0.264086	0.236887
GOTERM_MF_DIRECT	GO:0051019~mitogen-activated protein kinase binding	3	1.13636	0.0451613	RPS6KA3, RPS6KA1, ABL1	264	25	19304	8.77455	1	0.275253	0.246904
GOTERM_MF_DIRECT	GO:0017025~TBP-class protein binding	3	1.13636	0.0451613	THRA, NR3C1, NR3C2	264	25	19304	8.77455	1	0.275253	0.246904
GOTERM_MF_DIRECT	GO:0000287~magnesium ion binding	8	3.0303	0.0458583	ERN1, TOP2A, RPS6KA3, DUT, RPS6KA1, CDK2, ABL1, STK3	264	239	19304	2.44757	1	0.277454	0.248878
GOTERM_MF_DIRECT	GO:0004725~protein tyrosine phosphatase activity	5	1.89394	0.0464686	PTPN1, PTPN11, CDC25C, PTPN2, CDC25B	264	99	19304	3.69299	1	0.277454	0.248878
GOTERM_MF_DIRECT	GO:0004497~monooxygenase activity	4	1.51515	0.0465193	CYP2A6, CYP1B1, CYP3A4, CYP19A1	264	59	19304	4.95737	1	0.277454	0.248878
GOTERM_MF_DIRECT	GO:0050681~nuclear androgen receptor binding	3	1.13636	0.0484951	KDM4C, KDM1A, PKN1	264	26	19304	8.43706	1	0.287187	0.257609
GOTERM_MF_DIRECT	GO:0009055~electron transfer activity	4	1.51515	0.050505	MAOB, AKR1B1, CYP19A1, IDO1	264	61	19304	4.79483	1	0.291415	0.261401
GOTERM_MF_DIRECT	GO:0008236~serine-type peptidase activity	4	1.51515	0.050505	DPP4, DPP8, DPP9, KLK7	264	61	19304	4.79483	1	0.291415	0.261401
GOTERM_MF_DIRECT	GO:0044325~transmembrane transporter binding	6	2.27273	0.0509761	LYN, FKBP1A, HSP90AA1, YES1, SRC, FYN	264	147	19304	2.98454	1	0.291415	0.261401
GOTERM_MF_DIRECT	GO:0070006~metalloaminopeptidase activity	3	1.13636	0.0519153	ERAP2, ANPEP, METAP2	264	27	19304	8.12458	1	0.291415	0.261401
GOTERM_MF_DIRECT	GO:0008237~metallopeptidase activity	4	1.51515	0.0525582	ERAP2, ANPEP, ADAM10, MMP9	264	62	19304	4.7175	1	0.291415	0.261401
GOTERM_MF_DIRECT	GO:0005030~neurotrophin receptor activity	2	0.757576	0.0533969	NTRK1, NTRK3	264	4	19304	36.5606	1	0.291415	0.261401
GOTERM_MF_DIRECT	GO:0034617~tetrahydrobiopterin binding	2	0.757576	0.0533969	NOS2, NOS3	264	4	19304	36.5606	1	0.291415	0.261401
GOTERM_MF_DIRECT	GO:0047655~allyl-alcohol dehydrogenase activity	2	0.757576	0.0533969	AKR1B10, AKR1B1	264	4	19304	36.5606	1	0.291415	0.261401
GOTERM_MF_DIRECT	GO:0005124~scavenger receptor binding	2	0.757576	0.0533969	FPR1, FPR2	264	4	19304	36.5606	1	0.291415	0.261401
GOTERM_MF_DIRECT	GO:0046624~sphingolipid transporter activity	2	0.757576	0.0533969	ABCC1, ABCG2	264	4	19304	36.5606	1	0.291415	0.261401
GOTERM_MF_DIRECT	GO:0043121~neurotrophin binding	2	0.757576	0.0533969	NTRK1, NTRK3	264	4	19304	36.5606	1	0.291415	0.261401
GOTERM_MF_DIRECT	GO:0030284~nuclear estrogen receptor activity	2	0.757576	0.0533969	PDE3A, ESR2	264	4	19304	36.5606	1	0.291415	0.261401
GOTERM_MF_DIRECT	GO:0004252~serine-type endopeptidase activity	7	2.65152	0.0543432	DPP4, PRSS1, CTSK, PLAT, MMP8, MMP9, KLK7	264	198	19304	2.58509	1	0.294653	0.264306
GOTERM_MF_DIRECT	GO:0140677~molecular function activator activity	3	1.13636	0.0554189	BLM, TP53, MET	264	28	19304	7.83442	1	0.298547	0.267799
GOTERM_MF_DIRECT	GO:0004197~cysteine-type endopeptidase activity	4	1.51515	0.0567836	CTSK, USP2, CTSD, CTSB	264	64	19304	4.57008	1	0.303938	0.272634
GOTERM_MF_DIRECT	GO:0008094~ATP-dependent activity, acting on DNA	3	1.13636	0.0590032	TOP2A, BLM, CDK7	264	29	19304	7.56426	1	0.313807	0.281486
GOTERM_MF_DIRECT	GO:0001965~G-protein alpha-subunit binding	3	1.13636	0.0626651	DRD1, DRD2, IGF1R	264	30	19304	7.31212	1	0.331173	0.297064
GOTERM_MF_DIRECT	GO:0004982~N-formyl peptide receptor activity	2	0.757576	0.0662962	FPR1, FPR2	264	5	19304	29.2485	1	0.338084	0.303263
GOTERM_MF_DIRECT	GO:0030235~nitric-oxide synthase regulator activity	2	0.757576	0.0662962	HSP90AA1, HSP90AB1	264	5	19304	29.2485	1	0.338084	0.303263
GOTERM_MF_DIRECT	GO:0043559~insulin binding	2	0.757576	0.0662962	PIK3R1, IGF1R	264	5	19304	29.2485	1	0.338084	0.303263
GOTERM_MF_DIRECT	GO:0140684~histone H3K9me2/H3K9me3 demethylase activity	2	0.757576	0.0662962	KDM4A, KDM4C	264	5	19304	29.2485	1	0.338084	0.303263
GOTERM_MF_DIRECT	GO:0043125~ErbB-3 class receptor binding	2	0.757576	0.0662962	CDK5, PIK3R1	264	5	19304	29.2485	1	0.338084	0.303263
GOTERM_MF_DIRECT	GO:0070330~aromatase activity	3	1.13636	0.0664021	CYP1B1, CYP3A4, CYP19A1	264	31	19304	7.07625	1	0.338084	0.303263
GOTERM_MF_DIRECT	GO:0071889~14-3-3 protein binding	3	1.13636	0.0702113	TP53, PRKCZ, HDAC7	264	32	19304	6.85511	1	0.35192	0.315675
GOTERM_MF_DIRECT	GO:0030594~neurotransmitter receptor activity	3	1.13636	0.0702113	GLRA1, HTR2C, GABRG2	264	32	19304	6.85511	1	0.35192	0.315675
GOTERM_MF_DIRECT	GO:0005254~chloride channel activity	4	1.51515	0.0703841	GLRA1, GABRA1, GABRG2, CFTR	264	70	19304	4.17835	1	0.35192	0.315675
GOTERM_MF_DIRECT	GO:0030971~receptor tyrosine kinase binding	4	1.51515	0.0727813	PTPN1, PTPN11, TP53, PTPN2	264	71	19304	4.1195	1	0.36174	0.324483
GOTERM_MF_DIRECT	GO:0042923~neuropeptide binding	3	1.13636	0.0740901	MC4R, OPRD1, MCHR1	264	33	19304	6.64738	1	0.366067	0.328364
GOTERM_MF_DIRECT	GO:0001228~DNA-binding transcription activator activity, RNA polymerase II-specific	12	4.54545	0.0756111	RXRB, NR4A1, AR, KLF5, STAT3, NR1I2, RORB, NR3C1, HIF1A, TP53, NFKB1, NFE2L2	264	493	19304	1.77983	1	0.371384	0.333134
GOTERM_MF_DIRECT	GO:0035173~histone kinase activity	2	0.757576	0.0790204	CDK2, CDK1	264	6	19304	24.3737	1	0.379207	0.340151
GOTERM_MF_DIRECT	GO:0004064~arylesterase activity	2	0.757576	0.0790204	CA1, CA2	264	6	19304	24.3737	1	0.379207	0.340151
GOTERM_MF_DIRECT	GO:0005168~neurotrophin TRKA receptor binding	2	0.757576	0.0790204	GRB2, PIK3R1	264	6	19304	24.3737	1	0.379207	0.340151
GOTERM_MF_DIRECT	GO:0009378~four-way junction helicase activity	2	0.757576	0.0790204	BLM, RECQL	264	6	19304	24.3737	1	0.379207	0.340151
GOTERM_MF_DIRECT	GO:0030332~cyclin binding	3	1.13636	0.0820464	CDK2, USP2, CDK1	264	35	19304	6.26753	1	0.391479	0.351159
GOTERM_MF_DIRECT	GO:0016491~oxidoreductase activity	5	1.89394	0.0876348	KDM1A, MAOA, APEX1, CYP3A4, XDH	264	123	19304	2.97241	1	0.415767	0.372946
GOTERM_MF_DIRECT	GO:0019825~oxygen binding	3	1.13636	0.0902509	TDO2, CYP3A4, CYP19A1	264	37	19304	5.92875	1	0.423368	0.379763
GOTERM_MF_DIRECT	GO:0004721~phosphoprotein phosphatase activity	3	1.13636	0.0902509	PTPN11, CDC25C, CDC25B	264	37	19304	5.92875	1	0.423368	0.379763
GOTERM_MF_DIRECT	GO:0030911~TPR domain binding	2	0.757576	0.0915719	HSP90AA1, HSP90AB1	264	7	19304	20.8918	1	0.424792	0.381041
GOTERM_MF_DIRECT	GO:0004711~ribosomal protein S6 kinase activity	2	0.757576	0.0915719	RPS6KA3, RPS6KA1	264	7	19304	20.8918	1	0.424792	0.381041
GOTERM_MF_DIRECT	GO:0140359~ABC-type transporter activity	3	1.13636	0.0944401	ABCC1, CFTR, ABCG2	264	38	19304	5.77273	1	0.435677	0.390805
GOTERM_MF_DIRECT	GO:0019838~growth factor binding	3	1.13636	0.0986844	FLT3, SRC, KDR	264	39	19304	5.62471	1	0.452755	0.406124
